# Supplementary material for: Evolutionary conserved NSL complex/BRD4 axis controls transcription activation via histone acetylation
Source: Nat Commun. 2020 May 7;11:2243. doi: 10.1038/s41467-020-16103-0 (PMC7206058; doi:10.1038/s41467-020-16103-0)
Supplement: Supplementary file 4 — Supplementary Data 1 [file 41467_2020_16103_MOESM4_ESM.txt]

plate	position	well	score	wellAnno	finalWellAnno	raw_r1_ch1	raw_r2_ch1	raw_r1_ch2	raw_r2_ch2	median_ch1	diff_ch1	median_ch2	diff_ch2	raw/PlateMedian_r1_ch1	raw/PlateMedian_r2_ch1	raw/PlateMedian_r1_ch2	raw/PlateMedian_r2_ch2	normalized_r1_ch1	normalized_r2_ch1	GeneID	Content	IntendedTarget	IntendedFBgn	IntendedCGr	IntendedSymbol	IntendedName	Location	MappedTargetFBgn	MappedTargetCGr	X	MappedTargetSymbolr	TargetOverlap	dsRNALength	NR_SpecificityAbs	NR_SpecificityPerc	NR_EfficientsiRNAs	NR_AvgEfficiencyScore	NR_IntendedGene	NR_IntendedTxn	NR_IntendedTxnHits	NR_OtherGene	NR_OtherTxn	NR_OthertTxnHits	NR_LowComplexRegions	NR_CANRepeats	NR_Homology
6	183	H15	7.63	sample	sample	3250	2820	36	20	3035	-430	28	-16	0.0132	0.0132	0.00219	0.00153	0.166	0.116	NA	Barcode	NA	NA	NA	NA	NA	NA	NA	NA	NA	NA	NA	NA	NA	NA	NA	NA	NA	NA	NA	NA	NA	NA	NA	NA	NA
46	296	M08	7.51	sample	sample	3790	3510	24	40	3650	-280	32	16	0.0182	0.018	0.00174	0.00374	0.096	0.208	NA	Barcode	NA	NA	NA	NA	NA	NA	NA	NA	NA	NA	NA	NA	NA	NA	NA	NA	NA	NA	NA	NA	NA	NA	NA	NA	NA
15	324	N12	7.19	sample	sample	3380	3120	36	40	3250	-260	38	4	0.0115	0.0122	0.00178	0.00269	0.156	0.22	NA	Barcode	NA	NA	NA	NA	NA	NA	NA	NA	NA	NA	NA	NA	NA	NA	NA	NA	NA	NA	NA	NA	NA	NA	NA	NA	NA
36	207	I15	7.08	sample	sample	2290	2310	12	40	2300	20	26	28	0.0106	0.0108	0.000856	0.00341	0.081	0.315	NA	Barcode	NA	NA	NA	NA	NA	NA	NA	NA	NA	NA	NA	NA	NA	NA	NA	NA	NA	NA	NA	NA	NA	NA	NA	NA	NA
18	305	M17	7.04	sample	sample	3100	3150	36	40	3125	50	38	4	0.0129	0.0136	0.00238	0.00309	0.185	0.227	NA	Barcode	NA	NA	NA	NA	NA	NA	NA	NA	NA	NA	NA	NA	NA	NA	NA	NA	NA	NA	NA	NA	NA	NA	NA	NA	NA
31	163	G19	7.03	sample	sample	2610	2760	36	40	2685	150	38	4	0.0107	0.0118	0.00196	0.00272	0.183	0.229	NA	Barcode	NA	NA	NA	NA	NA	NA	NA	NA	NA	NA	NA	NA	NA	NA	NA	NA	NA	NA	NA	NA	NA	NA	NA	NA	NA
43	320	N08	7.03	sample	sample	6140	5030	72	70	5585	-1110	71	-2	0.0226	0.0228	0.00379	0.00558	0.168	0.245	BKN40748	Probe	FBgn0044872	FBgn0044872	CG40305	FucTC	FucTC	X:22411901..22412545	FBgn0044872	CG40305	FucTC	645	645	627/627/0/0	100	155	49,35	FBgn0044872	FBtr0299926	627	NA	NA	NA	0	0	FBgn0044872(0.0)	NA
35	206	I14	7.02	sample	sample	2740	2540	24	40	2640	-200	32	16	0.0125	0.0119	0.00165	0.00332	0.133	0.279	NA	Barcode	NA	NA	NA	NA	NA	NA	NA	NA	NA	NA	NA	NA	NA	NA	NA	NA	NA	NA	NA	NA	NA	NA	NA	NA	NA
43	276	L12	7.01	sample	sample	3690	3820	48	50	3755	130	49	2	0.0136	0.0173	0.00253	0.00398	0.186	0.23	NA	Barcode	NA	NA	NA	NA	NA	NA	NA	NA	NA	NA	NA	NA	NA	NA	NA	NA	NA	NA	NA	NA	NA	NA	NA	NA	NA
7	187	H19	7.01	sample	sample	3770	2980	60	30	3375	-790	45	-30	0.0151	0.0134	0.00376	0.00229	0.25	0.171	NA	Barcode	NA	NA	NA	NA	NA	NA	NA	NA	NA	NA	NA	NA	NA	NA	NA	NA	NA	NA	NA	NA	NA	NA	NA	NA	NA
19	312	M24	7.01	sample	sample	3470	3320	48	40	3395	-150	44	-8	0.0141	0.0142	0.00307	0.00287	0.217	0.202	NA	Barcode	NA	NA	NA	NA	NA	NA	NA	NA	NA	NA	NA	NA	NA	NA	NA	NA	NA	NA	NA	NA	NA	NA	NA	NA	NA
43	245	K05	7	sample	sample	5150	5590	72	70	5370	440	71	-2	0.0189	0.0253	0.00379	0.00558	0.2	0.22	NA	Barcode	NA	NA	NA	NA	NA	NA	NA	NA	NA	NA	NA	NA	NA	NA	NA	NA	NA	NA	NA	NA	NA	NA	NA	NA	NA
54	304	M16	6.99	sample	sample	3010	3850	36	50	3430	840	43	14	0.0144	0.0197	0.0026	0.00477	0.18	0.242	NA	Empty	NA	NA	NA	NA	NA	NA	NA	NA	NA	NA	NA	NA	NA	NA	NA	NA	NA	NA	NA	NA	NA	NA	NA	NA	NA
48	364	P04	6.98	sample	sample	4020	3570	48	50	3795	-450	49	2	0.0171	0.0162	0.00302	0.004	0.177	0.247	NA	Barcode	NA	NA	NA	NA	NA	NA	NA	NA	NA	NA	NA	NA	NA	NA	NA	NA	NA	NA	NA	NA	NA	NA	NA	NA	NA
3	174	H06	6.98	sample	sample	4330	3060	60	50	3695	-1270	55	-10	0.0167	0.0123	0.00306	0.00296	0.183	0.241	NA	Barcode	NA	NA	NA	NA	NA	NA	NA	NA	NA	NA	NA	NA	NA	NA	NA	NA	NA	NA	NA	NA	NA	NA	NA	NA	NA
17	285	L21	6.97	sample	sample	3530	3260	48	40	3395	-270	44	-8	0.0139	0.0143	0.00293	0.00313	0.21	0.218	NA	Barcode	NA	NA	NA	NA	NA	NA	NA	NA	NA	NA	NA	NA	NA	NA	NA	NA	NA	NA	NA	NA	NA	NA	NA	NA	NA
54	348	O12	6.94	sample	sample	5270	4900	72	60	5085	-370	66	-12	0.0253	0.0251	0.0052	0.00573	0.206	0.228	NA	Empty	NA	NA	NA	NA	NA	NA	NA	NA	NA	NA	NA	NA	NA	NA	NA	NA	NA	NA	NA	NA	NA	NA	NA	NA	NA
31	166	G22	6.91	sample	sample	2490	2560	36	40	2525	70	38	4	0.0102	0.011	0.00196	0.00272	0.191	0.247	NA	Barcode	NA	NA	NA	NA	NA	NA	NA	NA	NA	NA	NA	NA	NA	NA	NA	NA	NA	NA	NA	NA	NA	NA	NA	NA	NA
16	208	I16	6.91	sample	sample	3910	2800	48	40	3355	-1110	44	-8	0.0154	0.0122	0.00279	0.00314	0.181	0.257	NA	Barcode	NA	NA	NA	NA	NA	NA	NA	NA	NA	NA	NA	NA	NA	NA	NA	NA	NA	NA	NA	NA	NA	NA	NA	NA	NA
4	175	H07	6.91	sample	sample	4390	3530	84	40	3960	-860	62	-44	0.0181	0.0155	0.00491	0.00267	0.272	0.172	NA	Barcode	NA	NA	NA	NA	NA	NA	NA	NA	NA	NA	NA	NA	NA	NA	NA	NA	NA	NA	NA	NA	NA	NA	NA	NA	NA
46	321	N09	6.91	sample	sample	4020	3370	60	40	3695	-650	50	-20	0.0193	0.0173	0.00436	0.00374	0.225	0.216	NA	Barcode	NA	NA	NA	NA	NA	NA	NA	NA	NA	NA	NA	NA	NA	NA	NA	NA	NA	NA	NA	NA	NA	NA	NA	NA	NA
46	293	M05	6.91	sample	sample	4250	3990	60	50	4120	-260	55	-10	0.0204	0.0205	0.00436	0.00468	0.213	0.228	NA	Barcode	NA	NA	NA	NA	NA	NA	NA	NA	NA	NA	NA	NA	NA	NA	NA	NA	NA	NA	NA	NA	NA	NA	NA	NA	NA
56	362	P02	6.91	other	other	3790	3180	36	50	3485	-610	43	14	0.0184	0.017	0.00273	0.0049	0.148	0.289	NA	Empty	NA	NA	NA	NA	NA	NA	NA	NA	NA	NA	NA	NA	NA	NA	NA	NA	NA	NA	NA	NA	NA	NA	NA	NA	NA
44	253	K13	6.9	sample	sample	5450	3900	60	60	4675	-1550	60	0	0.0246	0.0197	0.00404	0.00543	0.164	0.276	NA	Barcode	NA	NA	NA	NA	NA	NA	NA	NA	NA	NA	NA	NA	NA	NA	NA	NA	NA	NA	NA	NA	NA	NA	NA	NA	NA
18	362	P02	6.9	other	other	3050	2850	24	50	2950	-200	37	26	0.0127	0.0123	0.00158	0.00386	0.125	0.313	NA	Empty	NA	NA	NA	NA	NA	NA	NA	NA	NA	NA	NA	NA	NA	NA	NA	NA	NA	NA	NA	NA	NA	NA	NA	NA	NA
5	19	A19	6.89	sample	sample	2750	3260	36	50	3005	510	43	14	0.0117	0.0138	0.00243	0.00329	0.208	0.238	NA	Barcode	NA	NA	NA	NA	NA	NA	NA	NA	NA	NA	NA	NA	NA	NA	NA	NA	NA	NA	NA	NA	NA	NA	NA	NA	NA
54	296	M08	6.89	sample	sample	4200	4110	48	60	4155	-90	54	12	0.0201	0.0211	0.00347	0.00573	0.172	0.272	NA	Empty	NA	NA	NA	NA	NA	NA	NA	NA	NA	NA	NA	NA	NA	NA	NA	NA	NA	NA	NA	NA	NA	NA	NA	NA	NA
14	362	P02	6.88	other	other	2600	2750	36	40	2675	150	38	4	0.00817	0.0107	0.0016	0.0027	0.196	0.251	NA	Empty	NA	NA	NA	NA	NA	NA	NA	NA	NA	NA	NA	NA	NA	NA	NA	NA	NA	NA	NA	NA	NA	NA	NA	NA	NA
55	79	D07	6.87	sample	sample	4780	4220	60	60	4500	-560	60	0	0.0215	0.0219	0.00415	0.00556	0.193	0.255	NA	Barcode	NA	NA	NA	NA	NA	NA	NA	NA	NA	NA	NA	NA	NA	NA	NA	NA	NA	NA	NA	NA	NA	NA	NA	NA	NA
50	374	P14	6.87	sample	sample	3490	3380	48	50	3435	-110	49	2	0.0217	0.0222	0.0043	0.00558	0.198	0.252	NA	Barcode	NA	NA	NA	NA	NA	NA	NA	NA	NA	NA	NA	NA	NA	NA	NA	NA	NA	NA	NA	NA	NA	NA	NA	NA	NA
2	362	P02	6.86	other	other	3380	3190	60	50	3285	-190	55	-10	0.0126	0.0129	0.00289	0.00287	0.229	0.223	NA	Empty	NA	NA	NA	NA	NA	NA	NA	NA	NA	NA	NA	NA	NA	NA	NA	NA	NA	NA	NA	NA	NA	NA	NA	NA	NA
13	271	L07	6.85	sample	sample	3490	2590	48	40	3040	-900	44	-8	0.0131	0.0115	0.00248	0.00302	0.19	0.262	NA	Barcode	NA	NA	NA	NA	NA	NA	NA	NA	NA	NA	NA	NA	NA	NA	NA	NA	NA	NA	NA	NA	NA	NA	NA	NA	NA
40	206	I14	6.85	sample	sample	2870	2840	36	40	2855	-30	38	4	0.0136	0.0135	0.00264	0.0035	0.194	0.259	NA	Barcode	NA	NA	NA	NA	NA	NA	NA	NA	NA	NA	NA	NA	NA	NA	NA	NA	NA	NA	NA	NA	NA	NA	NA	NA	NA
14	114	E18	6.85	sample	sample	4050	4240	48	70	4145	190	59	22	0.0127	0.0166	0.00213	0.00472	0.167	0.285	NA	Barcode	NA	NA	NA	NA	NA	NA	NA	NA	NA	NA	NA	NA	NA	NA	NA	NA	NA	NA	NA	NA	NA	NA	NA	NA	NA
43	248	K08	6.84	sample	sample	6130	4060	84	60	5095	-2070	72	-24	0.0225	0.0184	0.00442	0.00478	0.196	0.26	NA	Barcode	NA	NA	NA	NA	NA	NA	NA	NA	NA	NA	NA	NA	NA	NA	NA	NA	NA	NA	NA	NA	NA	NA	NA	NA	NA
15	260	K20	6.83	sample	sample	4490	3050	72	40	3770	-1440	56	-32	0.0152	0.012	0.00357	0.00269	0.234	0.225	NA	Barcode	NA	NA	NA	NA	NA	NA	NA	NA	NA	NA	NA	NA	NA	NA	NA	NA	NA	NA	NA	NA	NA	NA	NA	NA	NA
34	202	I10	6.83	sample	sample	2920	2680	24	50	2800	-240	37	26	0.0135	0.0124	0.00167	0.00408	0.124	0.329	NA	Barcode	NA	NA	NA	NA	NA	NA	NA	NA	NA	NA	NA	NA	NA	NA	NA	NA	NA	NA	NA	NA	NA	NA	NA	NA	NA
1	139	F19	6.83	sample	sample	2540	3490	48	60	3015	950	54	12	0.00985	0.0135	0.0024	0.00293	0.244	0.217	NA	Barcode	NA	NA	NA	NA	NA	NA	NA	NA	NA	NA	NA	NA	NA	NA	NA	NA	NA	NA	NA	NA	NA	NA	NA	NA	NA
8	217	J01	6.82	sample	sample	2520	2400	24	40	2460	-120	32	16	0.0114	0.0108	0.00174	0.00329	0.153	0.304	NA	Barcode	NA	NA	NA	NA	NA	NA	NA	NA	NA	NA	NA	NA	NA	NA	NA	NA	NA	NA	NA	NA	NA	NA	NA	NA	NA
2	143	F23	6.81	sample	sample	3430	3580	60	60	3505	150	60	0	0.0128	0.0144	0.00289	0.00345	0.226	0.239	NA	Barcode	NA	NA	NA	NA	NA	NA	NA	NA	NA	NA	NA	NA	NA	NA	NA	NA	NA	NA	NA	NA	NA	NA	NA	NA	NA
60	59	C11	6.8	sample	sample	3690	3720	48	50	3705	30	49	2	0.0194	0.0209	0.00403	0.00536	0.208	0.257	NA	Barcode	NA	NA	NA	NA	NA	NA	NA	NA	NA	NA	NA	NA	NA	NA	NA	NA	NA	NA	NA	NA	NA	NA	NA	NA	NA
54	260	K20	6.8	sample	sample	4480	3540	60	50	4010	-940	55	-10	0.0215	0.0182	0.00434	0.00477	0.202	0.263	NA	Empty	NA	NA	NA	NA	NA	NA	NA	NA	NA	NA	NA	NA	NA	NA	NA	NA	NA	NA	NA	NA	NA	NA	NA	NA	NA
57	126	F06	6.8	sample	sample	4680	4170	60	60	4425	-510	60	0	0.0246	0.023	0.00484	0.00615	0.197	0.267	NA	Barcode	NA	NA	NA	NA	NA	NA	NA	NA	NA	NA	NA	NA	NA	NA	NA	NA	NA	NA	NA	NA	NA	NA	NA	NA	NA
16	71	C23	6.79	sample	sample	4590	3960	60	60	4275	-630	60	0	0.0181	0.0173	0.00349	0.00471	0.193	0.272	NA	Barcode	NA	NA	NA	NA	NA	NA	NA	NA	NA	NA	NA	NA	NA	NA	NA	NA	NA	NA	NA	NA	NA	NA	NA	NA	NA
33	195	I03	6.79	sample	sample	2680	2470	36	40	2575	-210	38	4	0.0125	0.0113	0.00237	0.00313	0.19	0.276	NA	Barcode	NA	NA	NA	NA	NA	NA	NA	NA	NA	NA	NA	NA	NA	NA	NA	NA	NA	NA	NA	NA	NA	NA	NA	NA	NA
33	138	F18	6.79	sample	sample	2860	2940	48	40	2900	80	44	-8	0.0133	0.0135	0.00316	0.00313	0.237	0.232	NA	Barcode	NA	NA	NA	NA	NA	NA	NA	NA	NA	NA	NA	NA	NA	NA	NA	NA	NA	NA	NA	NA	NA	NA	NA	NA	NA
5	332	N20	6.78	sample	sample	2870	2890	36	50	2880	20	43	14	0.0122	0.0123	0.00243	0.00329	0.2	0.268	BKN24114	Probe	CG12284	FBgn0260635	CG12284	th	thread	3L:16031661..16032282	FBgn0260635	CG12284	th	622	622	604/604/0/0	100	146	48,79	FBgn0260635	FBtr0075499+FBtr0075501+FBtr0075500	604+604+604	NA	NA	NA	0	0	FBgn0260635(0.0)	NA
14	280	L16	6.78	sample	sample	4500	3080	60	50	3790	-1420	55	-10	0.0141	0.012	0.00266	0.00337	0.188	0.28	NA	Barcode	NA	NA	NA	NA	NA	NA	NA	NA	NA	NA	NA	NA	NA	NA	NA	NA	NA	NA	NA	NA	NA	NA	NA	NA	NA
41	357	O21	6.77	sample	sample	2830	2780	48	30	2805	-50	39	-18	0.0156	0.0147	0.00414	0.00309	0.265	0.21	NA	Empty	NA	NA	NA	NA	NA	NA	NA	NA	NA	NA	NA	NA	NA	NA	NA	NA	NA	NA	NA	NA	NA	NA	NA	NA	NA
23	352	O16	6.77	sample	sample	2760	2700	36	40	2730	-60	38	4	0.014	0.014	0.00281	0.0038	0.201	0.271	NA	Barcode	NA	NA	NA	NA	NA	NA	NA	NA	NA	NA	NA	NA	NA	NA	NA	NA	NA	NA	NA	NA	NA	NA	NA	NA	NA
37	178	H10	6.76	sample	sample	2230	2320	24	40	2275	90	32	16	0.0103	0.0108	0.00167	0.00332	0.163	0.307	NA	Barcode	NA	NA	NA	NA	NA	NA	NA	NA	NA	NA	NA	NA	NA	NA	NA	NA	NA	NA	NA	NA	NA	NA	NA	NA	NA
42	268	L04	6.76	sample	sample	5660	4450	72	70	5055	-1210	71	-2	0.0244	0.0224	0.00444	0.00648	0.182	0.289	NA	Barcode	NA	NA	NA	NA	NA	NA	NA	NA	NA	NA	NA	NA	NA	NA	NA	NA	NA	NA	NA	NA	NA	NA	NA	NA	NA
11	235	J19	6.76	sample	sample	3240	3160	36	60	3200	-80	48	24	0.0147	0.0148	0.00233	0.0046	0.159	0.312	NA	Barcode	NA	NA	NA	NA	NA	NA	NA	NA	NA	NA	NA	NA	NA	NA	NA	NA	NA	NA	NA	NA	NA	NA	NA	NA	NA
55	362	P02	6.76	other	other	3820	3200	48	50	3510	-620	49	2	0.0172	0.0166	0.00332	0.00464	0.193	0.28	NA	Empty	NA	NA	NA	NA	NA	NA	NA	NA	NA	NA	NA	NA	NA	NA	NA	NA	NA	NA	NA	NA	NA	NA	NA	NA	NA
34	190	H22	6.75	sample	sample	9450	10550	120	170	10000	1100	145	50	0.0436	0.0488	0.00834	0.0139	0.191	0.284	BKN32431	Probe	CG14957	FBgn0035412	CG14957	CG14957	NA	3L:3187672..3187805	FBgn0035412	CG14957	CG14957	134	134	116/116/0/0	100	29	47,23	FBgn0035412	FBtr0073038	116	NA	NA	NA	0	0	FBgn0035412(7e-71)	NA
56	62	C14	6.75	sample	sample	4720	4530	84	50	4625	-190	67	-34	0.0229	0.0242	0.00636	0.0049	0.278	0.203	NA	Barcode	NA	NA	NA	NA	NA	NA	NA	NA	NA	NA	NA	NA	NA	NA	NA	NA	NA	NA	NA	NA	NA	NA	NA	NA	NA
1	362	P02	6.74	other	other	3110	2720	36	70	2915	-390	53	34	0.0121	0.0105	0.0018	0.00342	0.149	0.325	NA	Empty	NA	NA	NA	NA	NA	NA	NA	NA	NA	NA	NA	NA	NA	NA	NA	NA	NA	NA	NA	NA	NA	NA	NA	NA	NA
10	227	J11	6.74	sample	sample	3190	2930	36	50	3060	-260	43	14	0.0146	0.0135	0.00265	0.00399	0.182	0.294	NA	Barcode	NA	NA	NA	NA	NA	NA	NA	NA	NA	NA	NA	NA	NA	NA	NA	NA	NA	NA	NA	NA	NA	NA	NA	NA	NA
34	139	F19	6.72	sample	sample	2920	2980	36	50	2950	60	43	14	0.0135	0.0138	0.0025	0.00408	0.186	0.296	NA	Barcode	NA	NA	NA	NA	NA	NA	NA	NA	NA	NA	NA	NA	NA	NA	NA	NA	NA	NA	NA	NA	NA	NA	NA	NA	NA
48	312	M24	6.72	sample	sample	4160	3830	72	50	3995	-330	61	-22	0.0177	0.0174	0.00453	0.004	0.256	0.23	NA	Barcode	NA	NA	NA	NA	NA	NA	NA	NA	NA	NA	NA	NA	NA	NA	NA	NA	NA	NA	NA	NA	NA	NA	NA	NA	NA
51	354	O18	6.71	sample	sample	3710	3520	60	50	3615	-190	55	-10	0.0258	0.0256	0.00609	0.00643	0.236	0.251	NA	Barcode	NA	NA	NA	NA	NA	NA	NA	NA	NA	NA	NA	NA	NA	NA	NA	NA	NA	NA	NA	NA	NA	NA	NA	NA	NA
31	362	P02	6.7	other	other	2860	2980	60	40	2920	120	50	-20	0.0117	0.0128	0.00326	0.00272	0.278	0.212	NA	Empty	NA	NA	NA	NA	NA	NA	NA	NA	NA	NA	NA	NA	NA	NA	NA	NA	NA	NA	NA	NA	NA	NA	NA	NA	NA
47	301	M13	6.7	sample	sample	4150	3580	72	50	3865	-570	61	-22	0.0175	0.0162	0.00439	0.00386	0.251	0.239	NA	Barcode	NA	NA	NA	NA	NA	NA	NA	NA	NA	NA	NA	NA	NA	NA	NA	NA	NA	NA	NA	NA	NA	NA	NA	NA	NA
18	308	M20	6.69	sample	sample	3390	3380	36	60	3385	-10	48	24	0.0141	0.0146	0.00238	0.00463	0.169	0.317	NA	Barcode	NA	NA	NA	NA	NA	NA	NA	NA	NA	NA	NA	NA	NA	NA	NA	NA	NA	NA	NA	NA	NA	NA	NA	NA	NA
29	362	P02	6.69	other	other	2240	2210	24	40	2225	-30	32	16	0.0117	0.0121	0.00188	0.00396	0.161	0.326	NA	Empty	NA	NA	NA	NA	NA	NA	NA	NA	NA	NA	NA	NA	NA	NA	NA	NA	NA	NA	NA	NA	NA	NA	NA	NA	NA
40	235	J19	6.67	sample	sample	1810	1920	24	30	1865	110	27	6	0.00859	0.00912	0.00176	0.00262	0.205	0.288	NA	Barcode	NA	NA	NA	NA	NA	NA	NA	NA	NA	NA	NA	NA	NA	NA	NA	NA	NA	NA	NA	NA	NA	NA	NA	NA	NA
17	304	M16	6.67	sample	sample	3170	2400	24	50	2785	-770	37	26	0.0125	0.0105	0.00147	0.00391	0.117	0.371	NA	Barcode	NA	NA	NA	NA	NA	NA	NA	NA	NA	NA	NA	NA	NA	NA	NA	NA	NA	NA	NA	NA	NA	NA	NA	NA	NA
24	353	O17	6.66	sample	sample	2390	2580	36	40	2485	190	38	4	0.0124	0.0144	0.00272	0.00399	0.219	0.277	NA	Barcode	NA	NA	NA	NA	NA	NA	NA	NA	NA	NA	NA	NA	NA	NA	NA	NA	NA	NA	NA	NA	NA	NA	NA	NA	NA
16	274	L10	6.66	sample	sample	2790	2950	36	50	2870	160	43	14	0.011	0.0129	0.00209	0.00392	0.19	0.305	NA	Barcode	NA	NA	NA	NA	NA	NA	NA	NA	NA	NA	NA	NA	NA	NA	NA	NA	NA	NA	NA	NA	NA	NA	NA	NA	NA
36	210	I18	6.65	sample	sample	3030	2840	48	40	2935	-190	44	-8	0.0141	0.0133	0.00343	0.00341	0.243	0.256	NA	Barcode	NA	NA	NA	NA	NA	NA	NA	NA	NA	NA	NA	NA	NA	NA	NA	NA	NA	NA	NA	NA	NA	NA	NA	NA	NA
15	257	K17	6.65	sample	sample	4820	2720	60	50	3770	-2100	55	-10	0.0164	0.0107	0.00297	0.00336	0.182	0.315	NA	Barcode	NA	NA	NA	NA	NA	NA	NA	NA	NA	NA	NA	NA	NA	NA	NA	NA	NA	NA	NA	NA	NA	NA	NA	NA	NA
43	362	P02	6.64	other	other	3730	3250	60	50	3490	-480	55	-10	0.0137	0.0147	0.00316	0.00398	0.23	0.271	NA	Empty	NA	NA	NA	NA	NA	NA	NA	NA	NA	NA	NA	NA	NA	NA	NA	NA	NA	NA	NA	NA	NA	NA	NA	NA	NA
48	309	M21	6.64	sample	sample	4170	3680	60	60	3925	-490	60	0	0.0177	0.0167	0.00378	0.0048	0.213	0.287	NA	Barcode	NA	NA	NA	NA	NA	NA	NA	NA	NA	NA	NA	NA	NA	NA	NA	NA	NA	NA	NA	NA	NA	NA	NA	NA	NA
53	9	A09	6.64	sample	sample	2780	2400	36	40	2590	-380	38	4	0.0173	0.0168	0.00336	0.00515	0.194	0.306	NA	Barcode	NA	NA	NA	NA	NA	NA	NA	NA	NA	NA	NA	NA	NA	NA	NA	NA	NA	NA	NA	NA	NA	NA	NA	NA	NA
51	362	P02	6.63	other	other	3060	2700	36	50	2880	-360	43	14	0.0213	0.0196	0.00365	0.00643	0.171	0.327	NA	Empty	NA	NA	NA	NA	NA	NA	NA	NA	NA	NA	NA	NA	NA	NA	NA	NA	NA	NA	NA	NA	NA	NA	NA	NA	NA
59	82	D10	6.63	sample	sample	4240	3990	60	60	4115	-250	60	0	0.0208	0.0213	0.00471	0.00588	0.227	0.276	NA	Barcode	NA	NA	NA	NA	NA	NA	NA	NA	NA	NA	NA	NA	NA	NA	NA	NA	NA	NA	NA	NA	NA	NA	NA	NA	NA
44	284	L20	6.63	sample	sample	3540	3510	72	40	3525	-30	56	-32	0.016	0.0177	0.00485	0.00362	0.304	0.205	NA	Barcode	NA	NA	NA	NA	NA	NA	NA	NA	NA	NA	NA	NA	NA	NA	NA	NA	NA	NA	NA	NA	NA	NA	NA	NA	NA
10	234	J18	6.62	sample	sample	2470	2560	36	40	2515	90	38	4	0.0113	0.0118	0.00265	0.00319	0.235	0.27	NA	Barcode	NA	NA	NA	NA	NA	NA	NA	NA	NA	NA	NA	NA	NA	NA	NA	NA	NA	NA	NA	NA	NA	NA	NA	NA	NA
19	362	P02	6.62	other	other	2800	2820	48	40	2810	20	44	-8	0.0114	0.012	0.00307	0.00287	0.269	0.238	NA	Empty	NA	NA	NA	NA	NA	NA	NA	NA	NA	NA	NA	NA	NA	NA	NA	NA	NA	NA	NA	NA	NA	NA	NA	NA	NA
54	340	O04	6.62	sample	sample	5220	5670	72	90	5445	450	81	18	0.025	0.0291	0.0052	0.00859	0.208	0.295	NA	Empty	NA	NA	NA	NA	NA	NA	NA	NA	NA	NA	NA	NA	NA	NA	NA	NA	NA	NA	NA	NA	NA	NA	NA	NA	NA
54	244	K04	6.62	sample	sample	4410	5610	60	90	5010	1200	75	30	0.0211	0.0288	0.00434	0.00859	0.205	0.299	NA	Empty	NA	NA	NA	NA	NA	NA	NA	NA	NA	NA	NA	NA	NA	NA	NA	NA	NA	NA	NA	NA	NA	NA	NA	NA	NA
58	103	E07	6.62	sample	sample	4640	4220	72	60	4430	-420	66	-12	0.0234	0.0228	0.00576	0.00596	0.246	0.261	NA	Barcode	NA	NA	NA	NA	NA	NA	NA	NA	NA	NA	NA	NA	NA	NA	NA	NA	NA	NA	NA	NA	NA	NA	NA	NA	NA
33	198	I06	6.62	sample	sample	3560	3260	48	60	3410	-300	54	12	0.0166	0.015	0.00316	0.00469	0.191	0.314	NA	Barcode	NA	NA	NA	NA	NA	NA	NA	NA	NA	NA	NA	NA	NA	NA	NA	NA	NA	NA	NA	NA	NA	NA	NA	NA	NA
27	201	I09	6.61	sample	sample	2480	2240	48	30	2360	-240	39	-18	0.0111	0.0131	0.00303	0.00308	0.273	0.236	NA	Empty	NA	NA	NA	NA	NA	NA	NA	NA	NA	NA	NA	NA	NA	NA	NA	NA	NA	NA	NA	NA	NA	NA	NA	NA	NA
45	261	K21	6.61	sample	sample	3590	3730	60	50	3660	140	55	-10	0.018	0.0198	0.00467	0.00494	0.259	0.25	NA	Barcode	NA	NA	NA	NA	NA	NA	NA	NA	NA	NA	NA	NA	NA	NA	NA	NA	NA	NA	NA	NA	NA	NA	NA	NA	NA
19	317	N05	6.61	sample	sample	3160	3110	48	50	3135	-50	49	2	0.0129	0.0133	0.00307	0.00358	0.238	0.27	NA	Barcode	NA	NA	NA	NA	NA	NA	NA	NA	NA	NA	NA	NA	NA	NA	NA	NA	NA	NA	NA	NA	NA	NA	NA	NA	NA
7	54	C06	6.61	sample	sample	3770	3270	60	50	3520	-500	55	-10	0.0151	0.0147	0.00376	0.00381	0.25	0.26	NA	Barcode	NA	NA	NA	NA	NA	NA	NA	NA	NA	NA	NA	NA	NA	NA	NA	NA	NA	NA	NA	NA	NA	NA	NA	NA	NA
27	253	K13	6.61	sample	sample	3170	2400	48	40	2785	-770	44	-8	0.0141	0.014	0.00303	0.00411	0.214	0.294	NA	Empty	NA	NA	NA	NA	NA	NA	NA	NA	NA	NA	NA	NA	NA	NA	NA	NA	NA	NA	NA	NA	NA	NA	NA	NA	NA
1	6	A06	6.6	sample	sample	2520	2390	48	50	2455	-130	49	2	0.00978	0.00925	0.0024	0.00244	0.246	0.264	NA	Barcode	NA	NA	NA	NA	NA	NA	NA	NA	NA	NA	NA	NA	NA	NA	NA	NA	NA	NA	NA	NA	NA	NA	NA	NA	NA
20	340	O04	6.6	sample	sample	3190	3090	48	50	3140	-100	49	2	0.0153	0.015	0.00347	0.00423	0.226	0.283	NA	Barcode	NA	NA	NA	NA	NA	NA	NA	NA	NA	NA	NA	NA	NA	NA	NA	NA	NA	NA	NA	NA	NA	NA	NA	NA	NA
49	341	O05	6.59	sample	sample	4460	3990	48	70	4225	-470	59	22	0.0205	0.0196	0.00362	0.00653	0.177	0.333	NA	Barcode	NA	NA	NA	NA	NA	NA	NA	NA	NA	NA	NA	NA	NA	NA	NA	NA	NA	NA	NA	NA	NA	NA	NA	NA	NA
57	348	O12	6.58	sample	sample	5200	4190	84	60	4695	-1010	72	-24	0.0273	0.0231	0.00678	0.00615	0.248	0.266	NA	Empty	NA	NA	NA	NA	NA	NA	NA	NA	NA	NA	NA	NA	NA	NA	NA	NA	NA	NA	NA	NA	NA	NA	NA	NA	NA
15	321	N09	6.58	sample	sample	3720	3710	48	70	3715	-10	59	22	0.0126	0.0145	0.00238	0.0047	0.189	0.323	NA	Barcode	NA	NA	NA	NA	NA	NA	NA	NA	NA	NA	NA	NA	NA	NA	NA	NA	NA	NA	NA	NA	NA	NA	NA	NA	NA
19	309	M21	6.58	sample	sample	3280	3530	48	60	3405	250	54	12	0.0134	0.0151	0.00307	0.0043	0.23	0.285	NA	Barcode	NA	NA	NA	NA	NA	NA	NA	NA	NA	NA	NA	NA	NA	NA	NA	NA	NA	NA	NA	NA	NA	NA	NA	NA	NA
55	82	D10	6.58	sample	sample	3760	3310	60	50	3535	-450	55	-10	0.0169	0.0171	0.00415	0.00464	0.245	0.27	NA	Barcode	NA	NA	NA	NA	NA	NA	NA	NA	NA	NA	NA	NA	NA	NA	NA	NA	NA	NA	NA	NA	NA	NA	NA	NA	NA
5	182	H14	6.57	sample	sample	3340	3230	48	60	3285	-110	54	12	0.0142	0.0137	0.00324	0.00395	0.229	0.288	NA	Barcode	NA	NA	NA	NA	NA	NA	NA	NA	NA	NA	NA	NA	NA	NA	NA	NA	NA	NA	NA	NA	NA	NA	NA	NA	NA
2	10	A10	6.57	sample	sample	3270	3010	72	50	3140	-260	61	-22	0.0122	0.0121	0.00347	0.00287	0.284	0.237	NA	Barcode	NA	NA	NA	NA	NA	NA	NA	NA	NA	NA	NA	NA	NA	NA	NA	NA	NA	NA	NA	NA	NA	NA	NA	NA	NA
38	179	H11	6.56	sample	sample	2920	2770	36	50	2845	-150	43	14	0.0142	0.0135	0.0027	0.00439	0.19	0.325	NA	Barcode	NA	NA	NA	NA	NA	NA	NA	NA	NA	NA	NA	NA	NA	NA	NA	NA	NA	NA	NA	NA	NA	NA	NA	NA	NA
58	131	F11	6.56	sample	sample	4000	3890	72	50	3945	-110	61	-22	0.0202	0.021	0.00576	0.00497	0.285	0.236	NA	Barcode	NA	NA	NA	NA	NA	NA	NA	NA	NA	NA	NA	NA	NA	NA	NA	NA	NA	NA	NA	NA	NA	NA	NA	NA	NA
13	362	P02	6.56	other	other	2850	2380	48	40	2615	-470	44	-8	0.0107	0.0106	0.00248	0.00302	0.233	0.285	NA	Empty	NA	NA	NA	NA	NA	NA	NA	NA	NA	NA	NA	NA	NA	NA	NA	NA	NA	NA	NA	NA	NA	NA	NA	NA	NA
57	216	I24	6.54	sample	sample	3820	3410	48	60	3615	-410	54	12	0.0201	0.0188	0.00387	0.00615	0.193	0.327	NA	Empty	NA	NA	NA	NA	NA	NA	NA	NA	NA	NA	NA	NA	NA	NA	NA	NA	NA	NA	NA	NA	NA	NA	NA	NA	NA
40	199	I07	6.54	sample	sample	3200	3110	60	40	3155	-90	50	-20	0.0152	0.0148	0.0044	0.0035	0.29	0.237	NA	Barcode	NA	NA	NA	NA	NA	NA	NA	NA	NA	NA	NA	NA	NA	NA	NA	NA	NA	NA	NA	NA	NA	NA	NA	NA	NA
13	270	L06	6.54	sample	sample	3360	2620	48	50	2990	-740	49	2	0.0126	0.0116	0.00248	0.00377	0.197	0.324	NA	Barcode	NA	NA	NA	NA	NA	NA	NA	NA	NA	NA	NA	NA	NA	NA	NA	NA	NA	NA	NA	NA	NA	NA	NA	NA	NA
47	329	N17	6.54	sample	sample	4840	4380	84	70	4610	-460	77	-14	0.0204	0.0198	0.00513	0.00541	0.251	0.274	NA	Barcode	NA	NA	NA	NA	NA	NA	NA	NA	NA	NA	NA	NA	NA	NA	NA	NA	NA	NA	NA	NA	NA	NA	NA	NA	NA
38	8	A08	6.54	sample	sample	2530	2370	36	40	2450	-160	38	4	0.0123	0.0115	0.0027	0.00351	0.219	0.304	NA	Empty	NA	NA	NA	NA	NA	NA	NA	NA	NA	NA	NA	NA	NA	NA	NA	NA	NA	NA	NA	NA	NA	NA	NA	NA	NA
3	362	P02	6.51	other	other	2950	2800	60	50	2875	-150	55	-10	0.0114	0.0112	0.00306	0.00296	0.269	0.264	NA	Empty	NA	NA	NA	NA	NA	NA	NA	NA	NA	NA	NA	NA	NA	NA	NA	NA	NA	NA	NA	NA	NA	NA	NA	NA	NA
52	359	O23	6.5	sample	sample	4220	4000	60	70	4110	-220	65	10	0.0264	0.0254	0.00571	0.00797	0.216	0.314	NA	Barcode	NA	NA	NA	NA	NA	NA	NA	NA	NA	NA	NA	NA	NA	NA	NA	NA	NA	NA	NA	NA	NA	NA	NA	NA	NA
4	178	H10	6.5	sample	sample	3420	2760	48	60	3090	-660	54	12	0.0141	0.0121	0.00281	0.004	0.199	0.33	NA	Barcode	NA	NA	NA	NA	NA	NA	NA	NA	NA	NA	NA	NA	NA	NA	NA	NA	NA	NA	NA	NA	NA	NA	NA	NA	NA
9	318	N06	6.5	sample	sample	236550	222140	3842	3310	229345	-14410	3576	-532	1.08	1.04	0.285	0.279	0.265	0.268	BKN25067	Probe	CG30053	FBgn0050053	CG30053	CG30053	NA	2R:8576377..8576908	FBgn0050053	CG30053	CG30053	532	532	514/514/0/0	100	142	52,41	FBgn0050053	FBtr0087873	514	NA	NA	NA	0	0	FBgn0050053(0.0)	NA
38	68	C20	6.49	sample	sample	3110	3040	48	50	3075	-70	49	2	0.0151	0.0148	0.0036	0.00439	0.238	0.296	NA	Barcode	NA	NA	NA	NA	NA	NA	NA	NA	NA	NA	NA	NA	NA	NA	NA	NA	NA	NA	NA	NA	NA	NA	NA	NA	NA
11	238	J22	6.49	sample	sample	2650	2430	36	50	2540	-220	43	14	0.012	0.0113	0.00233	0.00383	0.194	0.338	NA	Barcode	NA	NA	NA	NA	NA	NA	NA	NA	NA	NA	NA	NA	NA	NA	NA	NA	NA	NA	NA	NA	NA	NA	NA	NA	NA
10	63	C15	6.48	sample	sample	3070	3030	48	50	3050	-40	49	2	0.014	0.014	0.00354	0.00399	0.252	0.285	NA	Barcode	NA	NA	NA	NA	NA	NA	NA	NA	NA	NA	NA	NA	NA	NA	NA	NA	NA	NA	NA	NA	NA	NA	NA	NA	NA
34	199	I07	6.48	sample	sample	3460	3250	48	60	3355	-210	54	12	0.016	0.015	0.00334	0.00489	0.209	0.326	NA	Barcode	NA	NA	NA	NA	NA	NA	NA	NA	NA	NA	NA	NA	NA	NA	NA	NA	NA	NA	NA	NA	NA	NA	NA	NA	NA
22	362	P02	6.48	other	other	2360	2290	36	40	2325	-70	38	4	0.0116	0.0114	0.00257	0.0036	0.221	0.315	NA	Empty	NA	NA	NA	NA	NA	NA	NA	NA	NA	NA	NA	NA	NA	NA	NA	NA	NA	NA	NA	NA	NA	NA	NA	NA	NA
54	252	K12	6.46	sample	sample	3960	3580	60	60	3770	-380	60	0	0.019	0.0184	0.00434	0.00573	0.228	0.312	NA	Empty	NA	NA	NA	NA	NA	NA	NA	NA	NA	NA	NA	NA	NA	NA	NA	NA	NA	NA	NA	NA	NA	NA	NA	NA	NA
6	362	P02	6.45	other	other	2630	2410	48	40	2520	-220	44	-8	0.0107	0.0112	0.00292	0.00306	0.273	0.272	NA	Empty	NA	NA	NA	NA	NA	NA	NA	NA	NA	NA	NA	NA	NA	NA	NA	NA	NA	NA	NA	NA	NA	NA	NA	NA	NA
6	23	A23	6.45	sample	sample	3100	3140	36	70	3120	40	53	34	0.0126	0.0147	0.00219	0.00535	0.174	0.365	NA	Barcode	NA	NA	NA	NA	NA	NA	NA	NA	NA	NA	NA	NA	NA	NA	NA	NA	NA	NA	NA	NA	NA	NA	NA	NA	NA
47	304	M16	6.45	sample	sample	4040	3590	72	60	3815	-450	66	-12	0.017	0.0162	0.00439	0.00464	0.258	0.286	NA	Barcode	NA	NA	NA	NA	NA	NA	NA	NA	NA	NA	NA	NA	NA	NA	NA	NA	NA	NA	NA	NA	NA	NA	NA	NA	NA
50	371	P11	6.45	sample	sample	2670	2450	36	50	2560	-220	43	14	0.0166	0.0161	0.00322	0.00558	0.194	0.347	NA	Barcode	NA	NA	NA	NA	NA	NA	NA	NA	NA	NA	NA	NA	NA	NA	NA	NA	NA	NA	NA	NA	NA	NA	NA	NA	NA
44	256	K16	6.45	sample	sample	3470	3750	60	60	3610	280	60	0	0.0157	0.0189	0.00404	0.00543	0.258	0.287	NA	Barcode	NA	NA	NA	NA	NA	NA	NA	NA	NA	NA	NA	NA	NA	NA	NA	NA	NA	NA	NA	NA	NA	NA	NA	NA	NA
5	362	P02	6.44	other	other	2880	2760	48	50	2820	-120	49	2	0.0122	0.0117	0.00324	0.00329	0.265	0.281	NA	Empty	NA	NA	NA	NA	NA	NA	NA	NA	NA	NA	NA	NA	NA	NA	NA	NA	NA	NA	NA	NA	NA	NA	NA	NA	NA
2	7	A07	6.44	sample	sample	3580	3040	60	70	3310	-540	65	10	0.0134	0.0122	0.00289	0.00402	0.216	0.328	NA	Barcode	NA	NA	NA	NA	NA	NA	NA	NA	NA	NA	NA	NA	NA	NA	NA	NA	NA	NA	NA	NA	NA	NA	NA	NA	NA
54	362	P02	6.44	other	other	4250	3830	72	60	4040	-420	66	-12	0.0204	0.0196	0.0052	0.00573	0.255	0.292	NA	Empty	NA	NA	NA	NA	NA	NA	NA	NA	NA	NA	NA	NA	NA	NA	NA	NA	NA	NA	NA	NA	NA	NA	NA	NA	NA
57	67	C19	6.43	sample	sample	3970	4120	72	60	4045	150	66	-12	0.0208	0.0227	0.00581	0.00615	0.279	0.271	NA	Barcode	NA	NA	NA	NA	NA	NA	NA	NA	NA	NA	NA	NA	NA	NA	NA	NA	NA	NA	NA	NA	NA	NA	NA	NA	NA
54	17	A17	6.42	sample	sample	4620	3350	84	50	3985	-1270	67	-34	0.0221	0.0172	0.00607	0.00477	0.274	0.278	NA	Barcode	NA	NA	NA	NA	NA	NA	NA	NA	NA	NA	NA	NA	NA	NA	NA	NA	NA	NA	NA	NA	NA	NA	NA	NA	NA
10	66	C18	6.42	sample	sample	3350	3240	36	70	3295	-110	53	34	0.0153	0.015	0.00265	0.00558	0.173	0.373	NA	Barcode	NA	NA	NA	NA	NA	NA	NA	NA	NA	NA	NA	NA	NA	NA	NA	NA	NA	NA	NA	NA	NA	NA	NA	NA	NA
33	135	F15	6.41	sample	sample	2120	2190	36	40	2155	70	38	4	0.00987	0.0101	0.00237	0.00313	0.24	0.311	NA	Barcode	NA	NA	NA	NA	NA	NA	NA	NA	NA	NA	NA	NA	NA	NA	NA	NA	NA	NA	NA	NA	NA	NA	NA	NA	NA
44	281	L17	6.41	sample	sample	4240	4210	72	70	4225	-30	71	-2	0.0191	0.0212	0.00485	0.00633	0.253	0.299	NA	Barcode	NA	NA	NA	NA	NA	NA	NA	NA	NA	NA	NA	NA	NA	NA	NA	NA	NA	NA	NA	NA	NA	NA	NA	NA	NA
35	143	F23	6.41	sample	sample	2900	2940	48	50	2920	40	49	2	0.0132	0.0138	0.00331	0.00414	0.251	0.301	NA	Barcode	NA	NA	NA	NA	NA	NA	NA	NA	NA	NA	NA	NA	NA	NA	NA	NA	NA	NA	NA	NA	NA	NA	NA	NA	NA
21	362	P02	6.41	other	other	2480	2180	36	40	2330	-300	38	4	0.0117	0.0106	0.00263	0.00344	0.225	0.326	NA	Empty	NA	NA	NA	NA	NA	NA	NA	NA	NA	NA	NA	NA	NA	NA	NA	NA	NA	NA	NA	NA	NA	NA	NA	NA	NA
7	362	P02	6.41	other	other	2810	2440	36	50	2625	-370	43	14	0.0112	0.0109	0.00226	0.00381	0.201	0.348	NA	Empty	NA	NA	NA	NA	NA	NA	NA	NA	NA	NA	NA	NA	NA	NA	NA	NA	NA	NA	NA	NA	NA	NA	NA	NA	NA
17	362	P02	6.41	other	other	3110	2840	48	50	2975	-270	49	2	0.0123	0.0125	0.00293	0.00391	0.239	0.313	NA	Empty	NA	NA	NA	NA	NA	NA	NA	NA	NA	NA	NA	NA	NA	NA	NA	NA	NA	NA	NA	NA	NA	NA	NA	NA	NA
40	362	P02	6.41	other	other	2790	2450	60	30	2620	-340	45	-30	0.0132	0.0116	0.0044	0.00262	0.333	0.226	NA	Empty	NA	NA	NA	NA	NA	NA	NA	NA	NA	NA	NA	NA	NA	NA	NA	NA	NA	NA	NA	NA	NA	NA	NA	NA	NA
12	99	E03	6.41	sample	sample	3310	3010	48	60	3160	-300	54	12	0.0153	0.0136	0.00316	0.00469	0.206	0.345	NA	Barcode	NA	NA	NA	NA	NA	NA	NA	NA	NA	NA	NA	NA	NA	NA	NA	NA	NA	NA	NA	NA	NA	NA	NA	NA	NA
42	213	I21	6.41	sample	sample	4490	3080	60	60	3785	-1410	60	0	0.0193	0.0155	0.0037	0.00555	0.191	0.358	NA	Barcode	NA	NA	NA	NA	NA	NA	NA	NA	NA	NA	NA	NA	NA	NA	NA	NA	NA	NA	NA	NA	NA	NA	NA	NA	NA
32	132	F12	6.39	sample	sample	2800	2660	36	60	2730	-140	48	24	0.012	0.0116	0.00215	0.00432	0.179	0.373	NA	Barcode	NA	NA	NA	NA	NA	NA	NA	NA	NA	NA	NA	NA	NA	NA	NA	NA	NA	NA	NA	NA	NA	NA	NA	NA	NA
52	362	P02	6.39	other	other	3390	3170	48	60	3280	-220	54	12	0.0212	0.0201	0.00457	0.00683	0.215	0.34	NA	Empty	NA	NA	NA	NA	NA	NA	NA	NA	NA	NA	NA	NA	NA	NA	NA	NA	NA	NA	NA	NA	NA	NA	NA	NA	NA
17	301	M13	6.38	sample	sample	3760	2860	60	50	3310	-900	55	-10	0.0149	0.0126	0.00367	0.00391	0.247	0.311	NA	Barcode	NA	NA	NA	NA	NA	NA	NA	NA	NA	NA	NA	NA	NA	NA	NA	NA	NA	NA	NA	NA	NA	NA	NA	NA	NA
28	67	C19	6.38	sample	sample	4190	4680	72	70	4435	490	71	-2	0.0194	0.0238	0.00513	0.00702	0.265	0.295	BKN22038	Probe	CG11907	FBgn0031250	CG11907	Ent1	Equilibrative nucleoside transporter 1	2L:356401..356752	FBgn0031250	CG11907	Ent1	352	352	334/334/0/0	100	79	50,24	FBgn0031250	FBtr0078095+FBtr0078094+FBtr0330651	334+334+334	NA	NA	NA	0	0	FBgn0031250(0.0)	NA
11	67	C19	6.38	sample	sample	3370	3230	60	60	3300	-140	60	0	0.0153	0.0151	0.00389	0.0046	0.255	0.305	NA	Barcode	NA	NA	NA	NA	NA	NA	NA	NA	NA	NA	NA	NA	NA	NA	NA	NA	NA	NA	NA	NA	NA	NA	NA	NA	NA
28	69	C21	6.38	sample	sample	3140	3050	48	50	3095	-90	49	2	0.0145	0.0155	0.00342	0.00502	0.235	0.323	NA	Barcode	NA	NA	NA	NA	NA	NA	NA	NA	NA	NA	NA	NA	NA	NA	NA	NA	NA	NA	NA	NA	NA	NA	NA	NA	NA
1	142	F22	6.37	sample	sample	2760	3130	60	70	2945	370	65	10	0.0107	0.0121	0.00301	0.00342	0.281	0.282	NA	Barcode	NA	NA	NA	NA	NA	NA	NA	NA	NA	NA	NA	NA	NA	NA	NA	NA	NA	NA	NA	NA	NA	NA	NA	NA	NA
58	106	E10	6.37	sample	sample	3710	3640	48	70	3675	-70	59	22	0.0187	0.0197	0.00384	0.00695	0.205	0.354	NA	Barcode	NA	NA	NA	NA	NA	NA	NA	NA	NA	NA	NA	NA	NA	NA	NA	NA	NA	NA	NA	NA	NA	NA	NA	NA	NA
46	362	P02	6.36	other	other	3770	3390	60	60	3580	-380	60	0	0.0181	0.0174	0.00436	0.00561	0.24	0.323	NA	Empty	NA	NA	NA	NA	NA	NA	NA	NA	NA	NA	NA	NA	NA	NA	NA	NA	NA	NA	NA	NA	NA	NA	NA	NA	NA
38	182	H14	6.36	sample	sample	2380	2240	24	50	2310	-140	37	26	0.0116	0.0109	0.0018	0.00439	0.155	0.402	NA	Barcode	NA	NA	NA	NA	NA	NA	NA	NA	NA	NA	NA	NA	NA	NA	NA	NA	NA	NA	NA	NA	NA	NA	NA	NA	NA
15	362	P02	6.36	other	other	2920	2650	48	50	2785	-270	49	2	0.00991	0.0104	0.00238	0.00336	0.24	0.323	NA	Empty	NA	NA	NA	NA	NA	NA	NA	NA	NA	NA	NA	NA	NA	NA	NA	NA	NA	NA	NA	NA	NA	NA	NA	NA	NA
32	362	P02	6.34	other	other	2640	2620	48	50	2630	-20	49	2	0.0113	0.0114	0.00287	0.0036	0.253	0.316	NA	Empty	NA	NA	NA	NA	NA	NA	NA	NA	NA	NA	NA	NA	NA	NA	NA	NA	NA	NA	NA	NA	NA	NA	NA	NA	NA
42	216	I24	6.34	sample	sample	3580	2600	72	40	3090	-980	56	-32	0.0154	0.0131	0.00444	0.0037	0.288	0.283	NA	Barcode	NA	NA	NA	NA	NA	NA	NA	NA	NA	NA	NA	NA	NA	NA	NA	NA	NA	NA	NA	NA	NA	NA	NA	NA	NA
46	324	N12	6.34	sample	sample	4210	3630	60	70	3920	-580	65	10	0.0202	0.0186	0.00436	0.00655	0.215	0.351	NA	Barcode	NA	NA	NA	NA	NA	NA	NA	NA	NA	NA	NA	NA	NA	NA	NA	NA	NA	NA	NA	NA	NA	NA	NA	NA	NA
12	239	J23	6.33	sample	sample	2890	3120	48	60	3005	230	54	12	0.0134	0.0141	0.00316	0.00469	0.236	0.333	NA	Barcode	NA	NA	NA	NA	NA	NA	NA	NA	NA	NA	NA	NA	NA	NA	NA	NA	NA	NA	NA	NA	NA	NA	NA	NA	NA
31	130	F10	6.33	sample	sample	2600	2440	48	50	2520	-160	49	2	0.0107	0.0105	0.00261	0.0034	0.244	0.324	NA	Barcode	NA	NA	NA	NA	NA	NA	NA	NA	NA	NA	NA	NA	NA	NA	NA	NA	NA	NA	NA	NA	NA	NA	NA	NA	NA
27	10	A10	6.33	sample	sample	3340	2230	60	40	2785	-1110	50	-20	0.0149	0.013	0.00378	0.00411	0.254	0.316	NA	Barcode	NA	NA	NA	NA	NA	NA	NA	NA	NA	NA	NA	NA	NA	NA	NA	NA	NA	NA	NA	NA	NA	NA	NA	NA	NA
26	3	A03	6.33	sample	sample	2760	2290	48	40	2525	-470	44	-8	0.0139	0.0119	0.00354	0.00378	0.254	0.317	NA	Barcode	NA	NA	NA	NA	NA	NA	NA	NA	NA	NA	NA	NA	NA	NA	NA	NA	NA	NA	NA	NA	NA	NA	NA	NA	NA
52	32	B08	6.33	sample	sample	2520	2550	36	50	2535	30	43	14	0.0158	0.0162	0.00343	0.00569	0.217	0.352	NA	Barcode	NA	NA	NA	NA	NA	NA	NA	NA	NA	NA	NA	NA	NA	NA	NA	NA	NA	NA	NA	NA	NA	NA	NA	NA	NA
57	239	J23	6.32	sample	sample	5010	3990	96	60	4500	-1020	78	-36	0.0263	0.022	0.00775	0.00615	0.295	0.28	NA	Empty	NA	NA	NA	NA	NA	NA	NA	NA	NA	NA	NA	NA	NA	NA	NA	NA	NA	NA	NA	NA	NA	NA	NA	NA	NA
20	38	B14	6.32	sample	sample	3550	3300	60	60	3425	-250	60	0	0.0171	0.016	0.00434	0.00508	0.254	0.318	NA	Barcode	NA	NA	NA	NA	NA	NA	NA	NA	NA	NA	NA	NA	NA	NA	NA	NA	NA	NA	NA	NA	NA	NA	NA	NA	NA
21	42	B18	6.32	sample	sample	3370	2980	60	50	3175	-390	55	-10	0.0159	0.0144	0.00438	0.0043	0.276	0.298	NA	Barcode	NA	NA	NA	NA	NA	NA	NA	NA	NA	NA	NA	NA	NA	NA	NA	NA	NA	NA	NA	NA	NA	NA	NA	NA	NA
60	362	P02	6.31	other	other	2550	2200	36	40	2375	-350	38	4	0.0134	0.0124	0.00302	0.00429	0.226	0.347	NA	Empty	NA	NA	NA	NA	NA	NA	NA	NA	NA	NA	NA	NA	NA	NA	NA	NA	NA	NA	NA	NA	NA	NA	NA	NA	NA
60	62	C14	6.3	sample	sample	4230	3840	60	70	4035	-390	65	10	0.0222	0.0216	0.00504	0.00751	0.227	0.348	NA	Barcode	NA	NA	NA	NA	NA	NA	NA	NA	NA	NA	NA	NA	NA	NA	NA	NA	NA	NA	NA	NA	NA	NA	NA	NA	NA
35	203	I11	6.3	sample	sample	2670	2390	36	50	2530	-280	43	14	0.0121	0.0112	0.00248	0.00414	0.204	0.371	NA	Barcode	NA	NA	NA	NA	NA	NA	NA	NA	NA	NA	NA	NA	NA	NA	NA	NA	NA	NA	NA	NA	NA	NA	NA	NA	NA
32	168	G24	6.29	sample	sample	2110	2480	48	40	2295	370	44	-8	0.00907	0.0108	0.00287	0.00288	0.316	0.267	NA	Barcode	NA	NA	NA	NA	NA	NA	NA	NA	NA	NA	NA	NA	NA	NA	NA	NA	NA	NA	NA	NA	NA	NA	NA	NA	NA
12	102	E06	6.28	sample	sample	3630	3450	72	60	3540	-180	66	-12	0.0168	0.0156	0.00473	0.00469	0.281	0.301	NA	Barcode	NA	NA	NA	NA	NA	NA	NA	NA	NA	NA	NA	NA	NA	NA	NA	NA	NA	NA	NA	NA	NA	NA	NA	NA	NA
41	383	P23	6.28	sample	sample	2300	2320	36	40	2310	20	38	4	0.0127	0.0122	0.0031	0.00412	0.245	0.336	NA	Empty	NA	NA	NA	NA	NA	NA	NA	NA	NA	NA	NA	NA	NA	NA	NA	NA	NA	NA	NA	NA	NA	NA	NA	NA	NA
31	127	F07	6.28	sample	sample	3770	3830	84	70	3800	60	77	-14	0.0155	0.0164	0.00457	0.00475	0.295	0.289	NA	Barcode	NA	NA	NA	NA	NA	NA	NA	NA	NA	NA	NA	NA	NA	NA	NA	NA	NA	NA	NA	NA	NA	NA	NA	NA	NA
13	105	E09	6.28	sample	sample	3290	3090	60	60	3190	-200	60	0	0.0123	0.0137	0.0031	0.00452	0.252	0.33	NA	Barcode	NA	NA	NA	NA	NA	NA	NA	NA	NA	NA	NA	NA	NA	NA	NA	NA	NA	NA	NA	NA	NA	NA	NA	NA	NA
20	35	B11	6.27	sample	sample	3520	3210	60	60	3365	-310	60	0	0.0169	0.0156	0.00434	0.00508	0.256	0.326	NA	Barcode	NA	NA	NA	NA	NA	NA	NA	NA	NA	NA	NA	NA	NA	NA	NA	NA	NA	NA	NA	NA	NA	NA	NA	NA	NA
28	94	D22	6.27	sample	sample	3020	2920	48	50	2970	-100	49	2	0.014	0.0149	0.00342	0.00502	0.245	0.338	NA	Barcode	NA	NA	NA	NA	NA	NA	NA	NA	NA	NA	NA	NA	NA	NA	NA	NA	NA	NA	NA	NA	NA	NA	NA	NA	NA
57	362	P02	6.27	other	other	3820	3140	72	50	3480	-680	61	-22	0.0201	0.0173	0.00581	0.00512	0.29	0.296	NA	Empty	NA	NA	NA	NA	NA	NA	NA	NA	NA	NA	NA	NA	NA	NA	NA	NA	NA	NA	NA	NA	NA	NA	NA	NA	NA
32	133	F13	6.27	sample	sample	2530	2560	60	40	2545	30	50	-20	0.0109	0.0111	0.00359	0.00288	0.33	0.258	NA	Barcode	NA	NA	NA	NA	NA	NA	NA	NA	NA	NA	NA	NA	NA	NA	NA	NA	NA	NA	NA	NA	NA	NA	NA	NA	NA
54	20	A20	6.27	sample	sample	5080	3340	84	60	4210	-1740	72	-24	0.0244	0.0171	0.00607	0.00573	0.249	0.334	NA	Barcode	NA	NA	NA	NA	NA	NA	NA	NA	NA	NA	NA	NA	NA	NA	NA	NA	NA	NA	NA	NA	NA	NA	NA	NA	NA
8	55	C07	6.27	sample	sample	3280	3110	60	50	3195	-170	55	-10	0.0149	0.014	0.00436	0.00412	0.293	0.294	NA	Barcode	NA	NA	NA	NA	NA	NA	NA	NA	NA	NA	NA	NA	NA	NA	NA	NA	NA	NA	NA	NA	NA	NA	NA	NA	NA
41	362	P02	6.26	other	other	2310	2290	36	40	2300	-20	38	4	0.0127	0.0121	0.0031	0.00412	0.243	0.341	NA	Empty	NA	NA	NA	NA	NA	NA	NA	NA	NA	NA	NA	NA	NA	NA	NA	NA	NA	NA	NA	NA	NA	NA	NA	NA	NA
18	316	N04	6.26	sample	sample	3340	3060	36	70	3200	-280	53	34	0.0139	0.0132	0.00238	0.0054	0.171	0.409	NA	Barcode	NA	NA	NA	NA	NA	NA	NA	NA	NA	NA	NA	NA	NA	NA	NA	NA	NA	NA	NA	NA	NA	NA	NA	NA	NA
27	341	O05	6.26	sample	sample	2860	2410	60	40	2635	-450	50	-20	0.0128	0.0141	0.00378	0.00411	0.296	0.293	NA	Empty	NA	NA	NA	NA	NA	NA	NA	NA	NA	NA	NA	NA	NA	NA	NA	NA	NA	NA	NA	NA	NA	NA	NA	NA	NA
20	337	O01	6.24	sample	sample	2460	2380	36	50	2420	-80	43	14	0.0118	0.0115	0.00261	0.00423	0.22	0.367	NA	Barcode	NA	NA	NA	NA	NA	NA	NA	NA	NA	NA	NA	NA	NA	NA	NA	NA	NA	NA	NA	NA	NA	NA	NA	NA	NA
36	171	H03	6.24	sample	sample	2500	2440	48	40	2470	-60	44	-8	0.0116	0.0114	0.00343	0.00341	0.295	0.298	NA	Barcode	NA	NA	NA	NA	NA	NA	NA	NA	NA	NA	NA	NA	NA	NA	NA	NA	NA	NA	NA	NA	NA	NA	NA	NA	NA
56	90	D18	6.24	sample	sample	3330	2960	60	50	3145	-370	55	-10	0.0161	0.0158	0.00454	0.0049	0.282	0.311	NA	Barcode	NA	NA	NA	NA	NA	NA	NA	NA	NA	NA	NA	NA	NA	NA	NA	NA	NA	NA	NA	NA	NA	NA	NA	NA	NA
45	362	P02	6.24	other	other	3510	3370	72	50	3440	-140	61	-22	0.0176	0.0179	0.00561	0.00494	0.318	0.277	NA	Empty	NA	NA	NA	NA	NA	NA	NA	NA	NA	NA	NA	NA	NA	NA	NA	NA	NA	NA	NA	NA	NA	NA	NA	NA	NA
50	343	O07	6.24	sample	sample	2890	2910	48	60	2900	20	54	12	0.018	0.0191	0.0043	0.00669	0.239	0.351	NA	Barcode	NA	NA	NA	NA	NA	NA	NA	NA	NA	NA	NA	NA	NA	NA	NA	NA	NA	NA	NA	NA	NA	NA	NA	NA	NA
56	59	C11	6.24	sample	sample	4010	3620	60	70	3815	-390	65	10	0.0194	0.0193	0.00454	0.00687	0.234	0.356	NA	Barcode	NA	NA	NA	NA	NA	NA	NA	NA	NA	NA	NA	NA	NA	NA	NA	NA	NA	NA	NA	NA	NA	NA	NA	NA	NA
28	104	E08	6.23	sample	sample	3750	2860	60	50	3305	-890	55	-10	0.0174	0.0146	0.00428	0.00502	0.246	0.345	NA	Barcode	NA	NA	NA	NA	NA	NA	NA	NA	NA	NA	NA	NA	NA	NA	NA	NA	NA	NA	NA	NA	NA	NA	NA	NA	NA
27	297	M09	6.23	sample	sample	3630	2200	48	50	2915	-1430	49	2	0.0162	0.0128	0.00303	0.00514	0.187	0.401	NA	Empty	NA	NA	NA	NA	NA	NA	NA	NA	NA	NA	NA	NA	NA	NA	NA	NA	NA	NA	NA	NA	NA	NA	NA	NA	NA
48	362	P02	6.23	other	other	2580	2210	48	40	2395	-370	44	-8	0.011	0.01	0.00302	0.0032	0.275	0.319	NA	Empty	NA	NA	NA	NA	NA	NA	NA	NA	NA	NA	NA	NA	NA	NA	NA	NA	NA	NA	NA	NA	NA	NA	NA	NA	NA
34	362	P02	6.22	other	other	2800	2630	48	50	2715	-170	49	2	0.0129	0.0122	0.00334	0.00408	0.259	0.335	NA	Empty	NA	NA	NA	NA	NA	NA	NA	NA	NA	NA	NA	NA	NA	NA	NA	NA	NA	NA	NA	NA	NA	NA	NA	NA	NA
44	362	P02	6.2	other	other	3420	3260	48	70	3340	-160	59	22	0.0154	0.0164	0.00324	0.00633	0.209	0.386	NA	Empty	NA	NA	NA	NA	NA	NA	NA	NA	NA	NA	NA	NA	NA	NA	NA	NA	NA	NA	NA	NA	NA	NA	NA	NA	NA
36	362	P02	6.2	other	other	2420	2450	48	40	2435	30	44	-8	0.0112	0.0115	0.00343	0.00341	0.305	0.297	NA	Empty	NA	NA	NA	NA	NA	NA	NA	NA	NA	NA	NA	NA	NA	NA	NA	NA	NA	NA	NA	NA	NA	NA	NA	NA	NA
37	175	H07	6.2	sample	sample	2710	2680	48	50	2695	-30	49	2	0.0125	0.0125	0.00334	0.00415	0.268	0.332	NA	Barcode	NA	NA	NA	NA	NA	NA	NA	NA	NA	NA	NA	NA	NA	NA	NA	NA	NA	NA	NA	NA	NA	NA	NA	NA	NA
6	186	H18	6.2	sample	sample	3130	2600	60	50	2865	-530	55	-10	0.0128	0.0121	0.00365	0.00382	0.287	0.315	NA	Barcode	NA	NA	NA	NA	NA	NA	NA	NA	NA	NA	NA	NA	NA	NA	NA	NA	NA	NA	NA	NA	NA	NA	NA	NA	NA
8	220	J04	6.19	sample	sample	2780	2800	48	50	2790	20	49	2	0.0126	0.0126	0.00349	0.00412	0.277	0.326	NA	Barcode	NA	NA	NA	NA	NA	NA	NA	NA	NA	NA	NA	NA	NA	NA	NA	NA	NA	NA	NA	NA	NA	NA	NA	NA	NA
60	87	D15	6.18	sample	sample	3470	3530	48	70	3500	60	59	22	0.0182	0.0198	0.00403	0.00751	0.221	0.379	NA	Barcode	NA	NA	NA	NA	NA	NA	NA	NA	NA	NA	NA	NA	NA	NA	NA	NA	NA	NA	NA	NA	NA	NA	NA	NA	NA
59	54	C06	6.18	sample	sample	4180	3910	72	70	4045	-270	71	-2	0.0205	0.0209	0.00566	0.00686	0.276	0.329	NA	Barcode	NA	NA	NA	NA	NA	NA	NA	NA	NA	NA	NA	NA	NA	NA	NA	NA	NA	NA	NA	NA	NA	NA	NA	NA	NA
5	22	A22	6.18	sample	sample	2030	2400	36	50	2215	370	43	14	0.00861	0.0102	0.00243	0.00329	0.282	0.323	NA	Barcode	NA	NA	NA	NA	NA	NA	NA	NA	NA	NA	NA	NA	NA	NA	NA	NA	NA	NA	NA	NA	NA	NA	NA	NA	NA
25	357	O21	6.18	sample	sample	2620	3190	60	50	2905	570	55	-10	0.0127	0.0163	0.00414	0.00461	0.325	0.283	NA	Barcode	NA	NA	NA	NA	NA	NA	NA	NA	NA	NA	NA	NA	NA	NA	NA	NA	NA	NA	NA	NA	NA	NA	NA	NA	NA
34	142	F22	6.17	sample	sample	3150	3300	48	70	3225	150	59	22	0.0145	0.0153	0.00334	0.00571	0.23	0.374	NA	Barcode	NA	NA	NA	NA	NA	NA	NA	NA	NA	NA	NA	NA	NA	NA	NA	NA	NA	NA	NA	NA	NA	NA	NA	NA	NA
11	362	P02	6.17	other	other	2400	2110	36	50	2255	-290	43	14	0.0109	0.00985	0.00233	0.00383	0.215	0.389	NA	Empty	NA	NA	NA	NA	NA	NA	NA	NA	NA	NA	NA	NA	NA	NA	NA	NA	NA	NA	NA	NA	NA	NA	NA	NA	NA
42	265	L01	6.16	sample	sample	3180	3210	72	50	3195	30	61	-22	0.0137	0.0162	0.00444	0.00463	0.324	0.286	NA	Barcode	NA	NA	NA	NA	NA	NA	NA	NA	NA	NA	NA	NA	NA	NA	NA	NA	NA	NA	NA	NA	NA	NA	NA	NA	NA
42	362	P02	6.16	other	other	3890	3350	60	70	3620	-540	65	10	0.0168	0.0169	0.0037	0.00648	0.221	0.384	NA	Empty	NA	NA	NA	NA	NA	NA	NA	NA	NA	NA	NA	NA	NA	NA	NA	NA	NA	NA	NA	NA	NA	NA	NA	NA	NA
1	3	A03	6.16	sample	sample	2690	2680	48	80	2685	-10	64	32	0.0104	0.0104	0.0024	0.00391	0.23	0.377	NA	Barcode	NA	NA	NA	NA	NA	NA	NA	NA	NA	NA	NA	NA	NA	NA	NA	NA	NA	NA	NA	NA	NA	NA	NA	NA	NA
33	362	P02	6.15	other	other	2490	2520	48	50	2505	30	49	2	0.0116	0.0116	0.00316	0.00391	0.273	0.338	NA	Empty	NA	NA	NA	NA	NA	NA	NA	NA	NA	NA	NA	NA	NA	NA	NA	NA	NA	NA	NA	NA	NA	NA	NA	NA	NA
47	332	N20	6.15	sample	sample	4010	3860	84	70	3935	-150	77	-14	0.0169	0.0174	0.00513	0.00541	0.303	0.31	NA	Barcode	NA	NA	NA	NA	NA	NA	NA	NA	NA	NA	NA	NA	NA	NA	NA	NA	NA	NA	NA	NA	NA	NA	NA	NA	NA
17	288	L24	6.14	sample	sample	3220	2810	48	60	3015	-410	54	12	0.0127	0.0123	0.00293	0.00469	0.231	0.38	NA	Barcode	NA	NA	NA	NA	NA	NA	NA	NA	NA	NA	NA	NA	NA	NA	NA	NA	NA	NA	NA	NA	NA	NA	NA	NA	NA
19	320	N08	6.13	sample	sample	2950	2810	48	60	2880	-140	54	12	0.012	0.012	0.00307	0.0043	0.255	0.358	NA	Barcode	NA	NA	NA	NA	NA	NA	NA	NA	NA	NA	NA	NA	NA	NA	NA	NA	NA	NA	NA	NA	NA	NA	NA	NA	NA
28	91	D19	6.13	sample	sample	2130	2230	36	40	2180	100	38	4	0.00986	0.0114	0.00257	0.00401	0.26	0.354	NA	Barcode	NA	NA	NA	NA	NA	NA	NA	NA	NA	NA	NA	NA	NA	NA	NA	NA	NA	NA	NA	NA	NA	NA	NA	NA	NA
55	54	C06	6.12	sample	sample	5240	4270	96	80	4755	-970	88	-16	0.0236	0.0221	0.00664	0.00742	0.282	0.335	NA	Barcode	NA	NA	NA	NA	NA	NA	NA	NA	NA	NA	NA	NA	NA	NA	NA	NA	NA	NA	NA	NA	NA	NA	NA	NA	NA
20	362	P02	6.11	other	other	2580	2590	36	60	2585	10	48	24	0.0124	0.0126	0.00261	0.00508	0.21	0.405	NA	Empty	NA	NA	NA	NA	NA	NA	NA	NA	NA	NA	NA	NA	NA	NA	NA	NA	NA	NA	NA	NA	NA	NA	NA	NA	NA
27	90	D18	6.11	sample	sample	2560	2120	36	50	2340	-440	43	14	0.0114	0.0124	0.00227	0.00514	0.199	0.416	NA	Barcode	NA	NA	NA	NA	NA	NA	NA	NA	NA	NA	NA	NA	NA	NA	NA	NA	NA	NA	NA	NA	NA	NA	NA	NA	NA
27	261	K21	6.11	sample	sample	2690	2410	48	50	2550	-280	49	2	0.012	0.0141	0.00303	0.00514	0.252	0.366	NA	Empty	NA	NA	NA	NA	NA	NA	NA	NA	NA	NA	NA	NA	NA	NA	NA	NA	NA	NA	NA	NA	NA	NA	NA	NA	NA
47	362	P02	6.11	other	other	4160	3730	72	80	3945	-430	76	8	0.0175	0.0168	0.00439	0.00618	0.251	0.367	NA	Empty	NA	NA	NA	NA	NA	NA	NA	NA	NA	NA	NA	NA	NA	NA	NA	NA	NA	NA	NA	NA	NA	NA	NA	NA	NA
37	3	A03	6.11	sample	sample	4810	4520	84	90	4665	-290	87	6	0.0221	0.0211	0.00585	0.00747	0.264	0.354	NA	Empty	NA	NA	NA	NA	NA	NA	NA	NA	NA	NA	NA	NA	NA	NA	NA	NA	NA	NA	NA	NA	NA	NA	NA	NA	NA
57	335	N23	6.11	sample	sample	6100	5890	108	110	5995	-210	109	2	0.032	0.0325	0.00872	0.0113	0.272	0.347	NA	Empty	NA	NA	NA	NA	NA	NA	NA	NA	NA	NA	NA	NA	NA	NA	NA	NA	NA	NA	NA	NA	NA	NA	NA	NA	NA
50	346	O10	6.11	sample	sample	3170	2990	48	70	3080	-180	59	22	0.0197	0.0196	0.0043	0.00781	0.218	0.398	NA	Barcode	NA	NA	NA	NA	NA	NA	NA	NA	NA	NA	NA	NA	NA	NA	NA	NA	NA	NA	NA	NA	NA	NA	NA	NA	NA
8	362	P02	6.09	other	other	2350	2440	48	40	2395	90	44	-8	0.0106	0.011	0.00349	0.00329	0.328	0.299	NA	Empty	NA	NA	NA	NA	NA	NA	NA	NA	NA	NA	NA	NA	NA	NA	NA	NA	NA	NA	NA	NA	NA	NA	NA	NA	NA
36	174	H06	6.09	sample	sample	2700	2590	48	50	2645	-110	49	2	0.0125	0.0121	0.00343	0.00426	0.273	0.351	NA	Barcode	NA	NA	NA	NA	NA	NA	NA	NA	NA	NA	NA	NA	NA	NA	NA	NA	NA	NA	NA	NA	NA	NA	NA	NA	NA
9	226	J10	6.09	sample	sample	2900	2590	36	60	2745	-310	48	24	0.0132	0.0121	0.00267	0.00506	0.203	0.417	NA	Barcode	NA	NA	NA	NA	NA	NA	NA	NA	NA	NA	NA	NA	NA	NA	NA	NA	NA	NA	NA	NA	NA	NA	NA	NA	NA
9	362	P02	6.08	other	other	2450	2350	36	50	2400	-100	43	14	0.0111	0.011	0.00267	0.00422	0.24	0.383	NA	Empty	NA	NA	NA	NA	NA	NA	NA	NA	NA	NA	NA	NA	NA	NA	NA	NA	NA	NA	NA	NA	NA	NA	NA	NA	NA
4	18	A18	6.07	sample	sample	2470	2160	48	50	2315	-310	49	2	0.0102	0.00948	0.00281	0.00333	0.276	0.351	NA	Barcode	NA	NA	NA	NA	NA	NA	NA	NA	NA	NA	NA	NA	NA	NA	NA	NA	NA	NA	NA	NA	NA	NA	NA	NA	NA
27	305	M17	6.07	sample	sample	2990	2340	36	60	2665	-650	48	24	0.0133	0.0136	0.00227	0.00617	0.17	0.452	NA	Empty	NA	NA	NA	NA	NA	NA	NA	NA	NA	NA	NA	NA	NA	NA	NA	NA	NA	NA	NA	NA	NA	NA	NA	NA	NA
37	114	E18	6.05	sample	sample	3250	3020	60	60	3135	-230	60	0	0.0149	0.0141	0.00418	0.00498	0.28	0.353	NA	Barcode	NA	NA	NA	NA	NA	NA	NA	NA	NA	NA	NA	NA	NA	NA	NA	NA	NA	NA	NA	NA	NA	NA	NA	NA	NA
37	362	P02	6.05	other	other	2450	2630	48	50	2540	180	49	2	0.0113	0.0123	0.00334	0.00415	0.297	0.338	NA	Empty	NA	NA	NA	NA	NA	NA	NA	NA	NA	NA	NA	NA	NA	NA	NA	NA	NA	NA	NA	NA	NA	NA	NA	NA	NA
29	95	D23	6.04	sample	sample	2920	2650	72	40	2785	-270	56	-32	0.0153	0.0146	0.00564	0.00396	0.369	0.272	NA	Barcode	NA	NA	NA	NA	NA	NA	NA	NA	NA	NA	NA	NA	NA	NA	NA	NA	NA	NA	NA	NA	NA	NA	NA	NA	NA
56	87	D15	6.03	sample	sample	4560	4140	96	70	4350	-420	83	-26	0.0221	0.0221	0.00727	0.00687	0.329	0.311	NA	Barcode	NA	NA	NA	NA	NA	NA	NA	NA	NA	NA	NA	NA	NA	NA	NA	NA	NA	NA	NA	NA	NA	NA	NA	NA	NA
14	275	L11	6.03	sample	sample	4860	3370	96	70	4115	-1490	83	-26	0.0153	0.0132	0.00426	0.00472	0.279	0.358	NA	Barcode	NA	NA	NA	NA	NA	NA	NA	NA	NA	NA	NA	NA	NA	NA	NA	NA	NA	NA	NA	NA	NA	NA	NA	NA	NA
23	47	B23	6.02	sample	sample	2970	2350	48	50	2660	-620	49	2	0.0151	0.0122	0.00375	0.00475	0.249	0.389	NA	Barcode	NA	NA	NA	NA	NA	NA	NA	NA	NA	NA	NA	NA	NA	NA	NA	NA	NA	NA	NA	NA	NA	NA	NA	NA	NA
40	211	I19	6.02	sample	sample	13000	12870	263	230	12935	-130	246.5	-33	0.0617	0.0611	0.0193	0.0201	0.313	0.329	BKN24954	Probe	CG1762	FBgn0010395	CG1762	betaInt-nu	beta[nu] integrin	2L:21055074..21055613	FBgn0010395	CG1762	betaInt-nu	540	540	522/522/0/0	100	151	52,12	FBgn0010395	FBtr0081461	522	NA	NA	NA	0	0	FBgn0010395(0.0)	NA
26	86	D14	6	sample	sample	2800	2180	60	40	2490	-620	50	-20	0.0141	0.0114	0.00442	0.00378	0.313	0.333	NA	Barcode	NA	NA	NA	NA	NA	NA	NA	NA	NA	NA	NA	NA	NA	NA	NA	NA	NA	NA	NA	NA	NA	NA	NA	NA	NA
53	40	B16	6	sample	sample	3060	2610	60	50	2835	-450	55	-10	0.0191	0.0183	0.00561	0.00644	0.294	0.351	NA	Barcode	NA	NA	NA	NA	NA	NA	NA	NA	NA	NA	NA	NA	NA	NA	NA	NA	NA	NA	NA	NA	NA	NA	NA	NA	NA
49	362	P02	5.99	other	other	3730	3490	60	70	3610	-240	65	10	0.0171	0.0172	0.00453	0.00653	0.264	0.38	NA	Empty	NA	NA	NA	NA	NA	NA	NA	NA	NA	NA	NA	NA	NA	NA	NA	NA	NA	NA	NA	NA	NA	NA	NA	NA	NA
9	59	C11	5.98	sample	sample	2730	2490	48	50	2610	-240	49	2	0.0124	0.0117	0.00357	0.00422	0.287	0.362	NA	Barcode	NA	NA	NA	NA	NA	NA	NA	NA	NA	NA	NA	NA	NA	NA	NA	NA	NA	NA	NA	NA	NA	NA	NA	NA	NA
54	356	O20	5.98	sample	sample	5240	5470	108	100	5355	230	104	-8	0.0251	0.028	0.00781	0.00954	0.311	0.34	NA	Empty	NA	NA	NA	NA	NA	NA	NA	NA	NA	NA	NA	NA	NA	NA	NA	NA	NA	NA	NA	NA	NA	NA	NA	NA	NA
21	344	O08	5.97	sample	sample	1990	1940	24	50	1965	-50	37	26	0.00938	0.0094	0.00175	0.0043	0.187	0.458	NA	Barcode	NA	NA	NA	NA	NA	NA	NA	NA	NA	NA	NA	NA	NA	NA	NA	NA	NA	NA	NA	NA	NA	NA	NA	NA	NA
5	179	H11	5.97	sample	sample	2290	2420	48	50	2355	130	49	2	0.00972	0.0103	0.00324	0.00329	0.334	0.32	NA	Barcode	NA	NA	NA	NA	NA	NA	NA	NA	NA	NA	NA	NA	NA	NA	NA	NA	NA	NA	NA	NA	NA	NA	NA	NA	NA
21	349	O13	5.96	sample	sample	3280	4330	60	90	3805	1050	75	30	0.0155	0.021	0.00438	0.00775	0.283	0.369	BKN28347	Probe	CG2038	FBgn0028836	CG2038	CSN7	COP9 complex homolog subunit 7	2R:4308510..4308781	FBgn0028836	CG2038	CSN7	272	272	254/252/2/0	99,21	62	50,87	FBgn0028836	FBtr0088742	254	FBgn0041096&FBgn0031698	FBtr0076054+FBtr0310010+FBtr0076055+FBtr0076053+FBtr0076056+FBtr0310009+FBtr0076057&FBtr0307040+FBtr0307041+FBtr0329969	1+1+1+1+1+1+1&1+1+1	0	0	FBgn0028836(6e-153)	NA
27	245	K05	5.96	sample	sample	2040	1630	48	30	1835	-410	39	-18	0.00911	0.00951	0.00303	0.00308	0.332	0.324	NA	Empty	NA	NA	NA	NA	NA	NA	NA	NA	NA	NA	NA	NA	NA	NA	NA	NA	NA	NA	NA	NA	NA	NA	NA	NA	NA
45	316	N04	5.95	sample	sample	3650	2920	48	70	3285	-730	59	22	0.0183	0.0155	0.00374	0.00692	0.204	0.447	NA	Barcode	NA	NA	NA	NA	NA	NA	NA	NA	NA	NA	NA	NA	NA	NA	NA	NA	NA	NA	NA	NA	NA	NA	NA	NA	NA
16	362	P02	5.95	other	other	3140	2800	72	50	2970	-340	61	-22	0.0124	0.0122	0.00419	0.00392	0.338	0.321	NA	Empty	NA	NA	NA	NA	NA	NA	NA	NA	NA	NA	NA	NA	NA	NA	NA	NA	NA	NA	NA	NA	NA	NA	NA	NA	NA
59	362	P02	5.94	other	other	2750	2360	60	40	2555	-390	50	-20	0.0135	0.0126	0.00471	0.00392	0.35	0.311	NA	Empty	NA	NA	NA	NA	NA	NA	NA	NA	NA	NA	NA	NA	NA	NA	NA	NA	NA	NA	NA	NA	NA	NA	NA	NA	NA
30	254	K14	5.94	sample	sample	2190	1820	36	40	2005	-370	38	4	0.012	0.0102	0.00305	0.00408	0.254	0.401	BKN31550	Probe	CG1702	FBgn0031117	CG1702	CG1702	NA	X:20340131..20340471	FBgn0031117	CG1702	CG1702	341	341	323/323/0/0	100	49	46,13	FBgn0031117	FBtr0300210+FBtr0077310	323+323	NA	NA	NA	0	0	FBgn0031117(0.0)	NA
50	362	P02	5.94	other	other	1990	1720	36	40	1855	-270	38	4	0.0124	0.0113	0.00322	0.00446	0.26	0.396	NA	Empty	NA	NA	NA	NA	NA	NA	NA	NA	NA	NA	NA	NA	NA	NA	NA	NA	NA	NA	NA	NA	NA	NA	NA	NA	NA
22	345	O09	5.94	sample	sample	2730	2640	60	50	2685	-90	55	-10	0.0135	0.0132	0.00429	0.0045	0.319	0.342	NA	Barcode	NA	NA	NA	NA	NA	NA	NA	NA	NA	NA	NA	NA	NA	NA	NA	NA	NA	NA	NA	NA	NA	NA	NA	NA	NA
24	362	P02	5.93	other	other	2680	2250	48	50	2465	-430	49	2	0.0139	0.0126	0.00362	0.00499	0.261	0.397	NA	Empty	NA	NA	NA	NA	NA	NA	NA	NA	NA	NA	NA	NA	NA	NA	NA	NA	NA	NA	NA	NA	NA	NA	NA	NA	NA
53	37	B13	5.92	sample	sample	3210	2400	60	50	2805	-810	55	-10	0.02	0.0168	0.00561	0.00644	0.28	0.382	NA	Barcode	NA	NA	NA	NA	NA	NA	NA	NA	NA	NA	NA	NA	NA	NA	NA	NA	NA	NA	NA	NA	NA	NA	NA	NA	NA
35	201	I09	5.92	sample	sample	45480	48210	1041	870	46845	2730	955.5	-171	0.207	0.226	0.0717	0.0721	0.347	0.32	BKN34261	Probe	HDC17310	NA	NA	NA	NA	X:3872391..3872723	NA	NA	NA	0	333	315/0/0/315	0	81	51	NA	NA	NA	NA	NA	NA	0	0	NA	NA
57	312	M24	5.9	sample	sample	3690	3600	60	80	3645	-90	70	20	0.0194	0.0198	0.00484	0.0082	0.25	0.413	NA	Empty	NA	NA	NA	NA	NA	NA	NA	NA	NA	NA	NA	NA	NA	NA	NA	NA	NA	NA	NA	NA	NA	NA	NA	NA	NA
32	145	G01	5.9	sample	sample	27130	25620	610	550	26375	-1510	580	-60	0.117	0.112	0.0365	0.0396	0.313	0.355	BKN33765	Probe	HDC07231	FBgn0262479	CG43069	CG43069	NA	2R:14750392..14750628	FBgn0262479	CG43069	CG43069	237	237	219/219/0/0	100	65	53,36	FBgn0262479	FBtr0304817	219	NA	NA	NA	0	0	FBgn0262479(4e-132)	NA
27	87	D15	5.89	sample	sample	2230	1790	60	30	2010	-440	45	-30	0.00995	0.0104	0.00378	0.00308	0.38	0.295	NA	Barcode	NA	NA	NA	NA	NA	NA	NA	NA	NA	NA	NA	NA	NA	NA	NA	NA	NA	NA	NA	NA	NA	NA	NA	NA	NA
3	14	A14	5.88	sample	sample	3010	2840	108	40	2925	-170	74	-68	0.0116	0.0114	0.00551	0.00237	0.474	0.208	NA	Barcode	NA	NA	NA	NA	NA	NA	NA	NA	NA	NA	NA	NA	NA	NA	NA	NA	NA	NA	NA	NA	NA	NA	NA	NA	NA
57	123	F03	5.88	sample	sample	3440	3240	60	70	3340	-200	65	10	0.0181	0.0179	0.00484	0.00717	0.268	0.402	NA	Barcode	NA	NA	NA	NA	NA	NA	NA	NA	NA	NA	NA	NA	NA	NA	NA	NA	NA	NA	NA	NA	NA	NA	NA	NA	NA
23	362	P02	5.88	other	other	2220	2180	36	50	2200	-40	43	14	0.0113	0.0113	0.00281	0.00475	0.249	0.419	NA	Empty	NA	NA	NA	NA	NA	NA	NA	NA	NA	NA	NA	NA	NA	NA	NA	NA	NA	NA	NA	NA	NA	NA	NA	NA	NA
25	82	D10	5.87	sample	sample	3040	2760	60	60	2900	-280	60	0	0.0148	0.0141	0.00414	0.00554	0.28	0.392	NA	Barcode	NA	NA	NA	NA	NA	NA	NA	NA	NA	NA	NA	NA	NA	NA	NA	NA	NA	NA	NA	NA	NA	NA	NA	NA	NA
30	383	P23	5.87	other	other	2340	2110	36	50	2225	-230	43	14	0.0128	0.0118	0.00305	0.00509	0.238	0.432	NA	Empty	NA	NA	NA	NA	NA	NA	NA	NA	NA	NA	NA	NA	NA	NA	NA	NA	NA	NA	NA	NA	NA	NA	NA	NA	NA
39	186	H18	5.85	sample	sample	1990	2350	36	50	2170	360	43	14	0.0104	0.0122	0.00294	0.00479	0.282	0.394	NA	Barcode	NA	NA	NA	NA	NA	NA	NA	NA	NA	NA	NA	NA	NA	NA	NA	NA	NA	NA	NA	NA	NA	NA	NA	NA	NA
19	246	K06	5.85	sample	sample	6330	6160	120	140	6245	-170	130	20	0.0258	0.0263	0.00767	0.01	0.298	0.381	BKN28031	Probe	CG7950	FBgn0260468	CG7950	CG7950	NA	3R:25883225..25883503	FBgn0085346+FBgn0260468	CG34317+CG7950	CG34317+CG7950	279+279	279	261/0/261/0	0	47	46,44	FBgn0085346&FBgn0260468	FBtr0112516&FBtr0085564+FBtr0085563	261&261+261	NA	NA	NA	0	0	FBgn0085346(4e-157)&FBgn0260468(4e-157)	NA
35	362	P02	5.84	other	other	2560	2690	48	60	2625	130	54	12	0.0116	0.0126	0.00331	0.00497	0.284	0.395	NA	Empty	NA	NA	NA	NA	NA	NA	NA	NA	NA	NA	NA	NA	NA	NA	NA	NA	NA	NA	NA	NA	NA	NA	NA	NA	NA
25	362	P02	5.83	other	other	2230	2370	60	40	2300	140	50	-20	0.0108	0.0121	0.00414	0.00369	0.382	0.305	NA	Empty	NA	NA	NA	NA	NA	NA	NA	NA	NA	NA	NA	NA	NA	NA	NA	NA	NA	NA	NA	NA	NA	NA	NA	NA	NA
28	362	P02	5.83	other	other	2640	2460	48	50	2550	-180	49	2	0.0122	0.0125	0.00342	0.00502	0.28	0.401	NA	Empty	NA	NA	NA	NA	NA	NA	NA	NA	NA	NA	NA	NA	NA	NA	NA	NA	NA	NA	NA	NA	NA	NA	NA	NA	NA
39	183	H15	5.83	sample	sample	2140	2200	48	40	2170	60	44	-8	0.0112	0.0114	0.00392	0.00384	0.35	0.337	NA	Barcode	NA	NA	NA	NA	NA	NA	NA	NA	NA	NA	NA	NA	NA	NA	NA	NA	NA	NA	NA	NA	NA	NA	NA	NA	NA
3	11	A11	5.82	sample	sample	2820	2950	72	70	2885	130	71	-2	0.0109	0.0118	0.00367	0.00414	0.337	0.35	NA	Barcode	NA	NA	NA	NA	NA	NA	NA	NA	NA	NA	NA	NA	NA	NA	NA	NA	NA	NA	NA	NA	NA	NA	NA	NA	NA
57	340	O04	5.82	sample	sample	8190	7440	180	140	7815	-750	160	-40	0.043	0.041	0.0145	0.0143	0.338	0.35	NA	Empty	NA	NA	NA	NA	NA	NA	NA	NA	NA	NA	NA	NA	NA	NA	NA	NA	NA	NA	NA	NA	NA	NA	NA	NA	NA
30	126	F06	5.81	sample	sample	2370	1950	48	40	2160	-420	44	-8	0.013	0.0109	0.00407	0.00408	0.313	0.374	BKN24582	Probe	CG33772	FBgn0053772	CG33772	CG33772	NA	3L:22645203..22645574	FBgn0053772	CG33772	CG33772	318	372	354/284/0/70	100	96	52,4	FBgn0053772	FBtr0303714	284	NA	NA	NA	0	0	FBgn0053772(4e-167)	NA
57	8	A08	5.81	sample	sample	10340	10070	215	200	10205	-270	207.5	-15	0.0543	0.0555	0.0174	0.0205	0.32	0.369	NA	Empty	NA	NA	NA	NA	NA	NA	NA	NA	NA	NA	NA	NA	NA	NA	NA	NA	NA	NA	NA	NA	NA	NA	NA	NA	NA
12	362	P02	5.8	other	other	2390	2150	48	50	2270	-240	49	2	0.0111	0.00971	0.00316	0.00391	0.285	0.402	NA	Empty	NA	NA	NA	NA	NA	NA	NA	NA	NA	NA	NA	NA	NA	NA	NA	NA	NA	NA	NA	NA	NA	NA	NA	NA	NA
21	39	B15	5.79	sample	sample	2900	2470	48	60	2685	-430	54	12	0.0137	0.012	0.0035	0.00517	0.256	0.432	NA	Barcode	NA	NA	NA	NA	NA	NA	NA	NA	NA	NA	NA	NA	NA	NA	NA	NA	NA	NA	NA	NA	NA	NA	NA	NA	NA
50	367	P07	5.79	sample	sample	56070	56960	1317	1190	56515	890	1253.5	-127	0.349	0.374	0.118	0.133	0.338	0.355	BKN45280	Probe	FBgn0052252	FBgn0052252	CR32252	CR32252	NA	3L:4221725..4222081	FBgn0052252	CR32252	CR32252	357	357	339/339/0/0	100	106	52,94	FBgn0052252	FBtr0307363	339	NA	NA	NA	0	0	FBgn0052252(0.0)	NA
7	190	H22	5.79	sample	sample	3170	3020	60	70	3095	-150	65	10	0.0127	0.0135	0.00376	0.00534	0.297	0.394	NA	Barcode	NA	NA	NA	NA	NA	NA	NA	NA	NA	NA	NA	NA	NA	NA	NA	NA	NA	NA	NA	NA	NA	NA	NA	NA	NA
52	24	A24	5.78	sample	sample	203650	193050	4668	3740	198350	-10600	4204	-928	1.28	1.22	0.444	0.426	0.348	0.348	BKN45876	Probe	FBgn0038424	FBgn0038424	CG17565	CG17565	NA	3R:12258900..12259543	FBgn0038424	CG17565	CG17565	526	644	626/486/0/140	100	141	48,83	FBgn0038424	FBtr0083286	486	NA	NA	NA	0	0	FBgn0038424(2e-148)	NA
37	174	H06	5.78	sample	sample	22570	30910	515	610	26740	8340	562.5	95	0.104	0.144	0.0359	0.0506	0.346	0.351	BKN32999	Probe	CG14481	FBgn0260763	CG42561	CG42561	NA	2R:13572703..13572826	FBgn0260763	CG42561	CG42561	124	124	106/106/0/0	100	30	53,28	FBgn0260763	FBtr0301265	106	NA	NA	NA	0	0	FBgn0260763(6e-65)	NA
35	249	K09	5.77	sample	sample	28980	30920	599	670	29950	1940	634.5	71	0.132	0.145	0.0413	0.0555	0.313	0.384	BKN34273	Probe	HDC07564	NA	NA	NA	NA	2R:16644897..16645086	NA	NA	NA	0	190	172/0/0/172	0	50	52,52	NA	NA	NA	NA	NA	NA	0	0	NA	NA
39	115	E19	5.77	sample	sample	2430	2380	48	50	2405	-50	49	2	0.0127	0.0123	0.00392	0.00479	0.308	0.389	NA	Barcode	NA	NA	NA	NA	NA	NA	NA	NA	NA	NA	NA	NA	NA	NA	NA	NA	NA	NA	NA	NA	NA	NA	NA	NA	NA
31	129	F09	5.76	sample	sample	24560	22220	694	460	23390	-2340	577	-234	0.101	0.0954	0.0377	0.0312	0.374	0.328	BKN31741	Probe	CG30035	FBgn0050035	CG30035	Tret1-1	Trehalose transporter 1-1	2R:7561856..7562188	FBgn0050035	CG30035	Tret1-1	333	333	315/308/7/0	97,78	114	56,43	FBgn0050035	FBtr0088074+FBtr0088073	315+315	FBgn0033644	FBtr0088076+FBtr0088075	7+7	0	0	FBgn0050035(0.0)&FBgn0033644(6e-24)	NA
38	16	A16	5.75	sample	sample	1540	1570	36	30	1555	30	33	-6	0.0075	0.00765	0.0027	0.00263	0.36	0.344	NA	Empty	NA	NA	NA	NA	NA	NA	NA	NA	NA	NA	NA	NA	NA	NA	NA	NA	NA	NA	NA	NA	NA	NA	NA	NA	NA
53	362	P02	5.75	other	other	3070	2700	60	60	2885	-370	60	0	0.0191	0.019	0.00561	0.00772	0.293	0.407	NA	Empty	NA	NA	NA	NA	NA	NA	NA	NA	NA	NA	NA	NA	NA	NA	NA	NA	NA	NA	NA	NA	NA	NA	NA	NA	NA
57	47	B23	5.75	sample	sample	15170	11990	359	220	13580	-3180	289.5	-139	0.0796	0.0661	0.029	0.0225	0.364	0.341	NA	Empty	NA	NA	NA	NA	NA	NA	NA	NA	NA	NA	NA	NA	NA	NA	NA	NA	NA	NA	NA	NA	NA	NA	NA	NA	NA
4	362	P02	5.74	other	other	2670	2370	60	60	2520	-300	60	0	0.011	0.0104	0.00351	0.004	0.319	0.384	NA	Empty	NA	NA	NA	NA	NA	NA	NA	NA	NA	NA	NA	NA	NA	NA	NA	NA	NA	NA	NA	NA	NA	NA	NA	NA	NA
59	79	D07	5.73	sample	sample	3550	3420	48	90	3485	-130	69	42	0.0174	0.0183	0.00377	0.00882	0.217	0.483	NA	Barcode	NA	NA	NA	NA	NA	NA	NA	NA	NA	NA	NA	NA	NA	NA	NA	NA	NA	NA	NA	NA	NA	NA	NA	NA	NA
51	351	O15	5.71	sample	sample	2940	2580	60	60	2760	-360	60	0	0.0205	0.0188	0.00609	0.00771	0.297	0.411	NA	Barcode	NA	NA	NA	NA	NA	NA	NA	NA	NA	NA	NA	NA	NA	NA	NA	NA	NA	NA	NA	NA	NA	NA	NA	NA	NA
26	83	D11	5.7	sample	sample	2550	2500	48	60	2525	-50	54	12	0.0129	0.013	0.00354	0.00567	0.275	0.435	NA	Barcode	NA	NA	NA	NA	NA	NA	NA	NA	NA	NA	NA	NA	NA	NA	NA	NA	NA	NA	NA	NA	NA	NA	NA	NA	NA
9	221	J05	5.69	sample	sample	2730	2520	60	50	2625	-210	55	-10	0.0124	0.0118	0.00446	0.00422	0.359	0.357	NA	Barcode	NA	NA	NA	NA	NA	NA	NA	NA	NA	NA	NA	NA	NA	NA	NA	NA	NA	NA	NA	NA	NA	NA	NA	NA	NA
24	78	D06	5.68	sample	sample	2580	2270	72	40	2425	-310	56	-32	0.0134	0.0127	0.00543	0.00399	0.407	0.315	NA	Barcode	NA	NA	NA	NA	NA	NA	NA	NA	NA	NA	NA	NA	NA	NA	NA	NA	NA	NA	NA	NA	NA	NA	NA	NA	NA
22	43	B19	5.68	sample	sample	2620	2340	60	50	2480	-280	55	-10	0.0129	0.0117	0.00429	0.0045	0.332	0.385	NA	Barcode	NA	NA	NA	NA	NA	NA	NA	NA	NA	NA	NA	NA	NA	NA	NA	NA	NA	NA	NA	NA	NA	NA	NA	NA	NA
27	289	M01	5.67	sample	sample	1870	1970	48	40	1920	100	44	-8	0.00835	0.0115	0.00303	0.00411	0.363	0.358	NA	Empty	NA	NA	NA	NA	NA	NA	NA	NA	NA	NA	NA	NA	NA	NA	NA	NA	NA	NA	NA	NA	NA	NA	NA	NA	NA
38	362	P02	5.67	other	other	2450	2090	60	40	2270	-360	50	-20	0.0119	0.0102	0.0045	0.00351	0.377	0.345	NA	Empty	NA	NA	NA	NA	NA	NA	NA	NA	NA	NA	NA	NA	NA	NA	NA	NA	NA	NA	NA	NA	NA	NA	NA	NA	NA
27	209	I17	5.64	sample	sample	1640	2070	24	60	1855	430	42	36	0.00732	0.0121	0.00151	0.00617	0.207	0.511	NA	Empty	NA	NA	NA	NA	NA	NA	NA	NA	NA	NA	NA	NA	NA	NA	NA	NA	NA	NA	NA	NA	NA	NA	NA	NA	NA
29	111	E15	5.64	sample	sample	2910	2600	60	60	2755	-310	60	0	0.0152	0.0143	0.0047	0.00593	0.309	0.415	NA	Barcode	NA	NA	NA	NA	NA	NA	NA	NA	NA	NA	NA	NA	NA	NA	NA	NA	NA	NA	NA	NA	NA	NA	NA	NA	NA
30	123	F03	5.64	sample	sample	2780	2770	72	50	2775	-10	61	-22	0.0152	0.0155	0.0061	0.00509	0.401	0.329	BKN26407	Probe	CG4313	FBgn0025632	CG4313	CG4313	NA	X:1948737..1949076	FBgn0025632	CG4313	CG4313	340	340	322/320/2/0	99,38	90	50,59	FBgn0025632	FBtr0070327	322	FBgn0038201	FBtr0100131+FBtr0305681	2+2	0	0	FBgn0025632(0.0)	NA
18	313	N01	5.64	sample	sample	1820	1740	36	40	1780	-80	38	4	0.00756	0.00752	0.00238	0.00309	0.314	0.411	NA	Barcode	NA	NA	NA	NA	NA	NA	NA	NA	NA	NA	NA	NA	NA	NA	NA	NA	NA	NA	NA	NA	NA	NA	NA	NA	NA
52	29	B05	5.63	sample	sample	2930	3010	72	60	2970	80	66	-12	0.0184	0.0191	0.00685	0.00683	0.373	0.358	NA	Barcode	NA	NA	NA	NA	NA	NA	NA	NA	NA	NA	NA	NA	NA	NA	NA	NA	NA	NA	NA	NA	NA	NA	NA	NA	NA
57	70	C22	5.62	sample	sample	3690	3420	84	70	3555	-270	77	-14	0.0194	0.0188	0.00678	0.00717	0.35	0.38	NA	Barcode	NA	NA	NA	NA	NA	NA	NA	NA	NA	NA	NA	NA	NA	NA	NA	NA	NA	NA	NA	NA	NA	NA	NA	NA	NA
57	24	A24	5.61	sample	sample	3900	3800	60	100	3850	-100	80	40	0.0205	0.0209	0.00484	0.0102	0.237	0.489	NA	Empty	NA	NA	NA	NA	NA	NA	NA	NA	NA	NA	NA	NA	NA	NA	NA	NA	NA	NA	NA	NA	NA	NA	NA	NA	NA
22	46	B22	5.61	sample	sample	2020	2790	48	60	2405	770	54	12	0.00996	0.0139	0.00343	0.0054	0.345	0.388	NA	Barcode	NA	NA	NA	NA	NA	NA	NA	NA	NA	NA	NA	NA	NA	NA	NA	NA	NA	NA	NA	NA	NA	NA	NA	NA	NA
24	356	O20	5.59	sample	sample	2040	1810	48	40	1925	-230	44	-8	0.0106	0.0101	0.00362	0.00399	0.343	0.395	NA	Barcode	NA	NA	NA	NA	NA	NA	NA	NA	NA	NA	NA	NA	NA	NA	NA	NA	NA	NA	NA	NA	NA	NA	NA	NA	NA
39	9	A09	5.58	sample	sample	2160	1950	36	50	2055	-210	43	14	0.0113	0.0101	0.00294	0.00479	0.26	0.475	NA	Empty	NA	NA	NA	NA	NA	NA	NA	NA	NA	NA	NA	NA	NA	NA	NA	NA	NA	NA	NA	NA	NA	NA	NA	NA	NA
34	332	N20	5.58	sample	sample	36850	35940	838	810	36395	-910	824	-28	0.17	0.166	0.0583	0.0661	0.343	0.397	BKN32466	Probe	CG6055	FBgn0031918	CG6055	CG6055	NA	2L:7471555..7471859	FBgn0031918	CG6055	CG6055	305	305	287/287/0/0	100	49	45,23	FBgn0031918	FBtr0079449+FBtr0330720	287+287	NA	NA	NA	0	0	FBgn0031918(1e-172)	NA
51	382	P22	5.57	sample	sample	2480	2270	60	50	2375	-210	55	-10	0.0173	0.0165	0.00609	0.00643	0.353	0.389	NA	Barcode	NA	NA	NA	NA	NA	NA	NA	NA	NA	NA	NA	NA	NA	NA	NA	NA	NA	NA	NA	NA	NA	NA	NA	NA	NA
39	185	H17	5.57	sample	sample	3740	4300	96	80	4020	560	88	-16	0.0196	0.0223	0.00784	0.00767	0.4	0.345	BKN33293	Probe	CG4838	FBgn0028644	CG4838	beat-Ic	beaten path Ic	2L:16032405..16032524	FBgn0028644	CG4838	beat-Ic	120	120	102/102/0/0	100	31	53,48	FBgn0028644	FBtr0080801	102	NA	NA	NA	0	0	FBgn0028644(1e-62)	NA
18	341	O05	5.57	sample	sample	3190	2880	48	80	3035	-310	64	32	0.0132	0.0124	0.00317	0.00617	0.239	0.496	BKN27767	Probe	CG4247	FBgn0038307	CG4247	mRpS10	mitochondrial ribosomal protein S10	3R:11055856..11056140	FBgn0038307	CG4247	mRpS10	285	285	267/267/0/0	100	73	51,16	FBgn0038307	FBtr0083054+FBtr0083053	267+267	NA	NA	NA	0	0	FBgn0038307(1e-160)	NA
4	15	A15	5.55	sample	sample	2270	2060	48	60	2165	-210	54	12	0.00934	0.00905	0.00281	0.004	0.3	0.442	NA	Barcode	NA	NA	NA	NA	NA	NA	NA	NA	NA	NA	NA	NA	NA	NA	NA	NA	NA	NA	NA	NA	NA	NA	NA	NA	NA
39	11	A11	5.55	sample	sample	6130	6760	120	160	6445	630	140	40	0.0321	0.035	0.0098	0.0153	0.305	0.438	NA	Empty	NA	NA	NA	NA	NA	NA	NA	NA	NA	NA	NA	NA	NA	NA	NA	NA	NA	NA	NA	NA	NA	NA	NA	NA	NA
41	137	F17	5.55	sample	sample	40860	39740	982	760	40300	-1120	871	-222	0.226	0.21	0.0847	0.0782	0.375	0.373	NA	Empty	NA	NA	NA	NA	NA	NA	NA	NA	NA	NA	NA	NA	NA	NA	NA	NA	NA	NA	NA	NA	NA	NA	NA	NA	NA
24	355	O19	5.55	sample	sample	1910	1870	48	40	1890	-40	44	-8	0.00989	0.0104	0.00362	0.00399	0.366	0.382	BKN28926	Probe	CG8376	FBgn0000099	CG8376	ap	apterous	2R:1596452..1596602	FBgn0000099	CG8376	ap	151	151	133/133/0/0	100	29	46,81	FBgn0000099	FBtr0300504+FBtr0300505+FBtr0086059+FBtr0086058	133+133+133+133	NA	NA	NA	0	0	FBgn0000099(5e-81)	NA
37	177	H09	5.53	sample	sample	5050	4260	96	110	4655	-790	103	14	0.0232	0.0199	0.00668	0.00913	0.288	0.459	BKN32905	Probe	CG32382	FBgn0052382	CG32382	sphinx2	sphinx2	3L:7432153..7433606&3L:7433481..7433606	FBgn0052382+FBgn0052383&FBgn0052382	CG32382+CG32383&CG32382	sphinx2+sphinx1&sphinx2	748+353&126	126	108/106/2/0	98,15	41	55,09	FBgn0052382	FBtr0300362	108	FBgn0052383	FBtr0300363	2	0	0	FBgn0052382(4e-66)	NA
13	108	E12	5.53	sample	sample	3700	3120	84	80	3410	-580	82	-4	0.0138	0.0139	0.00434	0.00603	0.314	0.435	NA	Barcode	NA	NA	NA	NA	NA	NA	NA	NA	NA	NA	NA	NA	NA	NA	NA	NA	NA	NA	NA	NA	NA	NA	NA	NA	NA
27	7	A07	5.53	sample	sample	3040	1880	60	50	2460	-1160	55	-10	0.0136	0.011	0.00378	0.00514	0.279	0.469	NA	Barcode	NA	NA	NA	NA	NA	NA	NA	NA	NA	NA	NA	NA	NA	NA	NA	NA	NA	NA	NA	NA	NA	NA	NA	NA	NA
39	164	G20	5.52	sample	sample	6550	7780	168	150	7165	1230	159	-18	0.0343	0.0403	0.0137	0.0144	0.4	0.357	NA	Barcode	NA	NA	NA	NA	NA	NA	NA	NA	NA	NA	NA	NA	NA	NA	NA	NA	NA	NA	NA	NA	NA	NA	NA	NA	NA
39	362	P02	5.52	other	other	2410	2520	48	60	2465	110	54	12	0.0126	0.013	0.00392	0.00575	0.31	0.441	NA	Empty	NA	NA	NA	NA	NA	NA	NA	NA	NA	NA	NA	NA	NA	NA	NA	NA	NA	NA	NA	NA	NA	NA	NA	NA	NA
23	349	O13	5.48	sample	sample	1600	2200	36	50	1900	600	43	14	0.00813	0.0114	0.00281	0.00475	0.346	0.416	NA	Barcode	NA	NA	NA	NA	NA	NA	NA	NA	NA	NA	NA	NA	NA	NA	NA	NA	NA	NA	NA	NA	NA	NA	NA	NA	NA
50	363	P03	5.48	sample	sample	103880	90660	2442	2260	97270	-13220	2351	-182	0.646	0.595	0.219	0.252	0.338	0.424	BKN45278	Probe	FBgn0037535	FBgn0037535	CG14463	CG14463	NA	3R:3826179..3826535	FBgn0037535+FBgn0260723	CG14463+CG42550	CG14463+CG42550	215+163	357	339/89/145/105	38,03	119	57,01	FBgn0037535	FBtr0081783	161	FBgn0260723	FBtr0310463+FBtr0310464+FBtr0301217+FBtr0301216	145+145+145+145	0	0	FBgn0260723(9e-88)&FBgn0037535(3e-44)	NA
32	193	I01	5.47	sample	sample	2030	1970	24	70	2000	-60	47	46	0.00872	0.00858	0.00143	0.00504	0.164	0.588	NA	Barcode	NA	NA	NA	NA	NA	NA	NA	NA	NA	NA	NA	NA	NA	NA	NA	NA	NA	NA	NA	NA	NA	NA	NA	NA	NA
46	374	P14	5.47	sample	sample	62390	53800	1556	1150	58095	-8590	1353	-406	0.3	0.276	0.113	0.108	0.376	0.39	BKN41915	Probe	FBgn0053406	FBgn0053406	CR33406	5SrRNA:CR33406	5SrRNA:CR33406	2R:15649245..15650438&2R:15649611..15651180&2R:15649245..15650811&2R:15649611..15650438&2R:15649611..15650811&2R:15649611..15651925&2R:15649245..15651549&2R:15649245..15651180&2R:15649611..15651549&2R:15650718..15653045&2R:15629680..15630889&2R:15629680..15631265&2R:15629680..15631631&2R:15629680..15631997&2R:15649611..15650072&2R:15647758..15650072&2R:15649245..15650072&2R:15629680..15630520&2R:…	FBgn0053363+FBgn0053364+FBgn0053362+FBgn0053365&FBgn0053363+FBgn0053361+FBgn0053362+FBgn0053360+FBgn0053364&FBgn0053363+FBgn0053362+FBgn0053364+FBgn0053361+FBgn0053365&FBgn0053363+FBgn0053362+FBgn0053364&FBgn0053363+FBgn0053362+FBgn0053361+FBgn0053364&FBgn0053363+FBgn0053361+FBgn0053359+FBgn0053360+FBgn0053362+FBgn0053358+FBgn0053364&FBgn0053363+FBgn0053361+FBgn0053360+FBgn0053362+FBgn0053364+FBg…	CR33363+CR33364+CR33362+CR33365&CR33363+CR33361+CR33362+CR33360+CR33364&CR33363+CR33362+CR33364+CR33361+CR33365&CR33363+CR33362+CR33364&CR33363+CR33362+CR33361+CR33364&CR33363+CR33361+CR33359+CR33360+CR33362+CR33358+CR33364&CR33363+CR33361+CR33360+CR33362+CR33364+CR33359+CR33365&CR33363+CR33361+CR33362+CR33364+CR33360+CR33365&CR33363+CR33361+CR33360+CR33362+CR33359+CR33364&CR33356+CR33358+CR33359…	5SrRNA-Psi:CR33363+5SrRNA:CR33364+5SrRNA:CR33362+5SrRNA:CR33365&5SrRNA-Psi:CR33363+5SrRNA:CR33361+5SrRNA:CR33362+5SrRNA:CR33360+5SrRNA:CR33364&5SrRNA-Psi:CR33363+5SrRNA:CR33362+5SrRNA:CR33364+5SrRNA:CR33361+5SrRNA:CR33365&5SrRNA-Psi:CR33363+5SrRNA:CR33362+5SrRNA:CR33364&5SrRNA-Psi:CR33363+5SrRNA:CR33362+5SrRNA:CR33361+5SrRNA:CR33364&5SrRNA-Psi:CR33363+5SrRNA:CR33361+5SrRNA:CR33359+5SrRNA:CR33360+…	144+135+132+97&144+135+135+132+97&144+135+135+132+97&144+132+97&144+135+132+97&144+135+135+135+135+132+97&144+135+135+135+135+132+97&144+135+135+135+132+97&144+135+135+135+132+97&143+135+135+135+135+132+97&143+135+132+97&143+135+135+132+97&143+135+135+135+132+97&143+135+135+135+135+132+97&141+97&141+135+135+135+135+135+97&141+135+97&140+135+97&140+135+135+135+135+135+97&140+135+135+135+135+97&137…	94	76/0/76/0	0	23	50,33	FBgn0053448&FBgn0053440&FBgn0053361&FBgn0053418&FBgn0053410&FBgn0053378&FBgn0053406&FBgn0053447&FBgn0053355&FBgn0053399&FBgn0053412&FBgn0053408&FBgn0053398&FBgn0053449&FBgn0053450&FBgn0053427&FBgn0053411&FBgn0053422&FBgn0053369&FBgn0053444&FBgn0053409&FBgn0053432&FBgn0053372&FBgn0053364&FBgn0053390&FBgn0053438&FBgn0053354&FBgn0053365&FBgn0053389&FBgn0053353	FBtr0086440&FBtr0086432&FBtr0086353&FBtr0086410&FBtr0086402&FBtr0086370&FBtr0086398&FBtr0086439&FBtr0086347&FBtr0086391&FBtr0086404&FBtr0086400&FBtr0086390&FBtr0086441&FBtr0086442&FBtr0086419&FBtr0086403&FBtr0086414&FBtr0086361&FBtr0086436&FBtr0086401&FBtr0086424&FBtr0086364&FBtr0086356&FBtr0086382&FBtr0086430&FBtr0086346&FBtr0086357&FBtr0086381&FBtr0086345	76&76&76&76&76&76&76&76&76&76&76&76&76&76&76&76&76&76&76&76&76&76&76&76&76&76&76&76&76&76	FBgn0053452&FBgn0053370&FBgn0053357&FBgn0053388&FBgn0053417&FBgn0053385&FBgn0053382&FBgn0053363&FBgn0053374&FBgn0053436&FBgn0053421&FBgn0053431&FBgn0053380&FBgn0053429&FBgn0053426&FBgn0053396&FBgn0053397&FBgn0053425&FBgn0053359&FBgn0053362&FBgn0053383&FBgn0053407&FBgn0053441&FBgn0053358&FBgn0053373&FBgn0053424&FBgn0053376&FBgn0053386&FBgn0053437&FBgn0053392&FBgn0053384&FBgn0053393&FBgn0053413&FBg…	FBtr0086444&FBtr0086362&FBtr0086349&FBtr0086380&FBtr0086409&FBtr0086377&FBtr0086374&FBtr0086355&FBtr0086366&FBtr0086428&FBtr0086413&FBtr0086423&FBtr0086372&FBtr0086421&FBtr0086418&FBtr0086388&FBtr0086389&FBtr0086417&FBtr0086351&FBtr0086354&FBtr0086375&FBtr0086399&FBtr0086433&FBtr0086350&FBtr0086365&FBtr0086416&FBtr0086368&FBtr0086378&FBtr0086429&FBtr0086384&FBtr0086376&FBtr0086385&FBtr0086405&FBt…	75&64&64&64&64&64&64&64&64&64&64&64&64&64&64&64&64&64&64&64&64&64&64&64&64&64&64&64&64&64&64&64&64&64&64&64&64&64&64&64&64&64&64&64&64&64&64&64&64&64&64&64&60&60&60&57&54&48&45&45&45&45&45&45&45&45&45&31&31	0	0	FBgn0053422(3e-47)&FBgn0053378(3e-47)&FBgn0053398(3e-47)&FBgn0053369(3e-47)&FBgn0053399(3e-47)&FBgn0053448(3e-47)&FBgn0053449(3e-47)&FBgn0053354(3e-47)&FBgn0053444(3e-47)&FBgn0053406(3e-47)&FBgn0053450(3e-47)&FBgn0053447(3e-47)&FBgn0053440(3e-47)&FBgn0053427(3e-47)&FBgn0053361(3e-47)&FBgn0053365(3e-47)&FBgn0053409(3e-47)&FBgn0053418(3e-47)&FBgn0053412(3e-47)&FBgn0053389(3e-47)&FBgn0053408(3e-47)&…	NA
25	79	D07	5.47	sample	sample	2170	2010	48	50	2090	-160	49	2	0.0106	0.0103	0.00331	0.00461	0.314	0.449	NA	Barcode	NA	NA	NA	NA	NA	NA	NA	NA	NA	NA	NA	NA	NA	NA	NA	NA	NA	NA	NA	NA	NA	NA	NA	NA	NA
26	362	P02	5.46	other	other	2210	2030	48	50	2120	-180	49	2	0.0112	0.0106	0.00354	0.00472	0.317	0.446	NA	Empty	NA	NA	NA	NA	NA	NA	NA	NA	NA	NA	NA	NA	NA	NA	NA	NA	NA	NA	NA	NA	NA	NA	NA	NA	NA
25	360	O24	5.45	sample	sample	2650	1430	48	40	2040	-1220	44	-8	0.0129	0.00731	0.00331	0.00369	0.257	0.505	NA	Barcode	NA	NA	NA	NA	NA	NA	NA	NA	NA	NA	NA	NA	NA	NA	NA	NA	NA	NA	NA	NA	NA	NA	NA	NA	NA
51	379	P19	5.45	sample	sample	2200	1970	48	50	2085	-230	49	2	0.0153	0.0143	0.00487	0.00643	0.318	0.448	NA	Barcode	NA	NA	NA	NA	NA	NA	NA	NA	NA	NA	NA	NA	NA	NA	NA	NA	NA	NA	NA	NA	NA	NA	NA	NA	NA
38	10	A10	5.45	sample	sample	9950	9890	239	220	9920	-60	229.5	-19	0.0484	0.0482	0.0179	0.0193	0.37	0.401	NA	Empty	NA	NA	NA	NA	NA	NA	NA	NA	NA	NA	NA	NA	NA	NA	NA	NA	NA	NA	NA	NA	NA	NA	NA	NA	NA
35	95	D23	5.44	sample	sample	7590	8160	180	190	7875	570	185	10	0.0345	0.0382	0.0124	0.0157	0.359	0.412	BKN32504	Probe	CG15210	FBgn0040850	CG15210	CG15210	NA	X:10733553..10733685	FBgn0040850	CG15210	CG15210	133	133	115/114/1/0	99,13	16	44,57	FBgn0040850	FBtr0073377	115	FBgn0024989	FBtr0070066+FBtr0070068+FBtr0070067	1+1+1	0	0	FBgn0040850(3e-70)	NA
57	301	M13	5.42	sample	sample	118670	108270	3148	2160	113470	-10400	2654	-988	0.623	0.597	0.254	0.221	0.408	0.371	BKN50847	Probe	FBgn0036187	FBgn0036187	CG11660	CG11660	NA	3L:11639574..11640020	FBgn0036187	CG11660	CG11660	386	447	429/354/0/75	100	121	51,98	FBgn0036187	FBtr0076135+FBtr0076134	354+354	NA	NA	NA	0	0	FBgn0036187(0.0)	NA
14	109	E13	5.41	sample	sample	3610	3850	96	90	3730	240	93	-6	0.0113	0.015	0.00426	0.00607	0.376	0.403	NA	Barcode	NA	NA	NA	NA	NA	NA	NA	NA	NA	NA	NA	NA	NA	NA	NA	NA	NA	NA	NA	NA	NA	NA	NA	NA	NA
39	182	H14	5.4	sample	sample	2100	2730	60	50	2415	630	55	-10	0.011	0.0141	0.0049	0.00479	0.445	0.339	BKN33387	Probe	HDC09424	NA	NA	NA	NA	3L:10240539..10240810	NA	NA	NA	0	272	234/1/0/233	100	64	51,8	NA	NA	NA	FBgn0041229	FBtr0084133	1	0	0	NA	NA
7	51	C03	5.4	sample	sample	3040	2550	60	70	2795	-490	65	10	0.0122	0.0114	0.00376	0.00534	0.31	0.467	NA	Barcode	NA	NA	NA	NA	NA	NA	NA	NA	NA	NA	NA	NA	NA	NA	NA	NA	NA	NA	NA	NA	NA	NA	NA	NA	NA
48	361	P01	5.4	sample	sample	1460	1330	24	40	1395	-130	32	16	0.00621	0.00604	0.00151	0.0032	0.243	0.53	NA	Barcode	NA	NA	NA	NA	NA	NA	NA	NA	NA	NA	NA	NA	NA	NA	NA	NA	NA	NA	NA	NA	NA	NA	NA	NA	NA
31	165	G21	5.4	sample	sample	67580	58630	2131	1360	63105	-8950	1745.5	-771	0.277	0.252	0.116	0.0924	0.418	0.367	BKN33487	Probe	HDC06240	NA	NA	NA	NA	2R:9502109..9502373	NA	NA	NA	0	265	247/0/0/247	0	72	51,97	NA	NA	NA	NA	NA	NA	0	0	NA	NA
24	223	J07	5.36	sample	sample	180750	164380	4991	3580	172565	-16370	4285.5	-1411	0.936	0.918	0.377	0.357	0.402	0.389	BKN30420	Probe	CG1856	FBgn0003870	CG1856	ttk	tramtrack	3R:27553425..27553863	FBgn0003870	CG1856	ttk	439	439	421/418/3/0	99,29	64	44,85	FBgn0003870	FBtr0303228+FBtr0085828+FBtr0085826+FBtr0085825+FBtr0085827+FBtr0085830+FBtr0085829+FBtr0303227	421+421+421+421+421+421+421+421	FBgn0031467&FBgn0026369	FBtr0077618&FBtr0071641+FBtr0071642	2&1+1	0	0	FBgn0003870(0.0)	NA
27	362	P02	5.35	other	other	2430	1540	36	50	1985	-890	43	14	0.0108	0.00898	0.00227	0.00514	0.209	0.572	NA	Empty	NA	NA	NA	NA	NA	NA	NA	NA	NA	NA	NA	NA	NA	NA	NA	NA	NA	NA	NA	NA	NA	NA	NA	NA	NA
38	12	A12	5.35	sample	sample	1930	1760	48	40	1845	-170	44	-8	0.0094	0.00857	0.0036	0.00351	0.383	0.41	NA	Empty	NA	NA	NA	NA	NA	NA	NA	NA	NA	NA	NA	NA	NA	NA	NA	NA	NA	NA	NA	NA	NA	NA	NA	NA	NA
58	362	P02	5.35	other	other	2560	2180	60	50	2370	-380	55	-10	0.0129	0.0118	0.0048	0.00497	0.371	0.422	NA	Empty	NA	NA	NA	NA	NA	NA	NA	NA	NA	NA	NA	NA	NA	NA	NA	NA	NA	NA	NA	NA	NA	NA	NA	NA	NA
27	349	O13	5.33	sample	sample	3750	2590	84	70	3170	-1160	77	-14	0.0167	0.0151	0.0053	0.00719	0.316	0.476	NA	Empty	NA	NA	NA	NA	NA	NA	NA	NA	NA	NA	NA	NA	NA	NA	NA	NA	NA	NA	NA	NA	NA	NA	NA	NA	NA
21	357	O21	5.32	sample	sample	5410	5480	120	140	5445	70	130	20	0.0255	0.0266	0.00875	0.0121	0.343	0.454	BKN28351	Probe	CG7070	FBgn0003178	CG7070	PyK	Pyruvate kinase	3R:18196501..18196772	FBgn0003178	CG7070	PyK	272	272	254/254/0/0	100	34	46,05	FBgn0003178	FBtr0084213+FBtr0084214	254+254	NA	NA	NA	0	0	FBgn0003178(6e-153)	NA
16	267	L03	5.29	sample	sample	2210	2220	60	50	2215	10	55	-10	0.00871	0.00969	0.00349	0.00392	0.401	0.405	NA	Barcode	NA	NA	NA	NA	NA	NA	NA	NA	NA	NA	NA	NA	NA	NA	NA	NA	NA	NA	NA	NA	NA	NA	NA	NA	NA
3	171	H03	5.29	sample	sample	2720	2590	84	70	2655	-130	77	-14	0.0105	0.0104	0.00428	0.00414	0.408	0.399	NA	Barcode	NA	NA	NA	NA	NA	NA	NA	NA	NA	NA	NA	NA	NA	NA	NA	NA	NA	NA	NA	NA	NA	NA	NA	NA	NA
33	147	G03	5.29	sample	sample	25000	29490	766	650	27245	4490	708	-116	0.116	0.135	0.0504	0.0508	0.433	0.375	BKN33862	Probe	HDC03018	NA	NA	NA	NA	2L:18047413..18047638	NA	NA	NA	0	226	208/0/0/208	0	32	47,26	NA	NA	NA	NA	NA	NA	0	0	NA	NA
7	238	J22	5.27	sample	sample	63450	51350	1592	1260	57400	-12100	1426	-332	0.254	0.23	0.0999	0.0961	0.394	0.417	BKN24475	Probe	CG8323	FBgn0033903	CG8323	CG8323	NA	2R:10053884..10054465	FBgn0033903	CG8323	CG8323	582	582	564/564/0/0	100	181	53,78	FBgn0033903	FBtr0087521	564	NA	NA	NA	0	0	FBgn0033903(0.0)	NA
57	379	P19	5.25	sample	sample	15440	10340	347	260	12890	-5100	303.5	-87	0.0811	0.057	0.028	0.0266	0.346	0.467	NA	Empty	NA	NA	NA	NA	NA	NA	NA	NA	NA	NA	NA	NA	NA	NA	NA	NA	NA	NA	NA	NA	NA	NA	NA	NA	NA
50	369	P09	5.24	sample	sample	95430	98640	2849	2260	97035	3210	2554.5	-589	0.594	0.647	0.255	0.252	0.43	0.39	BKN45281	Probe	FBgn0030933	FBgn0030933	CG6470	CG6470	NA	X:18408375..18408729	FBgn0030933	CG6470	CG6470	355	355	337/337/0/0	100	61	45,41	FBgn0030933	FBtr0074621	337	NA	NA	NA	0	0	FBgn0030933(0.0)	NA
50	361	P01	5.22	sample	sample	88070	91780	2669	2100	89925	3710	2384.5	-569	0.548	0.602	0.239	0.234	0.436	0.389	BKN45277	Probe	FBgn0036285	FBgn0036285	CG10704	toe	twin of eyg	3L:12416167..12416523	FBgn0036285	CG10704	toe	201	357	339/186/0/153	100	91	49,17	FBgn0036285	FBtr0075980+FBtr0332087	186+169	NA	NA	NA	0	0	FBgn0036285(3e-112)	NA
17	303	M15	5.2	sample	sample	8170	6840	275	120	7505	-1330	197.5	-155	0.0323	0.0301	0.0168	0.00938	0.521	0.312	BKN27568	Probe	CG9554	FBgn0000320	CG9554	eya	eyes absent	2L:6528807..6529379	FBgn0000320	CG9554	eya	573	573	555/555/0/0	100	56	43,27	FBgn0000320	FBtr0079335+FBtr0079334+FBtr0306113	555+555+555	NA	NA	NA	0	0	FBgn0000320(0.0)	NA
29	143	F23	5.19	sample	sample	5400	5380	180	100	5390	-20	140	-80	0.0282	0.0296	0.0141	0.00989	0.499	0.335	BKN31364	Probe	CG18622	FBgn0038460	CG18622	CG18622	NA	3R:12813283..12813633	FBgn0038460	CG18622	CG18622	351	351	333/332/1/0	99,7	86	48,85	FBgn0038460	FBtr0083377	333	FBgn0262562&FBgn0010194	FBtr0305010+FBtr0305012+FBtr0305011+FBtr0330032+FBtr0305009+FBtr0305013&FBtr0074623	1+0+0+0+0+0&1	0	0	FBgn0038460(0.0)	NA
33	133	F13	5.18	sample	sample	100650	107450	2801	2750	104050	6800	2775.5	-51	0.469	0.493	0.184	0.215	0.393	0.436	BKN32127	Probe	CG31894	FBgn0051894	NA	CG31894	NA	2L:8425659..8425972	NA	NA	NA	0	314	296/0/0/296	0	84	51,84	NA	NA	NA	NA	NA	NA	0	0	NA	NA
57	16	A16	5.18	sample	sample	5120	5930	108	160	5525	810	134	52	0.0269	0.0327	0.00872	0.0164	0.324	0.502	NA	Empty	NA	NA	NA	NA	NA	NA	NA	NA	NA	NA	NA	NA	NA	NA	NA	NA	NA	NA	NA	NA	NA	NA	NA	NA	NA
39	234	J18	5.17	sample	sample	63850	67310	1784	1450	65580	3460	1617	-334	0.335	0.348	0.146	0.139	0.435	0.399	BKN33401	Probe	HDC20559	NA	NA	NA	NA	2RHet:1302460..1302586	NA	NA	NA	0	127	89/0/0/89	0	27	50,86	NA	NA	NA	NA	NA	NA	0	0	NA	NA
10	362	P02	5.15	other	other	2710	2530	60	70	2620	-180	65	10	0.0124	0.0117	0.00442	0.00558	0.357	0.477	NA	Empty	NA	NA	NA	NA	NA	NA	NA	NA	NA	NA	NA	NA	NA	NA	NA	NA	NA	NA	NA	NA	NA	NA	NA	NA	NA
50	313	N01	5.15	sample	sample	151180	144570	4237	3700	147875	-6610	3968.5	-537	0.94	0.948	0.379	0.413	0.403	0.435	BKN45265	Probe	FBgn0039073	FBgn0039073	CG4408	CG4408	NA	3R:19188034..19188729	FBgn0039073	CG4408	CG4408	696	696	678/678/0/0	100	176	49,93	FBgn0039073	FBtr0084431	678	NA	NA	NA	0	0	FBgn0039073(0.0)	NA
39	4	A04	5.14	sample	sample	3520	3230	72	90	3375	-290	81	18	0.0185	0.0167	0.00588	0.00863	0.319	0.516	NA	Empty	NA	NA	NA	NA	NA	NA	NA	NA	NA	NA	NA	NA	NA	NA	NA	NA	NA	NA	NA	NA	NA	NA	NA	NA	NA
55	51	C03	5.13	sample	sample	3540	3020	84	80	3280	-520	82	-4	0.0159	0.0156	0.00581	0.00742	0.365	0.474	NA	Barcode	NA	NA	NA	NA	NA	NA	NA	NA	NA	NA	NA	NA	NA	NA	NA	NA	NA	NA	NA	NA	NA	NA	NA	NA	NA
39	5	A05	5.12	sample	sample	1800	1730	48	40	1765	-70	44	-8	0.00944	0.00895	0.00392	0.00384	0.416	0.428	NA	Empty	NA	NA	NA	NA	NA	NA	NA	NA	NA	NA	NA	NA	NA	NA	NA	NA	NA	NA	NA	NA	NA	NA	NA	NA	NA
36	206	I14	5.11	sample	sample	59880	60910	1760	1330	60395	1030	1545	-430	0.278	0.286	0.126	0.113	0.452	0.397	BKN34551	Probe	HDC11210	NA	NA	NA	NA	3L:20669427..20669713	NA	NA	NA	0	287	249/0/0/249	0	71	51,37	NA	NA	NA	NA	NA	NA	0	0	NA	NA
18	349	O13	5.11	sample	sample	37420	45200	982	1090	41310	7780	1036	108	0.155	0.195	0.0648	0.0841	0.417	0.431	BKN27771	Probe	CG1721	FBgn0014869	CG1721	Pglym78	Phosphoglyceromutase	3R:24975306..24975590	FBgn0014869	CG1721	Pglym78	285	285	267/264/3/0	98,88	65	49,34	FBgn0014869	FBtr0100482+FBtr0100483+FBtr0085384	267+267+267	FBgn0030653&FBgn0034978	FBtr0074045&FBtr0100568+FBtr0305506+FBtr0072252	2&1+1+1	0	0	FBgn0014869(1e-160)	NA
39	91	D19	5.1	sample	sample	27070	24890	850	490	25980	-2180	670	-360	0.142	0.129	0.0695	0.047	0.489	0.365	BKN33270	Probe	CG33688	FBgn0053688	CG33688	CG33688	NA	3L:16192873..16192992	FBgn0053688	CG33688	CG33688	120	120	102/102/0/0	100	33	54,83	FBgn0053688	FBtr0091668	102	NA	NA	NA	0	0	FBgn0053688(1e-62)	NA
38	11	A11	5.1	sample	sample	6580	7920	168	200	7250	1340	184	32	0.032	0.0386	0.0126	0.0176	0.393	0.455	NA	Empty	NA	NA	NA	NA	NA	NA	NA	NA	NA	NA	NA	NA	NA	NA	NA	NA	NA	NA	NA	NA	NA	NA	NA	NA	NA
19	358	O22	5.08	sample	sample	6910	4660	203	110	5785	-2250	156.5	-93	0.0281	0.0199	0.013	0.00788	0.461	0.396	BKN28063	Probe	CG5489	FBgn0034366	CG5489	Atg7	Autophagy-specific gene 7	2R:14510805..14511082	FBgn0034366	CG5489	Atg7	278	278	260/260/0/0	100	79	51,87	FBgn0034366	FBtr0086711+FBtr0086712	260+260	NA	NA	NA	0	0	FBgn0034366(2e-156)	NA
27	88	D16	5.05	sample	sample	37640	23490	1089	600	30565	-14150	844.5	-489	0.168	0.137	0.0687	0.0617	0.409	0.45	BKN31060	Probe	CG15127	FBgn0040730	CG15127	CG15127	NA	2R:15568531..15568780	FBgn0040730	CG15127	CG15127	250	250	232/232/0/0	100	45	46,19	FBgn0040730	FBtr0086482	232	NA	NA	NA	0	0	FBgn0040730(8e-140)	NA
45	364	P04	5.04	sample	sample	14110	21170	359	530	17640	7060	444.5	171	0.0709	0.112	0.028	0.0524	0.394	0.467	BKN41526	Probe	FBgn0069927	FBgn0069927	NA	CG41124	NA	Uextra:3074718..3074822&U:6112444..6112548&Uextra:11414745..11414849&3RHet:1958280..1958384&3RHet:1953030..1953134	NA	NA	NA	0	105	87/31/0/56	100	22	48,59	NA	NA	NA	FBgn0003256	FBtr0329920+FBtr0113702+FBtr0329919+FBtr0113700+FBtr0113703+FBtr0113701	31+0+0+0+0+0	0	0	FBgn0003256(9e-42)	NA
38	22	A22	5.04	sample	sample	1510	1830	36	50	1670	320	43	14	0.00735	0.00891	0.0027	0.00439	0.367	0.493	NA	Empty	NA	NA	NA	NA	NA	NA	NA	NA	NA	NA	NA	NA	NA	NA	NA	NA	NA	NA	NA	NA	NA	NA	NA	NA	NA
59	51	C03	5.01	sample	sample	3360	3170	72	90	3265	-190	81	18	0.0165	0.0169	0.00566	0.00882	0.344	0.521	NA	Barcode	NA	NA	NA	NA	NA	NA	NA	NA	NA	NA	NA	NA	NA	NA	NA	NA	NA	NA	NA	NA	NA	NA	NA	NA	NA
19	342	O06	4.97	sample	sample	4170	4350	132	100	4260	180	116	-32	0.017	0.0186	0.00844	0.00717	0.497	0.386	BKN28055	Probe	CG11968	FBgn0037647	CG11968	RagA	NA	3R:4809360..4809637	FBgn0037647	CG11968	RagA	278	278	260/260/0/0	100	68	51,96	FBgn0037647	FBtr0082013	260	NA	NA	NA	0	0	FBgn0037647(2e-156)	NA
53	12	A12	4.97	sample	sample	1890	1110	48	30	1500	-780	39	-18	0.0118	0.00779	0.00449	0.00386	0.381	0.496	NA	Barcode	NA	NA	NA	NA	NA	NA	NA	NA	NA	NA	NA	NA	NA	NA	NA	NA	NA	NA	NA	NA	NA	NA	NA	NA	NA
31	139	F19	4.95	sample	sample	9500	13220	371	310	11360	3720	340.5	-61	0.039	0.0567	0.0202	0.0211	0.517	0.371	BKN31746	Probe	CG6290	FBgn0030921	CG6290	CG6290	NA	X:18331603..18331934	FBgn0030921	CG6290	CG6290	332	332	314/312/2/0	99,36	53	45,48	FBgn0030921	FBtr0074563	314	FBgn0085405	FBtr0112608+FBtr0112609	2+2	0	0	FBgn0030921(0.0)	NA
35	137	F17	4.93	sample	sample	54100	52630	1700	1230	53365	-1470	1465	-470	0.246	0.246	0.117	0.102	0.476	0.414	BKN32513	Probe	CG3832	FBgn0019948	CG3832	Phm	Peptidylglycine-alpha-hydroxylating monooxygenase	2R:19875659..19875961	FBgn0019948	CG3832	Phm	303	303	285/285/0/0	100	85	53,1	FBgn0019948	FBtr0072203+FBtr0072202	285+285	NA	NA	NA	0	0	FBgn0019948(2e-171)	NA
38	6	A06	4.9	sample	sample	6710	5550	192	140	6130	-1160	166	-52	0.0327	0.027	0.0144	0.0123	0.44	0.455	NA	Empty	NA	NA	NA	NA	NA	NA	NA	NA	NA	NA	NA	NA	NA	NA	NA	NA	NA	NA	NA	NA	NA	NA	NA	NA	NA
27	357	O21	4.89	sample	sample	2850	1980	72	60	2415	-870	66	-12	0.0127	0.0115	0.00454	0.00617	0.357	0.534	NA	Empty	NA	NA	NA	NA	NA	NA	NA	NA	NA	NA	NA	NA	NA	NA	NA	NA	NA	NA	NA	NA	NA	NA	NA	NA	NA
26	85	D13	4.87	sample	sample	25850	21930	838	520	23890	-3920	679	-318	0.131	0.114	0.0617	0.0491	0.473	0.43	BKN30771	Probe	CG15323	FBgn0040784	CG15323	CG15323	NA	X:20004219..20004489	FBgn0040784	CG15323	CG15323	271	271	253/253/0/0	100	77	53,87	FBgn0040784	FBtr0301572	253	NA	NA	NA	0	0	FBgn0040784(3e-152)	NA
33	193	I01	4.84	sample	sample	54200	44660	1616	1270	49430	-9540	1443	-346	0.252	0.205	0.106	0.0993	0.422	0.484	BKN33873	Probe	HDC11505	NA	NA	NA	NA	3L:22443627..22444045	NA	NA	NA	0	419	381/0/0/381	0	100	51,36	NA	NA	NA	NA	NA	NA	0	0	NA	NA
38	14	A14	4.81	sample	sample	6780	6450	180	180	6615	-330	180	0	0.033	0.0314	0.0135	0.0158	0.409	0.503	NA	Empty	NA	NA	NA	NA	NA	NA	NA	NA	NA	NA	NA	NA	NA	NA	NA	NA	NA	NA	NA	NA	NA	NA	NA	NA	NA
45	313	N01	4.81	sample	sample	3220	2940	84	80	3080	-280	82	-4	0.0162	0.0156	0.00654	0.00791	0.404	0.507	NA	Barcode	NA	NA	NA	NA	NA	NA	NA	NA	NA	NA	NA	NA	NA	NA	NA	NA	NA	NA	NA	NA	NA	NA	NA	NA	NA
25	81	D09	4.8	sample	sample	4750	22510	168	520	13630	17760	344	352	0.0231	0.115	0.0116	0.048	0.502	0.417	BKN30577	Probe	CG15603	FBgn0259110	CG42252	mmd	mind-meld	X:15843556..15843828	FBgn0259110	CG42252	mmd	273	273	255/255/0/0	100	31	43,71	FBgn0259110	FBtr0307541+FBtr0310307+FBtr0307540+FBtr0307542+FBtr0310306+FBtr0299535+FBtr0299534	255+255+255+255+255+255+0	NA	NA	NA	0	0	FBgn0259110(2e-153)	NA
52	4	A04	4.8	sample	sample	1720	1830	48	50	1775	110	49	2	0.0108	0.0116	0.00457	0.00569	0.424	0.49	NA	Barcode	NA	NA	NA	NA	NA	NA	NA	NA	NA	NA	NA	NA	NA	NA	NA	NA	NA	NA	NA	NA	NA	NA	NA	NA	NA
32	241	K01	4.8	sample	sample	129730	128280	4118	3680	129005	-1450	3899	-438	0.557	0.559	0.246	0.265	0.442	0.474	BKN33789	Probe	HDC12883	NA	NA	NA	NA	3R:6489660..6489894	NA	NA	NA	0	235	197/0/0/197	0	41	45,99	NA	NA	NA	NA	NA	NA	0	0	NA	NA
21	38	B14	4.8	sample	sample	35720	32700	1065	840	34210	-3020	952.5	-225	0.168	0.158	0.0777	0.0723	0.462	0.456	BKN29895	Probe	CR32489	FBgn0046767	NA	CR32489	NA	3L:7992878..7993449	NA	NA	NA	0	572	554/1/0/553	100	168	52,87	NA	NA	NA	FBgn0004647	FBtr0070507+FBtr0304659	1+1	0	0	NA	NA
19	350	O14	4.77	sample	sample	14440	18760	395	550	16600	4320	472.5	155	0.0588	0.0802	0.0252	0.0394	0.429	0.492	BKN28059	Probe	CG2013	FBgn0004436	CG2013	UbcD6	Ubiquitin conjugating enzyme	3R:776194..776471	FBgn0004436	CG2013	UbcD6	278	278	260/260/0/0	100	74	53,43	FBgn0004436	FBtr0078849+FBtr0301663+FBtr0308685+FBtr0306106	260+260+260+260	NA	NA	NA	0	0	FBgn0004436(2e-156)	NA
39	163	G19	4.77	sample	sample	30550	36280	826	980	33415	5730	903	154	0.16	0.188	0.0675	0.094	0.421	0.5	BKN31461	Probe	CG12370	FBgn0033744	CG12370	Dh44-R2	Diuretic hormone 44 receptor 2	2R:8372228..8372401	FBgn0033744	CG12370	Dh44-R2	174	174	156/156/0/0	100	30	47,99	FBgn0033744	FBtr0087936+FBtr0113075	156+156	NA	NA	NA	0	0	FBgn0033744(1e-94)	NA
39	3	A03	4.76	sample	sample	8220	9990	275	220	9105	1770	247.5	-55	0.0431	0.0517	0.0225	0.0211	0.521	0.408	NA	Empty	NA	NA	NA	NA	NA	NA	NA	NA	NA	NA	NA	NA	NA	NA	NA	NA	NA	NA	NA	NA	NA	NA	NA	NA	NA
39	67	C19	4.76	sample	sample	44090	42010	1233	1110	43050	-2080	1171.5	-123	0.231	0.217	0.101	0.106	0.436	0.489	BKN31437	Probe	CG14362	FBgn0038186	CG14362	CG14362	NA	3R:9680811..9680986	FBgn0038186	CG14362	CG14362	176	176	158/157/1/0	99,37	51	53,47	FBgn0038186	FBtr0082881	158	FBgn0051016	FBtr0300962	1	0	0	FBgn0038186(8e-96)	NA
31	138	F18	4.75	sample	sample	114960	109090	4010	3220	112025	-5870	3615	-790	0.472	0.468	0.218	0.219	0.462	0.467	BKN31841	Probe	CG14573	FBgn0037125	CG14573	CG14573	NA	3L:21727482..21727809	FBgn0037125	CG14573	CG14573	328	328	310/308/2/0	99,35	49	44,74	FBgn0037125	FBtr0078433	310	FBgn0033867&FBgn0086706	FBtr0087629&FBtr0076558+FBtr0076557	1&1+1	0	0	FBgn0037125(0.0)	NA
33	137	F17	4.74	sample	sample	129780	122990	4106	3490	126385	-6790	3798	-616	0.604	0.565	0.27	0.273	0.447	0.483	BKN32129	Probe	CG13594	FBgn0035041	CG13594	CG13594	NA	2R:20508227..20508539	FBgn0035041	CG13594	CG13594	313	313	295/295/0/0	100	48	45,41	FBgn0035041	FBtr0072336	295	NA	NA	NA	0	0	FBgn0035041(3e-177)	NA
57	48	B24	4.73	sample	sample	4930	6150	144	160	5540	1220	152	16	0.0259	0.0339	0.0116	0.0164	0.449	0.484	NA	Empty	NA	NA	NA	NA	NA	NA	NA	NA	NA	NA	NA	NA	NA	NA	NA	NA	NA	NA	NA	NA	NA	NA	NA	NA	NA
38	17	A17	4.7	sample	sample	5700	5950	144	180	5825	250	162	36	0.0277	0.029	0.0108	0.0158	0.389	0.545	NA	Empty	NA	NA	NA	NA	NA	NA	NA	NA	NA	NA	NA	NA	NA	NA	NA	NA	NA	NA	NA	NA	NA	NA	NA	NA	NA
35	247	K07	4.69	sample	sample	121190	121290	3818	3180	121240	100	3499	-638	0.551	0.568	0.263	0.264	0.477	0.464	BKN34272	Probe	HDC06754	NA	NA	NA	NA	2R:12358802..12358991	NA	NA	NA	0	190	152/0/0/152	0	41	53,08	NA	NA	NA	NA	NA	NA	0	0	NA	NA
39	8	A08	4.68	sample	sample	12140	12260	383	300	12200	120	341.5	-83	0.0636	0.0634	0.0313	0.0288	0.492	0.453	NA	Empty	NA	NA	NA	NA	NA	NA	NA	NA	NA	NA	NA	NA	NA	NA	NA	NA	NA	NA	NA	NA	NA	NA	NA	NA	NA
36	173	H05	4.67	sample	sample	5310	4920	120	160	5115	-390	140	40	0.0247	0.0231	0.00856	0.0136	0.347	0.591	BKN32711	Probe	CG32219	FBgn0052219	CG32219	CG32219	NA	3L:19943881..19944009	FBgn0052219	CG32219	CG32219	129	129	111/111/0/0	100	37	54,97	FBgn0052219	FBtr0074914	111	NA	NA	NA	0	0	FBgn0052219(6e-68)	NA
26	82	D10	4.67	sample	sample	34720	17570	994	510	26145	-17150	752	-484	0.175	0.0916	0.0732	0.0482	0.418	0.526	BKN30865	Probe	CG5927	FBgn0030899	CG5927	Her	HES-related	X:18098586..18098855	FBgn0030899	CG5927	Her	270	270	252/252/0/0	100	68	51,9	FBgn0030899	FBtr0074590	252	NA	NA	NA	0	0	FBgn0030899(1e-151)	NA
52	345	O09	4.65	sample	sample	199980	190310	6332	4990	195145	-9670	5661	-1342	1.25	1.21	0.602	0.568	0.481	0.471	BKN45857	Probe	FBgn0052240	FBgn0052240	CG32240	CG32240	NA	3L:4381246..4381479	FBgn0052240	CG32240	CG32240	176	234	216/141/0/75	100	65	54,23	FBgn0052240	FBtr0073336	141	NA	NA	NA	0	0	FBgn0052240(2e-47)	NA
37	5	A05	4.63	sample	sample	5150	5660	108	200	5405	510	154	92	0.0237	0.0264	0.00752	0.0166	0.318	0.629	NA	Empty	NA	NA	NA	NA	NA	NA	NA	NA	NA	NA	NA	NA	NA	NA	NA	NA	NA	NA	NA	NA	NA	NA	NA	NA	NA
27	221	J05	4.61	sample	sample	152920	99190	4680	2960	126055	-53730	3820	-1720	0.683	0.578	0.295	0.304	0.432	0.526	BKN30995	Probe	CG1632	FBgn0030027	CG1632	CG1632	NA	X:8161917..8162289	FBgn0030027	CG1632	CG1632	373	373	355/353/2/0	99,44	72	46,36	FBgn0030027	FBtr0307282+FBtr0071170	355+355	FBgn0023536	FBtr0070079	2	0	0	FBgn0030027(0.0)	NA
38	20	A20	4.59	sample	sample	22520	19200	754	480	20860	-3320	617	-274	0.11	0.0935	0.0565	0.0421	0.515	0.451	NA	Empty	NA	NA	NA	NA	NA	NA	NA	NA	NA	NA	NA	NA	NA	NA	NA	NA	NA	NA	NA	NA	NA	NA	NA	NA	NA
35	191	H23	4.59	sample	sample	39240	43000	1305	1120	41120	3760	1212.5	-185	0.178	0.201	0.0899	0.0928	0.504	0.461	BKN32528	Probe	CG10789	FBgn0010296	CG10789	ng4	new glue 4	X:3138074..3138205	FBgn0010296	CG10789	ng4	132	132	114/114/0/0	100	41	52,85	FBgn0010296	FBtr0070538	114	NA	NA	NA	0	0	FBgn0010296(1e-69)	NA
38	24	A24	4.59	sample	sample	44020	54840	1496	1350	49430	10820	1423	-146	0.214	0.267	0.112	0.119	0.523	0.444	NA	Empty	NA	NA	NA	NA	NA	NA	NA	NA	NA	NA	NA	NA	NA	NA	NA	NA	NA	NA	NA	NA	NA	NA	NA	NA	NA
9	62	C14	4.59	sample	sample	1930	1940	36	70	1935	10	53	34	0.00878	0.00909	0.00267	0.00591	0.305	0.65	NA	Barcode	NA	NA	NA	NA	NA	NA	NA	NA	NA	NA	NA	NA	NA	NA	NA	NA	NA	NA	NA	NA	NA	NA	NA	NA	NA
57	380	P20	4.58	sample	sample	21580	16910	694	430	19245	-4670	562	-264	0.113	0.0932	0.056	0.0441	0.494	0.473	NA	Empty	NA	NA	NA	NA	NA	NA	NA	NA	NA	NA	NA	NA	NA	NA	NA	NA	NA	NA	NA	NA	NA	NA	NA	NA	NA
39	7	A07	4.55	sample	sample	7590	8790	227	240	8190	1200	233.5	13	0.0398	0.0455	0.0185	0.023	0.466	0.506	NA	Empty	NA	NA	NA	NA	NA	NA	NA	NA	NA	NA	NA	NA	NA	NA	NA	NA	NA	NA	NA	NA	NA	NA	NA	NA	NA
30	125	F05	4.55	sample	sample	24730	31590	802	820	28160	6860	811	18	0.135	0.176	0.0679	0.0835	0.502	0.474	BKN26406	Probe	CG2711	FBgn0000520	CG2711	dwg	deformed wings	X:2623186..2623525	FBgn0000520	CG2711	dwg	340	340	322/320/2/0	99,38	68	48,46	FBgn0000520	FBtr0070487	322	FBgn0260741	FBtr0082511	2	0	0	FBgn0000520(0.0)	NA
25	78	D06	4.53	sample	sample	95480	103560	3184	2890	99520	8080	3037	-294	0.464	0.529	0.22	0.267	0.473	0.504	BKN30671	Probe	CG12240	FBgn0260770	CG42568	CG42568	NA	2R:20046121..20046392	FBgn0260770+FBgn0260775	CG42568+CG42567	CG42568+DnaJ-60	272+272	272	254/0/254/0	0	39	45,73	FBgn0260770&FBgn0260775	FBtr0301273+FBtr0301274&FBtr0301272+FBtr0301271	254+254&254+254	NA	NA	NA	0	0	FBgn0260770(6e-153)&FBgn0260775(6e-153)	NA
26	81	D09	4.52	sample	sample	55750	64020	1975	1640	59885	8270	1807.5	-335	0.282	0.334	0.145	0.155	0.517	0.464	BKN30769	Probe	CG13252	FBgn0037016	CG13252	CG13252	NA	3L:20736309..20736579	FBgn0037016	CG13252	CG13252	271	271	253/253/0/0	100	50	47,42	FBgn0037016	FBtr0078245	253	NA	NA	NA	0	0	FBgn0037016(3e-152)	NA
29	191	H23	4.5	sample	sample	36730	30640	1233	820	33685	-6090	1026.5	-413	0.192	0.168	0.0966	0.0811	0.503	0.482	BKN31376	Probe	CG8369	FBgn0040532	CG8369	CG8369	NA	3R:4648192..4648372	FBgn0040532	CG8369	CG8369	181	181	163/163/0/0	100	31	47	FBgn0040532	FBtr0081920+FBtr0305188+FBtr0305187	163+163+163	NA	NA	NA	0	0	FBgn0040532(8e-99)	NA
37	173	H05	4.46	sample	sample	98760	106090	3316	2900	102425	7330	3108	-416	0.454	0.495	0.231	0.241	0.508	0.486	BKN32903	Probe	CG14488	FBgn0034278	CG14488	CG14488	NA	2R:13654837..13654962	FBgn0034278	CG14488	CG14488	126	126	108/108/0/0	100	30	53,06	FBgn0034278	FBtr0089558	108	NA	NA	NA	0	0	FBgn0034278(4e-66)	NA
21	341	O05	4.44	sample	sample	4640	6210	108	220	5425	1570	164	112	0.0219	0.0301	0.00788	0.0189	0.36	0.63	NA	Barcode	NA	NA	NA	NA	NA	NA	NA	NA	NA	NA	NA	NA	NA	NA	NA	NA	NA	NA	NA	NA	NA	NA	NA	NA	NA
38	181	H13	4.43	sample	sample	16300	19380	706	370	17840	3080	538	-336	0.0794	0.0944	0.0529	0.0325	0.667	0.344	BKN33099	Probe	CG13596	FBgn0053988	CG33988	CG33988	NA	2R:20601150..20601271	NA	NA	NA	0	122	104/0/0/104	0	26	50,14	NA	NA	NA	NA	NA	NA	0	0	NA	NA
39	19	A19	4.4	sample	sample	10430	11620	299	350	11025	1190	324.5	51	0.0547	0.0601	0.0244	0.0336	0.447	0.558	NA	Empty	NA	NA	NA	NA	NA	NA	NA	NA	NA	NA	NA	NA	NA	NA	NA	NA	NA	NA	NA	NA	NA	NA	NA	NA	NA
53	244	K04	4.4	sample	sample	163280	149080	5710	3950	156180	-14200	4830	-1760	1.02	1.05	0.534	0.508	0.524	0.486	BKN46310	Probe	FBgn0028411	FBgn0028411	CG12752	Nxt1	NTF2-related export protein 1	2R:19699222..19699373	FBgn0028411	CG12752	Nxt1	82	152	134/46/0/88	100	29	50,88	NA	NA	NA	FBgn0028411	FBtr0072241	46	0	0	FBgn0028411(3e-24)	NA
50	365	P05	4.37	sample	sample	191710	191420	6643	5790	191565	-290	6216.5	-853	1.19	1.26	0.595	0.646	0.499	0.514	BKN45279	Probe	FBgn0050419	FBgn0050419	CG30419	CG30419	NA	2R:20102722..20103078	FBgn0050419	CG30419	CG30419	357	357	339/339/0/0	100	44	43,05	FBgn0050419	FBtr0072275	339	NA	NA	NA	0	0	FBgn0050419(0.0)	NA
7	359	O23	4.36	sample	sample	210420	176560	6679	5380	193490	-33860	6029.5	-1299	0.841	0.792	0.419	0.41	0.498	0.518	BKN21248	Probe	CG5179	FBgn0019949	CG5179	Cdk9	Cyclin-dependent kinase 9	2R:18523710..18524084	FBgn0019949	CG5179	Cdk9	375	375	357/356/1/0	99,72	72	48,1	FBgn0019949	FBtr0071937	357	FBgn0034629	FBtr0071607	1	0	0	FBgn0019949(0.0)	NA
39	15	A15	4.35	sample	sample	9910	9380	335	250	9645	-530	292.5	-85	0.052	0.0485	0.0274	0.024	0.527	0.494	NA	Empty	NA	NA	NA	NA	NA	NA	NA	NA	NA	NA	NA	NA	NA	NA	NA	NA	NA	NA	NA	NA	NA	NA	NA	NA	NA
22	347	O11	4.34	sample	sample	30930	37240	1113	1030	34085	6310	1071.5	-83	0.152	0.186	0.0796	0.0927	0.522	0.499	BKN28538	Probe	CG2819	FBgn0023489	CG2819	Pph13	PvuII-PstI homology 13	2L:578493..578762	FBgn0023489	CG2819	Pph13	270	270	252/252/0/0	100	53	48,21	FBgn0023489	FBtr0078070	252	NA	NA	NA	0	0	FBgn0023489(1e-151)	NA
4	205	I13	4.33	sample	sample	275670	159070	9923	5360	217370	-116600	7641.5	-4563	1.13	0.698	0.58	0.357	0.512	0.512	BKN20631	Probe	CG6671	FBgn0262739	CG6671	AGO1	Argonaute-1	2R:9836290..9836958	FBgn0262739	CG6671	AGO1	669	669	651/651/0/0	100	150	47,68	FBgn0262739	FBtr0087613+FBtr0087612+FBtr0305592+FBtr0087614	651+651+651+651	NA	NA	NA	0	0	FBgn0262739(0.0)	NA
32	81	D09	4.3	sample	sample	236040	216070	8822	6660	226055	-19970	7741	-2162	1.01	0.941	0.527	0.48	0.52	0.51	BKN32017	Probe	CG32534	FBgn0261573	CG42687	CoRest	CoRest	X:19421024..19421169	FBgn0261573	CG42687	CoRest	146	146	128/126/2/0	98,44	19	46,6	FBgn0261573	FBtr0307902+FBtr0302863+FBtr0307901+FBtr0302859+FBtr0307903+FBtr0302864+FBtr0302861+FBtr0302860+FBtr0302862	128+128+128+0+0+0+0+0+0	FBgn0264490	FBtr0330384+FBtr0112874+FBtr0084169	2+2+2	0	18	FBgn0261573(5e-78)	NA
31	137	F17	4.28	sample	sample	147410	138700	5398	4810	143055	-8710	5104	-588	0.605	0.595	0.293	0.327	0.485	0.549	BKN31745	Probe	CG7406	FBgn0030980	CG7406	CG7406	NA	X:18972243..18972574	FBgn0030980	CG7406	CG7406	332	332	314/314/0/0	100	68	47,96	FBgn0030980	FBtr0074664	314	NA	NA	NA	0	0	FBgn0030980(0.0)	NA
24	75	D03	4.27	sample	sample	1990	1750	72	50	1870	-240	61	-22	0.0103	0.00977	0.00543	0.00499	0.527	0.51	NA	Barcode	NA	NA	NA	NA	NA	NA	NA	NA	NA	NA	NA	NA	NA	NA	NA	NA	NA	NA	NA	NA	NA	NA	NA	NA	NA
15	280	L16	4.25	sample	sample	3550	291880	36	14800	147715	288330	7418	14764	0.012	1.14	0.00178	0.994	0.148	0.869	BKN27460	Probe	CG1963	FBgn0024841	CG1963	Pcd	pterin-4a-carbinolamine dehydratase	3R:25549572..25549866	FBgn0024841	CG1963	Pcd	295	295	277/277/0/0	100	46	46,51	FBgn0024841	FBtr0085458	277	NA	NA	NA	0	0	FBgn0024841(1e-166)	NA
50	339	O03	4.23	sample	sample	156600	146020	5446	4670	151310	-10580	5058	-776	0.974	0.958	0.487	0.521	0.5	0.544	BKN45086	Probe	FBgn0005694	FBgn0005694	CG5683	Aef1	Adult enhancer factor 1	3L:21428726..21429126	FBgn0005694	CG5683	Aef1	384	401	383/370/0/13	100	101	50,13	FBgn0005694	FBtr0078349+FBtr0078348+FBtr0078350+FBtr0330156	370+370+370+370	NA	NA	NA	0	0	FBgn0005694(0.0)	NA
5	197	I05	4.22	sample	sample	251220	252630	8606	8230	251925	1410	8418	-376	1.07	1.07	0.581	0.542	0.545	0.505	BKN20819	Probe	CG5748	FBgn0001222	CG5748	Hsf	Heat shock factor	2R:14019780..14020420	FBgn0001222	CG5748	Hsf	641	641	623/623/0/0	100	155	50,63	FBgn0001222	FBtr0110964+FBtr0110966+FBtr0110965+FBtr0086782	623+623+623+623	NA	NA	NA	0	0	FBgn0001222(0.0)	NA
29	93	D21	4.21	sample	sample	91760	84770	2981	2640	88265	-6990	2810.5	-341	0.48	0.466	0.234	0.261	0.487	0.561	BKN31351	Probe	CG30143	FBgn0086604	CG12484	CG12484	NA	2R:16359612..16359795	FBgn0086604	CG12484	CG12484	184	184	166/166/0/0	100	38	49,33	FBgn0086604	FBtr0273284+FBtr0112775+FBtr0112776+FBtr0112774	166+166+166+0	NA	NA	NA	0	0	FBgn0086604(1e-100)	NA
48	264	K24	4.19	sample	sample	136420	131120	5003	3820	133770	-5300	4411.5	-1183	0.58	0.595	0.315	0.306	0.543	0.513	BKN42472	Probe	FBgn0051363	FBgn0051363	CG31363	Jupiter	Jupiter	3R:7416821..7416905	FBgn0051363	CG31363	Jupiter	85	85	67/67/0/0	100	14	47,78	FBgn0051363	FBtr0082455+FBtr0082453+FBtr0082457+FBtr0082456+FBtr0082452+FBtr0082454	67+67+67+67+67+67	NA	NA	NA	0	0	FBgn0051363(7e-42)	NA
36	205	I13	4.18	sample	sample	114710	110740	4082	3120	112725	-3970	3601	-962	0.533	0.519	0.291	0.266	0.547	0.512	BKN34455	Probe	HDC09606	NA	NA	NA	NA	3L:11390657..11390957	NA	NA	NA	0	301	263/0/0/263	0	52	46,99	NA	NA	NA	NA	NA	NA	0	0	NA	NA
39	181	H13	4.17	sample	sample	26420	31650	778	1020	29035	5230	899	242	0.138	0.164	0.0636	0.0978	0.459	0.597	BKN33291	Probe	CG33512	FBgn0053512	CG33512	dpr4	dpr4	3R:7360229..7360348	FBgn0053512	CG33512	dpr4	120	120	102/102/0/0	100	23	48,07	FBgn0053512	FBtr0300492+FBtr0300491	102+102	NA	NA	NA	0	0	FBgn0053512(1e-62)	NA
42	34	B10	4.11	sample	sample	171780	159900	6524	4610	165840	-11880	5567	-1914	0.74	0.805	0.403	0.427	0.544	0.53	BKN40293	Probe	FBgn0085226	FBgn0263391	CG43443	hts	hu li tai shao	2R:15290896..15291590	FBgn0263391	CG43443	hts	695	695	677/677/0/0	100	221	54,7	FBgn0263391	FBtr0309113+FBtr0309115+FBtr0309110+FBtr0309104+FBtr0309109+FBtr0309105+FBtr0309108+FBtr0309112+FBtr0309102+FBtr0309107+FBtr0309111+FBtr0309114+FBtr0309103+FBtr0309106	677+0+0+0+0+0+0+0+0+0+0+0+0+0	NA	NA	NA	0	0	FBgn0263391(0.0)	NA
5	160	G16	4	sample	sample	393910	370510	13011	13610	382210	-23400	13310.5	599	1.67	1.57	0.879	0.896	0.526	0.569	BKN20908	Probe	CG5954	FBgn0002441	CG5954	l(3)mbt	lethal (3) malignant brain tumor	3R:23095594..23095983	FBgn0002441	CG5954	l(3)mbt	390	390	372/370/2/0	99,46	93	49,02	FBgn0002441	FBtr0085175+FBtr0085176	372+372	FBgn0052823&FBgn0053499&FBgn0053497&FBgn0003654&FBgn0031187	FBtr0089465&FBtr0089612&FBtr0089610&FBtr0089400+FBtr0089398+FBtr0089405+FBtr0089399+FBtr0089406+FBtr0089407+FBtr0089403+FBtr0089402+FBtr0089409+FBtr0089408+FBtr0089401+FBtr0089404+FBtr0089397&FBtr0309239+FBtr0077348+FBtr0077349+FBtr0309238+FBtr0077346+FBtr0077347+FBtr0077350	1&1&1&1+1+1+1+1+1+1+1+1+1+1+1+1&1+1+1+1+1+1+0	0	0	FBgn0002441(0.0)	NA
43	192	H24	4	sample	sample	4230	2990	168	90	3610	-1240	129	-78	0.0155	0.0135	0.00884	0.00717	0.569	0.53	BKN40720	Probe	FBgn0086558	FBgn0086558	CG32744	Ubi-p5E	Ubiquitin-5E	X:6171235..6172729&X:6171463..6172729&X:6171235..6172501&X:6171235..6172273&X:6171463..6172501&X:6171235..6172045&X:6171463..6172273&X:6171463..6172045&X:6172147..6172729&X:6171235..6171817&X:6171235..6171589&X:6172147..6172501&X:6171463..6171817&X:6172375..6172729&X:6171235..6171361&X:6171463..6171589&X:6172375..6172501&X:6172603..6172729&X:6172147..6172273	FBgn0086558&FBgn0086558&FBgn0086558&FBgn0086558&FBgn0086558&FBgn0086558&FBgn0086558&FBgn0086558&FBgn0086558&FBgn0086558&FBgn0086558&FBgn0086558&FBgn0086558&FBgn0086558&FBgn0086558&FBgn0086558&FBgn0086558&FBgn0086558&FBgn0086558	CG32744&CG32744&CG32744&CG32744&CG32744&CG32744&CG32744&CG32744&CG32744&CG32744&CG32744&CG32744&CG32744&CG32744&CG32744&CG32744&CG32744&CG32744&CG32744	Ubi-p5E&Ubi-p5E&Ubi-p5E&Ubi-p5E&Ubi-p5E&Ubi-p5E&Ubi-p5E&Ubi-p5E&Ubi-p5E&Ubi-p5E&Ubi-p5E&Ubi-p5E&Ubi-p5E&Ubi-p5E&Ubi-p5E&Ubi-p5E&Ubi-p5E&Ubi-p5E&Ubi-p5E	1495&1267&1267&1039&1039&811&811&583&583&583&355&355&355&355&127&127&127&127&127	127	109/72/37/0	66,06	27	48,77	FBgn0086558	FBtr0070933	572	FBgn0029856&FBgn0003943&FBgn0003941	FBtr0070931&FBtr0073179+FBtr0073177+FBtr0073178&FBtr0077470	38&24+24+24&2	0	0	FBgn0086558(9e-67)&FBgn0029856(3e-45)&FBgn0003943(1e-35)&FBgn0003941(4e-29)	NA
39	22	A22	3.99	sample	sample	87090	93920	3435	2480	90505	6830	2957.5	-955	0.457	0.486	0.281	0.238	0.615	0.489	NA	Empty	NA	NA	NA	NA	NA	NA	NA	NA	NA	NA	NA	NA	NA	NA	NA	NA	NA	NA	NA	NA	NA	NA	NA	NA	NA
51	100	E04	3.96	sample	sample	312710	291470	11767	9210	302090	-21240	10488.5	-2557	2.18	2.12	1.19	1.18	0.548	0.558	BKN45506	Probe	FBgn0002441	FBgn0002441	CG5954	l(3)mbt	lethal (3) malignant brain tumor	3R:23092748..23093436	FBgn0002441	CG5954	l(3)mbt	689	689	671/671/0/0	100	137	47,69	FBgn0002441	FBtr0085175+FBtr0085176	671+671	NA	NA	NA	0	0	FBgn0002441(0.0)	NA
39	24	A24	3.91	sample	sample	19640	27010	682	840	23325	7370	761	158	0.103	0.14	0.0557	0.0805	0.541	0.576	NA	Empty	NA	NA	NA	NA	NA	NA	NA	NA	NA	NA	NA	NA	NA	NA	NA	NA	NA	NA	NA	NA	NA	NA	NA	NA	NA
29	47	B23	3.89	sample	sample	76890	77100	3088	2240	76995	210	2664	-848	0.402	0.424	0.242	0.222	0.602	0.523	BKN31340	Probe	CG11911	FBgn0031249	CG11911	CG11911	NA	2L:320645..320996	FBgn0031249	CG11911	CG11911	352	352	334/334/0/0	100	61	46,81	FBgn0031249	FBtr0078098	334	NA	NA	NA	0	0	FBgn0031249(0.0)	NA
5	153	G09	3.88	sample	sample	402700	370750	14591	13150	386725	-31950	13870.5	-1441	1.71	1.57	0.986	0.866	0.577	0.55	BKN20809	Probe	CG30122	FBgn0050122	CG30122	CG30122	NA	2R:14525592..14525986	FBgn0050122	CG30122	CG30122	395	395	377/377/0/0	100	90	49,25	FBgn0050122	FBtr0300924+FBtr0086660+FBtr0300923+FBtr0300925	377+377+377+0	NA	NA	NA	0	0	FBgn0050122(0.0)	NA
22	348	O12	3.86	sample	sample	1600	1580	48	60	1590	-20	54	12	0.00789	0.00788	0.00343	0.0054	0.435	0.685	NA	Barcode	NA	NA	NA	NA	NA	NA	NA	NA	NA	NA	NA	NA	NA	NA	NA	NA	NA	NA	NA	NA	NA	NA	NA	NA	NA
38	18	A18	3.84	sample	sample	3820	3110	168	80	3465	-710	124	-88	0.0186	0.0151	0.0126	0.00702	0.677	0.464	NA	Empty	NA	NA	NA	NA	NA	NA	NA	NA	NA	NA	NA	NA	NA	NA	NA	NA	NA	NA	NA	NA	NA	NA	NA	NA	NA
26	51	C03	3.84	sample	sample	46670	78660	1676	2640	62665	31990	2158	964	0.236	0.41	0.123	0.249	0.524	0.608	BKN29230	Probe	CG9441	FBgn0003162	CG9441	Pu	Punch	2R:17068958..17069088	FBgn0003162	CG9441	Pu	131	131	113/113/0/0	100	32	53,77	FBgn0003162	FBtr0071578+FBtr0071580+FBtr0308706+FBtr0071579	113+113+113+113	NA	NA	NA	0	0	FBgn0003162(4e-69)	NA
39	140	F20	3.83	sample	sample	106850	111680	3507	3740	109265	4830	3623.5	233	0.56	0.578	0.287	0.359	0.512	0.62	BKN33378	Probe	CG2071	FBgn0011834	CG2071	Ser6	Serine protease 6	X:20833709..20833828	FBgn0011834	CG2071	Ser6	120	120	102/102/0/0	100	32	51,29	FBgn0011834	FBtr0077272	102	NA	NA	NA	0	0	FBgn0011834(1e-62)	NA
39	20	A20	3.82	sample	sample	41870	42660	1604	1250	42265	790	1427	-354	0.219	0.221	0.131	0.12	0.597	0.543	NA	Empty	NA	NA	NA	NA	NA	NA	NA	NA	NA	NA	NA	NA	NA	NA	NA	NA	NA	NA	NA	NA	NA	NA	NA	NA	NA
38	78	D06	3.8	sample	sample	133280	137590	4764	4510	135435	4310	4637	-254	0.649	0.67	0.357	0.396	0.55	0.591	BKN33167	Probe	CG14865	FBgn0011476	CG14865	l(3)neo43	lethal (3) neo43	3R:11103978..11104099	FBgn0011476	CG14865	l(3)neo43	122	122	104/104/0/0	100	22	50,57	FBgn0011476	FBtr0301089	104	NA	NA	NA	0	0	FBgn0011476(9e-64)	NA
31	102	E06	3.8	sample	sample	126270	136500	5793	4640	131385	10230	5216.5	-1153	0.518	0.586	0.315	0.315	0.608	0.538	BKN33563	Probe	HDC05479	FBgn0054033	CG34033	CG34033	NA	2R:5708082..5708634	FBgn0054033	CG34033	CG34033	495	553	535/460/0/75	100	179	54,85	FBgn0054033	FBtr0100088	460	NA	NA	NA	0	0	FBgn0054033(0.0)	NA
39	211	I19	3.8	sample	sample	131840	139060	4716	4390	135450	7220	4553	-326	0.691	0.72	0.385	0.421	0.558	0.585	BKN31473	Probe	CG7738	FBgn0033596	NA	CG7738	NA	2R:7135663..7136007	FBgn0085256	CG34227	CG34227	345	345	327/327/0/0	100	38	42,69	FBgn0085256	FBtr0112420	337	NA	NA	NA	0	0	FBgn0085256(0.0)	NA
1	140	F20	3.79	sample	sample	2170	257950	36	18560	130060	255780	9298	18524	0.00842	0.999	0.0018	0.906	0.214	0.908	BKN23298	Probe	CG3797	FBgn0036842	CG3797	CG3797	NA	3L:19053405..19054172	FBgn0036842	CG3797	CG3797	768	768	750/750/0/0	100	184	50,78	FBgn0036842	FBtr0075037	750	NA	NA	NA	0	0	FBgn0036842(0.0)	NA
6	59	C11	3.78	sample	sample	173890	147490	6907	4990	160690	-26400	5948.5	-1917	0.708	0.688	0.421	0.381	0.594	0.554	BKN20978	Probe	CG1664	FBgn0003321	CG1664	sbr	small bristles	X:10740582..10740969	FBgn0003321	CG1664	sbr	388	388	370/370/0/0	100	123	55,02	FBgn0003321	FBtr0073411	370	NA	NA	NA	0	0	FBgn0003321(0.0)	NA
54	250	K10	3.77	sample	sample	36560	29950	1305	980	33255	-6610	1142.5	-325	0.175	0.154	0.0943	0.0935	0.538	0.609	NA	Empty	NA	NA	NA	NA	NA	NA	NA	NA	NA	NA	NA	NA	NA	NA	NA	NA	NA	NA	NA	NA	NA	NA	NA	NA	NA
25	77	D05	3.76	sample	sample	90650	144170	3854	4390	117410	53520	4122	536	0.441	0.737	0.266	0.405	0.603	0.55	BKN30575	Probe	CG12540	FBgn0030570	CG12540	CG12540	NA	X:14390958..14391230	FBgn0030570	CG12540	CG12540	273	273	255/254/1/0	99,61	98	54,67	FBgn0030570	FBtr0073929	255	FBgn0263995	FBtr0330275+FBtr0330277+FBtr0330272+FBtr0330271+FBtr0330269+FBtr0330270+FBtr0330279+FBtr0330276+FBtr0330274+FBtr0330278+FBtr0330273+FBtr0330280	1+1+1+1+1+1+1+1+1+1+1+1	0	0	FBgn0030570(2e-153)	NA
42	345	O09	3.75	sample	sample	234830	292520	8906	9690	263675	57690	9298	784	1.01	1.47	0.55	0.897	0.543	0.609	BKN40089	Probe	FBgn0085278	FBgn0085278	CG34249	CG34249	NA	3L:16354722..16354878	FBgn0085278	CG34249	CG34249	157	157	139/139/0/0	100	30	50,23	FBgn0085278	FBtr0112443	139	NA	NA	NA	0	0	FBgn0085278(1e-84)	NA
30	75	D03	3.74	sample	sample	88750	72320	3423	2220	80535	-16430	2821.5	-1203	0.486	0.404	0.29	0.226	0.597	0.56	BKN26419	Probe	CG11698	FBgn0037572	CG11698	CG11698	NA	3R:4138000..4138443	FBgn0037572	CG11698	CG11698	444	444	426/426/0/0	100	84	46,36	FBgn0037572	FBtr0081833	426	NA	NA	NA	0	0	FBgn0037572(0.0)	NA
56	295	M07	3.74	sample	sample	159260	142310	5674	4630	150785	-16950	5152	-1044	0.772	0.759	0.43	0.454	0.557	0.598	BKN50460	Probe	FBgn0019949	FBgn0019949	CG5179	Cdk9	Cyclin-dependent kinase 9	2R:18524699..18525147	FBgn0019949	CG5179	Cdk9	328	449	431/287/1/143	99,65	134	52,92	FBgn0019949	FBtr0071937	287	FBgn0037736	FBtr0331695+FBtr0082170	1+0	0	0	FBgn0019949(8e-132)	NA
27	200	I08	3.74	sample	sample	156060	84110	5530	3110	120085	-71950	4320	-2420	0.697	0.49	0.349	0.32	0.501	0.652	BKN29556	Probe	CG33464	FBgn0264089	CG43758	sli	slit	2R:11759317..11760083	FBgn0264089	CG43758	sli	767	767	749/747/2/0	99,73	134	46,33	FBgn0264089	FBtr0330734+FBtr0330731+FBtr0330733+FBtr0330732+FBtr0330729+FBtr0330730	749+749+749+749+749+749	FBgn0085451	FBtr0310440+FBtr0310365	2+2	0	0	FBgn0264089(0.0)	NA
19	336	N24	3.73	sample	sample	545920	472850	21007	15660	509385	-73070	18333.5	-5347	2.22	2.02	1.34	1.12	0.604	0.555	BKN27284	Probe	CG1908	FBgn0030274	CG1908	CG1908	NA	X:11044781..11045110	FBgn0030274	CG1908	CG1908	330	330	312/312/0/0	100	66	48,91	FBgn0030274	FBtr0331740+FBtr0331741+FBtr0073440	312+312+312	NA	NA	NA	0	0	FBgn0030274(0.0)	NA
33	134	F14	3.73	sample	sample	149500	154520	5901	5430	152010	5020	5665.5	-471	0.696	0.71	0.388	0.425	0.558	0.599	BKN32223	Probe	CG7235	FBgn0031728	CG7235	Hsp60C	Hsp60C	2L:5668963..5669273	FBgn0031728	CG7235	Hsp60C	311	311	293/293/0/0	100	55	46,72	FBgn0031728	FBtr0079111+FBtr0079112+FBtr0079110	293+293+293	NA	NA	NA	0	0	FBgn0031728(4e-176)&FBgn0015245(8e-45)	NA
36	285	L21	3.71	sample	sample	176980	194380	6488	6400	185680	17400	6444	-88	0.822	0.912	0.463	0.545	0.563	0.598	BKN32743	Probe	CG15783	FBgn0263512	CG33980	Vsx2	Visual system homeobox 2 ortholog	X:5423191..5423318	FBgn0263512	CG33980	Vsx2	128	128	110/110/0/0	100	32	48,88	FBgn0263512	FBtr0100024	110	NA	NA	NA	0	0	FBgn0263512(2e-67)	NA
54	310	M22	3.71	sample	sample	129450	131040	4860	4200	130245	1590	4530	-660	0.621	0.672	0.351	0.401	0.566	0.596	NA	Empty	NA	NA	NA	NA	NA	NA	NA	NA	NA	NA	NA	NA	NA	NA	NA	NA	NA	NA	NA	NA	NA	NA	NA	NA	NA
17	249	K09	3.69	sample	sample	326710	279470	12257	9220	303090	-47240	10738.5	-3037	1.29	1.23	0.749	0.721	0.581	0.587	BKN27553	Probe	CG33126	FBgn0053126	CG33126	NLaz	Neural Lazarillo	2L:1360001..1360292	FBgn0053126	CG33126	NLaz	292	292	274/274/0/0	100	75	52,37	FBgn0053126	FBtr0077942+FBtr0329947	274+274	NA	NA	NA	0	0	FBgn0053126(8e-165)	NA
33	145	G01	3.66	sample	sample	182500	197270	7577	6800	189885	14770	7188.5	-777	0.85	0.906	0.499	0.532	0.587	0.587	BKN33861	Probe	HDC02867	NA	NA	NA	NA	2L:16763618..16763843	NA	NA	NA	0	226	208/0/0/208	0	42	46,68	NA	NA	NA	NA	NA	NA	0	0	NA	NA
39	259	K19	3.66	sample	sample	121640	121300	4441	3960	121470	-340	4200.5	-481	0.638	0.628	0.363	0.38	0.569	0.605	BKN31485	Probe	CG6006	FBgn0063649	CG6006	CG6006	NA	3R:11992744..11992915	FBgn0063649	CG6006	CG6006	172	172	154/154/0/0	100	27	48,65	FBgn0063649	FBtr0309303+FBtr0309301+FBtr0309302+FBtr0083252+FBtr0113477	154+154+154+154+154	NA	NA	NA	0	0	FBgn0063649(2e-93)	NA
24	10	A10	3.65	sample	sample	179450	133890	7146	4470	156670	-45560	5808	-2676	0.93	0.748	0.539	0.446	0.58	0.596	BKN28933	Probe	CG17248	FBgn0013342	CG17248	n-syb	n-synaptobrevin	3L:1632092..1632427	FBgn0013342	CG17248	n-syb	336	336	318/314/4/0	98,74	71	49,17	FBgn0013342	FBtr0072815+FBtr0331461+FBtr0300894+FBtr0072819+FBtr0331462+FBtr0306578+FBtr0302310+FBtr0300893	318+318+318+318+318+318+217+217	FBgn0263865&FBgn0001138&FBgn0001078&FBgn0030674&FBgn0041781&FBgn0000810&FBgn0026083&FBgn0035294	FBtr0073707+FBtr0073706+FBtr0073708&FBtr0300040+FBtr0330188+FBtr0081808&FBtr0304627+FBtr0075086+FBtr0075087&FBtr0074082&FBtr0080148+FBtr0305256+FBtr0329949+FBtr0305255+FBtr0329950&FBtr0070396&FBtr0070643+FBtr0305184+FBtr0300931+FBtr0305183+FBtr0305185+FBtr0305182+FBtr0301124+FBtr0305181+FBtr0305179+FBtr0305180&FBtr0072841	2+2+2&2+2+0&2+2+2&1&1+1+1+1+1&1&1+1+1+1+1+1+1+1+1+1&1	0	0	FBgn0013342(0.0)	NA
24	77	D05	3.63	sample	sample	6870	5370	275	180	6120	-1500	227.5	-95	0.0356	0.03	0.0208	0.018	0.583	0.599	BKN30383	Probe	CG30067	FBgn0050067	CG30067	Obp50a	Odorant-binding protein 50a	2R:10257897..10258170	FBgn0050067	CG30067	Obp50a	274	274	256/256/0/0	100	61	50,66	FBgn0050067	FBtr0087558+FBtr0087557	256+256	NA	NA	NA	0	0	FBgn0050067(4e-154)	NA
22	82	D10	3.62	sample	sample	281180	262130	10976	8960	271655	-19050	9968	-2016	1.39	1.31	0.785	0.806	0.566	0.617	BKN30097	Probe	CG2662	FBgn0024993	CG2662	CG2662	NA	X:2594000..2594276	FBgn0024993	CG2662	CG2662	277	277	259/259/0/0	100	43	45,04	FBgn0024993	FBtr0070478	259	NA	NA	NA	0	0	FBgn0024993(7e-156)	NA
24	221	J05	3.56	sample	sample	216750	201570	9265	6500	209160	-15180	7882.5	-2765	1.12	1.13	0.699	0.648	0.623	0.576	BKN30419	Probe	CG14207	FBgn0031037	CG14207	CG14207	NA	X:19499273..19499712	FBgn0031037	CG14207	CG14207	440	440	422/418/4/0	99,05	125	52,68	FBgn0031037	FBtr0074733+FBtr0074734+FBtr0307161	422+422+0	FBgn0263459&FBgn0262951&FBgn0011656&FBgn0035777	FBtr0309758&FBtr0306851&FBtr0330707+FBtr0330708+FBtr0088445+FBtr0088444+FBtr0088443+FBtr0088447+FBtr0088446&FBtr0076852+FBtr0332724	2&2&1+0+0+0+0+0+0&1+1	0	0	FBgn0031037(0.0)	NA
56	140	F20	3.56	sample	sample	290600	274880	10833	9180	282740	-15720	10006.5	-1653	1.41	1.47	0.82	0.9	0.583	0.614	BKN50706	Probe	FBgn0034598	FBgn0034598	CG4266	CG4266	NA	2R:17051525..17051972	FBgn0034598	CG4266	CG4266	388	448	430/356/0/74	100	99	49,25	FBgn0034598	FBtr0071629+FBtr0310422+FBtr0113100	356+356+356	NA	NA	NA	0	0	FBgn0034598(2e-123)	NA
34	189	H21	3.55	sample	sample	128270	141440	5267	4670	134855	13170	4968.5	-597	0.591	0.654	0.366	0.381	0.619	0.582	BKN32335	Probe	CG7355	FBgn0004589	CG7355	Eig71Eb	Ecdysone-induced gene 71Eb	3L:15643201..15643337	FBgn0004589	CG7355	Eig71Eb	137	137	119/119/0/0	100	41	54,32	FBgn0004589	FBtr0075571+FBtr0303460	119+119	NA	NA	NA	0	0	FBgn0004589(1e-72)	NA
50	321	N09	3.53	sample	sample	134700	131750	4836	5290	133225	-2950	5063	454	0.838	0.864	0.433	0.59	0.517	0.683	BKN45269	Probe	FBgn0050456	FBgn0050456	CG30456	CG30456	NA	2R:12993446..12994141	FBgn0050456	CG30456	CG30456	448	696	678/372/2/304	99,47	233	55,21	FBgn0050456	FBtr0273336+FBtr0273337	372+372	FBgn0263995	FBtr0330277+FBtr0330275+FBtr0330270+FBtr0330274+FBtr0330272+FBtr0330271+FBtr0330269+FBtr0330279+FBtr0330276+FBtr0330278+FBtr0330273+FBtr0330280	2+2+2+2+0+0+0+0+0+0+0+0	0	0	FBgn0050456(1e-70)	NA
51	270	L06	3.51	sample	sample	150180	142790	6165	4930	146485	-7390	5547.5	-1235	1.05	1.04	0.625	0.634	0.598	0.61	BKN45735	Probe	FBgn0028741	FBgn0028741	CG6355	fab1	NA	2R:13665975..13666234	FBgn0028741+FBgn0250851	CG6355+CG33981	fab1+CG33981	260+260	260	242/0/242/0	0	54	48,66	FBgn0250851&FBgn0028741	FBtr0329953+FBtr0100025+FBtr0100026&FBtr0089554+FBtr0089555	242+242+242&242+242	FBgn0013756	FBtr0332464+FBtr0088033	1+1	0	0	FBgn0250851(9e-146)&FBgn0028741(9e-146)	NA
23	325	N13	3.5	sample	sample	95790	96070	3627	3290	95930	280	3458.5	-337	0.487	0.499	0.283	0.313	0.582	0.626	BKN30255	Probe	CG6481	FBgn0030936	CG6481	CG6481	NA	X:18415846..18416313	FBgn0030936	CG6481	CG6481	468	468	450/450/0/0	100	129	51,69	FBgn0030936	FBtr0074620	450	NA	NA	NA	0	0	FBgn0030936(0.0)	NA
5	149	G05	3.5	sample	sample	302330	296380	12054	11040	299355	-5950	11547	-1014	1.28	1.26	0.814	0.727	0.635	0.577	BKN20807	Probe	CG14621	FBgn0031183	CG14621	CG14621	NA	X:21848506..21848900	FBgn0031183	CG14621	CG14621	395	395	377/376/1/0	99,73	88	48,46	FBgn0031183	FBtr0077344	377	FBgn0031722	FBtr0079118+FBtr0079120+FBtr0079119	1+1+1	0	0	FBgn0031183(0.0)	NA
34	144	F24	3.5	sample	sample	195660	190450	8439	6090	193055	-5210	7264.5	-2349	0.902	0.881	0.587	0.497	0.65	0.564	BKN32420	Probe	CG9183	FBgn0003114	CG9183	plu	plutonium	2R:16150696..16151001	FBgn0003114	CG9183	plu	306	306	288/288/0/0	100	94	52,29	FBgn0003114	FBtr0086306	288	NA	NA	NA	0	0	FBgn0003114(4e-173)	NA
26	261	K21	3.49	sample	sample	3640	260100	48	14260	131870	256460	7154	14212	0.0184	1.36	0.00354	1.35	0.192	0.994	BKN29287	Probe	CG30109	FBgn0050109	CG30109	CG30109	NA	2R:13557701..13557826	FBgn0050109	CG30109	CG30109	126	126	108/108/0/0	100	23	47,46	FBgn0050109	FBtr0086838	108	NA	NA	NA	0	0	FBgn0050109(4e-66)&FBgn0050108(5e-19)	NA
39	277	L13	3.49	sample	sample	153080	156420	5698	5330	154750	3340	5514	-368	0.802	0.81	0.466	0.511	0.58	0.631	BKN33315	Probe	CG13939	FBgn0033931	CG13939	Obp50e	Odorant-binding protein 50e	2R:10262093..10262212	FBgn0033931	CG13939	Obp50e	120	120	102/102/0/0	100	31	52,62	FBgn0033931	FBtr0087556	102	NA	NA	NA	0	0	FBgn0033931(1e-62)	NA
18	356	O20	3.48	sample	sample	235250	235020	9097	7900	235135	-230	8498.5	-1197	0.977	1.02	0.6	0.61	0.615	0.6	BKN27870	Probe	CG6767	FBgn0036030	CG6767	CG6767	NA	3L:9677649..9677930	FBgn0036030	CG6767	CG6767	282	282	264/264/0/0	100	64	49,31	FBgn0036030	FBtr0310662+FBtr0310663+FBtr0310664+FBtr0076416+FBtr0076415	264+264+264+264+264	NA	NA	NA	0	0	FBgn0036030(7e-159)	NA
57	192	H24	3.46	sample	sample	297990	259940	12054	8360	278965	-38050	10207	-3694	1.56	1.43	0.973	0.857	0.622	0.598	NA	Empty	NA	NA	NA	NA	NA	NA	NA	NA	NA	NA	NA	NA	NA	NA	NA	NA	NA	NA	NA	NA	NA	NA	NA	NA	NA
35	142	F22	3.45	sample	sample	143080	147650	5877	5000	145365	4570	5438.5	-877	0.651	0.691	0.405	0.414	0.622	0.6	BKN32611	Probe	CG10713	FBgn0036360	CG10713	CG10713	NA	3L:13423598..13423897	FBgn0036360	CG10713	CG10713	300	300	282/282/0/0	100	57	46,9	FBgn0036360	FBtr0075855	282	NA	NA	NA	0	0	FBgn0036360(1e-169)	NA
19	9	A09	3.45	sample	sample	358610	2990	22013	50	180800	-355620	11031.5	-21963	1.46	0.0128	1.41	0.00358	0.963	0.28	BKN27877	Probe	CG18426	FBgn0021895	CG18426	ytr	yantar	2R:19734794..19735275	FBgn0021895	CG18426	ytr	482	482	464/459/5/0	98,92	177	57,07	FBgn0021895	FBtr0072234	464	FBgn0036376&FBgn0015558&FBgn0015286&FBgn0035331&FBgn0032520&FBgn0010228	FBtr0330342+FBtr0075813+FBtr0075814&FBtr0329901+FBtr0329903+FBtr0077224+FBtr0329902+FBtr0329900&FBtr0070584+FBtr0070583+FBtr0070582&FBtr0072887+FBtr0330187&FBtr0080522&FBtr0071673+FBtr0071674	2+2+2&1+1+0+0+0&1+1+1&1+1&1&1+1	0	0	FBgn0021895(0.0)	NA
50	315	N03	3.44	sample	sample	157430	156600	6799	5550	157015	-830	6174.5	-1249	0.979	1.03	0.608	0.619	0.621	0.603	BKN45266	Probe	FBgn0039169	FBgn0039169	CG5669	Spps	Sp1-like factor for pairing sensitive-silencing	3R:20051251..20051946	FBgn0039169	CG5669	Spps	696	696	678/676/2/0	99,71	146	48,18	FBgn0039169	FBtr0330382+FBtr0084565	678+678	FBgn0000578	FBtr0114623+FBtr0086583+FBtr0086584+FBtr0100174+FBtr0100176+FBtr0086582	2+0+0+0+0+0	0	0	FBgn0039169(0.0)	NA
36	372	P12	3.43	sample	sample	242250	2050	15501	30	122150	-240200	7765.5	-15471	1.13	0.00962	1.11	0.00256	0.983	0.266	BKN32858	Probe	CG12825	FBgn0033221	CG12825	CG12825	NA	2R:3677089..3677214	FBgn0033221	CG12825	CG12825	126	126	108/108/0/0	100	35	53,47	FBgn0033221	FBtr0088829	108	NA	NA	NA	0	0	FBgn0033221(4e-66)	NA
16	82	D10	3.42	sample	sample	3840	227940	60	12340	115890	224100	6200	12280	0.0151	0.995	0.00349	0.969	0.231	0.973	BKN26161	Probe	CG31295	FBgn0051295	NA	CG31295	NA	3R:14754944..14755286	FBgn0261262	CG42613	CG42613	343	343	325/324/1/0	99,69	83	49,01	FBgn0261262	FBtr0304687+FBtr0304685+FBtr0304688+FBtr0304686	325+325+325+0	FBgn0259170&FBgn0029814	FBtr0300513+FBtr0300514+FBtr0300511+FBtr0300515+FBtr0300516+FBtr0299632+FBtr0299633+FBtr0300512+FBtr0331759&FBtr0070817	1+1+1+1+1+1+0+0+0&1	0	0	FBgn0261262(0.0)	NA
31	27	B03	3.41	sample	sample	209540	202160	9612	7950	205850	-7380	8781	-1662	0.86	0.868	0.522	0.54	0.607	0.622	BKN31714	Probe	CG30089	FBgn0050089	CG30089	CG30089	NA	2R:11619871..11620204	FBgn0050089	CG30089	CG30089	334	334	316/316/0/0	100	52	45,08	FBgn0050089	FBtr0087285	316	NA	NA	NA	0	0	FBgn0050089(0.0)	NA
25	356	O20	3.4	sample	sample	306980	294600	12940	10340	300790	-12380	11640	-2600	1.49	1.51	0.893	0.954	0.598	0.634	BKN29214	Probe	CG12756	FBgn0035624	CG12756	Eaf6	Eaf6	3L:5601200..5601330	FBgn0035624	CG12756	Eaf6	131	131	113/113/0/0	100	32	49	FBgn0035624	FBtr0077126	113	NA	NA	NA	0	0	FBgn0035624(4e-69)	NA
14	83	D11	3.38	sample	sample	182400	2910	11623	60	92655	-179490	5841.5	-11563	0.573	0.0114	0.516	0.00405	0.9	0.356	BKN26258	Probe	CG15329	FBgn0029977	CG15329	hdm	hold'em	X:7813591..7813932	FBgn0029977	CG15329	hdm	342	342	324/324/0/0	100	76	49,27	FBgn0029977	FBtr0071133	324	NA	NA	NA	0	0	FBgn0029977(0.0)	NA
25	379	P19	3.37	sample	sample	378340	311510	15980	11040	344925	-66830	13510	-4940	1.84	1.59	1.1	1.02	0.6	0.64	BKN30654	Probe	CG13737	FBgn0036382	CG13737	CG13737	NA	3L:13875778..13876049	FBgn0036382	CG13737	CG13737	272	272	254/253/1/0	99,61	53	47,51	FBgn0036382	FBtr0075754+FBtr0075755	254+254	FBgn0085407	FBtr0112611+FBtr0112612+FBtr0301525	1+0+0	0	18	FBgn0036382(6e-153)	NA
21	343	O07	3.36	sample	sample	17950	18890	778	610	18420	940	694	-168	0.0846	0.0915	0.0567	0.0525	0.671	0.574	BKN28344	Probe	CG31651	FBgn0031681	CG31651	pgant5	polypeptide GalNAc transferase 5	2L:5077813..5078084	FBgn0031681	CG31651	pgant5	272	272	254/254/0/0	100	51	49,68	FBgn0031681	FBtr0079026+FBtr0111024	254+254	NA	NA	NA	0	0	FBgn0031681(6e-153)	NA
2	269	L05	3.36	sample	sample	2670	293030	36	21380	147850	290360	10708	21344	0.00998	1.18	0.00173	1.23	0.174	1.04	BKN23423	Probe	CG15514	FBgn0039712	CG15514	CG15514	NA	3R:25686681..25687082	FBgn0039712	CG15514	CG15514	402	402	384/381/3/0	99,22	77	48,78	FBgn0039712	FBtr0085523	384	FBgn0036188&FBgn0039557	FBtr0331530+FBtr0076107&FBtr0085270	2+2&1	0	0	FBgn0039712(0.0)	NA
5	24	A24	3.36	sample	sample	360610	340080	16028	11850	350345	-20530	13939	-4178	1.53	1.44	1.08	0.78	0.708	0.54	BKN20876	Probe	CG11266	FBgn0031883	CG11266	CG11266	NA	2L:7036917..7037551	FBgn0031883	CG11266	CG11266	635	635	617/617/0/0	100	135	48,06	FBgn0031883	FBtr0089634+FBtr0089639+FBtr0089636+FBtr0089637+FBtr0089640+FBtr0089635+FBtr0089638	617+617+617+617+617+617+617	NA	NA	NA	0	0	FBgn0031883(0.0)	NA
24	238	J22	3.35	sample	sample	149470	130280	6081	4740	139875	-19190	5410.5	-1341	0.774	0.728	0.459	0.473	0.593	0.65	BKN30523	Probe	CG3401	FBgn0003888	CG3401	betaTub60D	beta-Tubulin at 60D	2R:20199636..20200054	FBgn0003888	CG3401	betaTub60D	419	419	401/401/0/0	100	104	49,45	FBgn0003888	FBtr0072270	401	NA	NA	NA	0	0	FBgn0003888(0.0)	NA
37	106	E10	3.35	sample	sample	221850	144490	10641	4260	183170	-77360	7450.5	-6381	1.02	0.674	0.741	0.354	0.726	0.525	BKN21657	Probe	CG6049	FBgn0037081	CG6049	barc	barricade	3L:21417924..21418461	FBgn0037081	CG6049	barc	538	538	520/520/0/0	100	141	50,89	FBgn0037081	FBtr0078399+FBtr0078400	520+520	NA	NA	NA	0	0	FBgn0037081(0.0)	NA
35	205	I13	3.34	sample	sample	127950	128530	5566	4280	128240	580	4923	-1286	0.582	0.601	0.383	0.355	0.659	0.59	BKN34263	Probe	HDC18283	NA	NA	NA	NA	X:10397206..10397538	NA	NA	NA	0	333	315/0/0/315	0	77	50,98	NA	NA	NA	NA	NA	NA	0	0	NA	NA
1	218	J02	3.34	neg	neg	2270	252780	60	17800	127525	250510	8930	17740	0.00881	0.979	0.00301	0.869	0.341	0.888	NA	Empty	NA	NA	NA	NA	NA	NA	NA	NA	NA	NA	NA	NA	NA	NA	NA	NA	NA	NA	NA	NA	NA	NA	NA	NA	NA
25	333	N21	3.33	sample	sample	47470	190640	1436	8520	119055	143170	4978	7084	0.231	0.974	0.0991	0.786	0.429	0.807	BKN30643	Probe	CG13923	FBgn0261562	CG42676	CG42676	NA	3L:1806256..1806658	FBgn0261562	CG42676	CG42676	403	403	385/385/0/0	100	77	47,3	FBgn0261562	FBtr0302730+FBtr0302729+FBtr0302728	385+0+0	NA	NA	NA	0	0	FBgn0261562(0.0)	NA
57	88	D16	3.32	sample	sample	239720	251650	10390	7960	245685	11930	9175	-2430	1.26	1.39	0.839	0.816	0.666	0.588	BKN51076	Probe	FBgn0036030	FBgn0036030	CG6767	CG6767	NA	3L:9677914..9678123	FBgn0036030	CG6767	CG6767	145	210	192/110/0/82	100	65	53,06	FBgn0036030	FBtr0310662+FBtr0310663+FBtr0310664+FBtr0076416+FBtr0076415	110+110+110+110+110	NA	NA	NA	0	0	FBgn0036030(3e-52)	NA
27	89	D17	3.31	sample	sample	3990	2140	192	70	3065	-1850	131	-122	0.0178	0.0125	0.0121	0.00719	0.68	0.576	BKN30965	Probe	CG5597	FBgn0034920	CG5597	CG5597	NA	2R:19775656..19775925	FBgn0034920	CG5597	CG5597	270	270	252/252/0/0	100	39	48,03	FBgn0034920	FBtr0072131	252	NA	NA	NA	0	0	FBgn0034920(1e-151)	NA
22	149	G05	3.31	sample	sample	305550	289820	13191	10070	297685	-15730	11630.5	-3121	1.51	1.45	0.943	0.906	0.626	0.627	BKN28487	Probe	CG7185	FBgn0035872	CG7185	CG7185	NA	3L:8308236..8308505	FBgn0035872	CG7185	CG7185	270	270	252/252/0/0	100	67	50,92	FBgn0035872	FBtr0304628+FBtr0076710	252+252	NA	NA	NA	0	0	FBgn0035872(1e-151)	NA
1	137	F17	3.3	sample	sample	299590	4490	25245	70	152040	-295100	12657.5	-25175	1.16	0.0174	1.26	0.00342	1.088	0.197	BKN23201	Probe	CG15767	FBgn0029809	CG15767	CG15767	NA	X:5683711..5684501	FBgn0029809	CG15767	CG15767	791	791	773/772/1/0	99,87	181	49,14	FBgn0029809	FBtr0070813	773	FBgn0031414	FBtr0330694+FBtr0114370	1+1	0	0	FBgn0029809(0.0)	NA
58	202	I10	3.29	sample	sample	243950	214370	9624	7390	229160	-29580	8507	-2234	1.23	1.16	0.769	0.734	0.624	0.634	BKN51301	Probe	FBgn0036030	FBgn0036030	CG6767	CG6767	NA	3L:9677026..9677465	FBgn0036030	CG6767	CG6767	440	440	422/422/0/0	100	160	57,97	FBgn0036030	FBtr0310662+FBtr0310663+FBtr0310664+FBtr0076416+FBtr0076415	422+422+422+422+422	NA	NA	NA	0	0	FBgn0036030(0.0)	NA
47	219	J03	3.25	sample	sample	4130	249920	84	13890	127025	245790	6987	13806	0.0174	1.13	0.00513	1.07	0.294	0.952	BKN42162	Probe	FBgn0084037	FBgn0084037	NA	CG41477	NA	X:22161428..22161673	NA	NA	NA	0	246	228/0/0/228	0	85	54,82	NA	NA	NA	NA	NA	NA	0	0	NA	NA
30	317	N05	3.24	sample	sample	104120	113690	4190	4020	108905	9570	4105	-170	0.57	0.635	0.355	0.41	0.623	0.645	BKN26358	Probe	CG15539	FBgn0039782	CG15539	CG15539	NA	3R:26332878..26333217	FBgn0039782	CG15539	CG15539	340	340	322/322/0/0	100	87	52,46	FBgn0039782	FBtr0110859+FBtr0085655	322+322	NA	NA	NA	0	0	FBgn0039782(0.0)	NA
26	69	C21	3.24	sample	sample	88610	138350	4034	4640	113480	49740	4337	606	0.447	0.721	0.297	0.438	0.664	0.608	BKN29239	Probe	CG14213	FBgn0031047	CG14213	Rcd-1	Required for cell differentiation 1 ortholog	X:19534437..19534565	FBgn0031047	CG14213	Rcd-1	129	129	111/111/0/0	100	27	48,62	FBgn0031047	FBtr0074744+FBtr0074743	111+111	NA	NA	NA	0	0	FBgn0031047(6e-68)	NA
24	306	M18	3.23	sample	sample	178740	167930	7828	5950	173335	-10810	6889	-1878	0.926	0.938	0.591	0.594	0.638	0.633	BKN29009	Probe	CG7892	FBgn0011817	CG7892	nmo	nemo	3L:7973578..7973907	FBgn0011817	CG7892	nmo	330	330	312/311/1/0	99,68	86	52,02	FBgn0011817	FBtr0076754+FBtr0076759+FBtr0076757+FBtr0076756+FBtr0076755+FBtr0076758	312+312+312+312+312+312	FBgn0033403	FBtr0088558	1	0	0	FBgn0011817(0.0)	NA
54	344	O08	3.23	sample	sample	128170	95140	5327	3290	111655	-33030	4308.5	-2037	0.614	0.488	0.385	0.314	0.627	0.643	NA	Empty	NA	NA	NA	NA	NA	NA	NA	NA	NA	NA	NA	NA	NA	NA	NA	NA	NA	NA	NA	NA	NA	NA	NA	NA	NA
17	250	K10	3.23	sample	sample	338140	280220	14663	9480	309180	-57920	12071.5	-5183	1.34	1.23	0.896	0.741	0.671	0.602	BKN27649	Probe	CG4528	FBgn0003449	CG4528	snf	sans fille	X:5204165..5204453	FBgn0003449	CG4528	snf	289	289	271/269/2/0	99,26	50	47,69	FBgn0003449	FBtr0070748	271	FBgn0027605	FBtr0074504	2	0	0	FBgn0003449(5e-163)	NA
37	11	A11	3.23	sample	sample	150840	147060	6512	5110	148950	-3780	5811	-1402	0.694	0.686	0.453	0.424	0.654	0.618	NA	Empty	NA	NA	NA	NA	NA	NA	NA	NA	NA	NA	NA	NA	NA	NA	NA	NA	NA	NA	NA	NA	NA	NA	NA	NA	NA
35	28	B04	3.22	sample	sample	145710	145820	6524	4930	145765	110	5727	-1594	0.663	0.682	0.449	0.409	0.678	0.599	BKN32578	Probe	CG14723	FBgn0037950	CG14723	HisCl1	Histamine-gated chloride channel subunit 1	3R:7613749..7614049	FBgn0037950	CG14723	HisCl1	301	301	283/283/0/0	100	83	52,05	FBgn0037950	FBtr0082471+FBtr0082472+FBtr0082470+FBtr0301826	283+283+283+283	NA	NA	NA	0	0	FBgn0037950(4e-170)	NA
27	376	P16	3.21	sample	sample	83680	165710	3854	5890	124695	82030	4872	2036	0.374	0.966	0.243	0.605	0.651	0.626	BKN31132	Probe	CG5151	FBgn0036576	CG5151	CG5151	NA	3L:16134445..16134664	FBgn0036576	CG5151	CG5151	220	220	202/199/3/0	98,51	34	45,69	FBgn0036576	FBtr0307519+FBtr0307521+FBtr0307520	202+202+202	FBgn0000251&FBgn0004875&FBgn0262735&FBgn0000567&FBgn0031088&FBgn0261885&FBgn0030886	FBtr0081413+FBtr0081412&FBtr0073153+FBtr0073152+FBtr0112845+FBtr0112844&FBtr0305150+FBtr0073418+FBtr0073415+FBtr0073414+FBtr0073416+FBtr0073420+FBtr0073413+FBtr0301409+FBtr0073419+FBtr0073417+FBtr0305149&FBtr0100411+FBtr0075204+FBtr0305796+FBtr0075202+FBtr0075203&FBtr0301569&FBtr0301487+FBtr0089581+FBtr0089582+FBtr0089583&FBtr0074539	1+1&1+1+1+1&1+1+1+1+1+1+1+1+1+1+1&1+1+1+1+1&1&1+1+1+1&1	0	0	FBgn0036576(5e-122)	NA
22	44	B20	3.21	sample	sample	81450	82490	3806	2750	81970	1040	3278	-1056	0.401	0.412	0.272	0.248	0.678	0.601	BKN30090	Probe	CG31055	FBgn0051055	CG31055	CG31055	NA	3R:23512969..23513477	FBgn0051055	CG31055	CG31055	509	509	491/491/0/0	100	114	48,92	FBgn0051055	FBtr0085244+FBtr0085243+FBtr0085242	491+491+491	NA	NA	NA	0	0	FBgn0051055(0.0)	NA
15	197	I05	3.19	sample	sample	284830	320100	12365	12080	302465	35270	12222.5	-285	0.966	1.25	0.613	0.811	0.634	0.647	BKN26579	Probe	CG32571	FBgn0052571	CG32571	TwdlX	TweedleX	X:16625470..16625907	FBgn0052571	CG32571	TwdlX	438	438	420/415/5/0	98,81	82	48,17	FBgn0052571	FBtr0074325	420	FBgn0052574&FBgn0033341&FBgn0000239	FBtr0074329&FBtr0088684&FBtr0301342	2&2&1	0	0	FBgn0052571(0.0)	NA
3	205	I13	3.17	sample	sample	289100	209300	14687	8740	249200	-79800	11713.5	-5947	1.12	0.838	0.749	0.517	0.671	0.617	BKN20439	Probe	CG9936	FBgn0003415	CG9936	skd	skuld	3L:20990223..20990930	FBgn0003415	CG9936	skd	708	708	690/690/0/0	100	179	51,3	FBgn0003415	FBtr0078328+FBtr0112830+FBtr0078329	690+690+690	NA	NA	NA	0	0	FBgn0003415(0.0)	NA
52	378	P18	3.16	sample	sample	270370	229850	11264	8370	250110	-40520	9817	-2894	1.69	1.46	1.07	0.953	0.633	0.654	BKN46149	Probe	FBgn0010333	FBgn0010333	CG2248	Rac1	Rac1	3L:1301880..1302063	FBgn0010333	CG2248	Rac1	184	184	166/166/0/0	100	29	45,82	FBgn0010333	FBtr0331868+FBtr0072730	166+166	NA	NA	NA	0	0	FBgn0010333(1e-100)&FBgn0014011(2e-22)	NA
1	293	M05	3.16	sample	sample	272730	254430	12090	14340	263580	-18300	13215	2250	1.06	0.985	0.606	0.7	0.572	0.711	BKN20075	Probe	CG9296	FBgn0032059	CG9296	PrBP	Prenyl-binding protein	2L:8684988..8685768	FBgn0032059	CG9296	PrBP	781	781	763/761/2/0	99,74	233	52,72	FBgn0032059	FBtr0079750	763	FBgn0028494&FBgn0025879	FBtr0086887+FBtr0086886+FBtr0301202&FBtr0082245	1+1+0&1	0	0	FBgn0032059(0.0)	NA
56	329	N17	3.15	sample	sample	216020	220410	9684	7090	218215	4390	8387	-2594	1.05	1.18	0.733	0.695	0.701	0.591	BKN50657	Probe	FBgn0020412	FBgn0020412	CG6297	JIL-1	JIL-1	3L:11073840..11074287	FBgn0020412	CG6297	JIL-1	448	448	430/430/0/0	100	114	50,18	FBgn0020412	FBtr0076236+FBtr0076237+FBtr0332707	430+430+430	NA	NA	NA	0	0	FBgn0020412(0.0)	NA
33	149	G05	3.15	sample	sample	155210	166180	6512	6760	160695	10970	6636	248	0.723	0.763	0.429	0.529	0.593	0.693	BKN33863	Probe	HDC07189	NA	NA	NA	NA	2R:14550444..14550669	NA	NA	NA	0	226	208/0/0/208	0	58	50,51	NA	NA	NA	NA	NA	NA	0	0	NA	NA
12	298	M10	3.14	sample	sample	226680	233120	9947	8990	229900	6440	9468.5	-957	1.05	1.05	0.654	0.702	0.622	0.667	BKN22477	Probe	CG8311	FBgn0034141	CG8311	CG8311	NA	2R:12475255..12475721	FBgn0034141	CG8311	CG8311	467	467	449/449/0/0	100	91	48,66	FBgn0034141	FBtr0087121	449	NA	NA	NA	0	0	FBgn0034141(0.0)	NA
24	297	M09	3.13	sample	sample	178080	171600	8451	5810	174840	-6480	7130.5	-2641	0.923	0.958	0.638	0.58	0.691	0.605	BKN28909	Probe	CG5044	FBgn0038326	CG5044	CG5044	NA	3R:11183209..11183544	FBgn0038326	CG5044	CG5044	336	336	318/318/0/0	100	68	49,06	FBgn0038326	FBtr0083090+FBtr0083091	318+318	NA	NA	NA	0	0	FBgn0038326(0.0)	NA
35	245	K05	3.13	sample	sample	166400	167930	7170	6080	167165	1530	6625	-1090	0.757	0.786	0.494	0.504	0.653	0.641	BKN34271	Probe	HDC01963	NA	NA	NA	NA	2L:11075550..11075739	FBgn0263971	CG43725	CG43725	190	190	172/172/0/0	100	53	51,79	FBgn0263971	FBtr0329904	172	NA	NA	NA	0	0	FBgn0263971(4e-104)	NA
30	334	N22	3.12	sample	sample	182540	201090	7613	7170	191815	18550	7391.5	-443	0.999	1.12	0.645	0.731	0.645	0.651	BKN24526	Probe	CG12689	FBgn0029952	CG12689	CG12689	NA	X:7479557..7479929	FBgn0029952	CG12689	CG12689	373	373	355/355/0/0	100	93	51,63	FBgn0029952	FBtr0071081+FBtr0305135	355+355	NA	NA	NA	0	0	FBgn0029952(0.0)	NA
35	251	K11	3.12	sample	sample	154740	160900	6943	5620	157820	6160	6281.5	-1323	0.704	0.753	0.478	0.466	0.68	0.619	BKN34274	Probe	HDC10981	NA	NA	NA	NA	3L:19484757..19484946	NA	NA	NA	0	190	172/0/0/172	0	34	47,81	NA	NA	NA	NA	NA	NA	0	0	NA	NA
27	225	J09	3.11	sample	sample	215880	240620	9097	9550	228250	24740	9323.5	453	0.964	1.4	0.574	0.982	0.595	0.699	BKN30997	Probe	CG15013	FBgn0066365	CG15013	dyl	dusky-like	3L:4294474..4294846	FBgn0066365	CG15013	dyl	373	373	355/355/0/0	100	62	46,88	FBgn0066365	FBtr0073341+FBtr0073342+FBtr0073343	355+355+355	NA	NA	NA	0	1	FBgn0066365(0.0)	NA
24	52	C04	3.1	sample	sample	85050	73580	3699	2740	79315	-11470	3219.5	-959	0.441	0.411	0.279	0.273	0.634	0.665	BKN28942	Probe	CG3186	FBgn0034967	CG3186	eIF-5A	eIF-5A	2R:19946480..19946629	FBgn0034967	CG3186	eIF-5A	150	150	132/132/0/0	100	32	52,36	FBgn0034967	FBtr0072172+FBtr0072173	132+132	NA	NA	NA	0	0	FBgn0034967(2e-80)	NA
23	265	L01	3.1	sample	sample	267140	265940	11048	9640	266540	-1200	10344	-1408	1.36	1.38	0.863	0.916	0.636	0.663	BKN30237	Probe	CG8556	FBgn0014011	CG8556	Rac2	Rac2	3L:7427153..7427427	FBgn0014011	CG8556	Rac2	275	275	257/255/2/0	99,22	58	49,52	FBgn0014011	FBtr0332800+FBtr0076867	257+257	FBgn0010333	FBtr0331868+FBtr0072730	2+2	0	0	FBgn0014011(1e-154)&FBgn0010333(2e-42)	NA
13	104	E08	3.09	sample	sample	3700	206660	60	12810	105180	202960	6435	12750	0.0138	0.917	0.0031	0.966	0.224	1.053	BKN22716	Probe	CG5345	FBgn0000566	CG5345	Eip55E	Eip55E	2R:14516049..14516500	FBgn0000566	CG5345	Eip55E	452	452	434/434/0/0	100	91	49,47	FBgn0000566	FBtr0086710	434	NA	NA	NA	0	0	FBgn0000566(0.0)	NA
45	264	K24	3.08	sample	sample	1540	1150	48	50	1345	-390	49	2	0.00773	0.0061	0.00374	0.00494	0.483	0.811	NA	Barcode	NA	NA	NA	NA	NA	NA	NA	NA	NA	NA	NA	NA	NA	NA	NA	NA	NA	NA	NA	NA	NA	NA	NA	NA	NA
25	199	I07	3.07	sample	sample	205900	1990	13969	40	103945	-203910	7004.5	-13929	1	0.0102	0.964	0.00369	0.963	0.363	BKN29076	Probe	CG1101	FBgn0010774	CG1101	Ref1	RNA and export factor binding protein 1	3R:2903692..2904015	FBgn0004372+FBgn0010774	CG2075+CG1101	aly+Ref1	324+283	324	306/306/0/0	100	109	54,6	FBgn0010774	FBtr0081642	306	NA	NA	NA	0	0	FBgn0010774(0.0)	NA
30	207	I15	3.06	sample	sample	170410	2000	10617	40	86205	-168410	5328.5	-10577	0.933	0.0112	0.899	0.00408	0.964	0.365	BKN31657	Probe	CG1165	FBgn0004430	CG1165	LysS	Lysozyme S	3L:1227781..1227942	FBgn0004430	CG1165	LysS	162	162	144/144/0/0	100	16	42,55	FBgn0004430	FBtr0072631	144	NA	NA	NA	0	0	FBgn0004430(2e-87)&FBgn0004426(3e-21)&FBgn0004429(1e-14)	NA
39	179	H11	3.06	sample	sample	150530	158760	6548	5430	154645	8230	5989	-1118	0.789	0.822	0.535	0.521	0.678	0.634	BKN33290	Probe	CG33914	FBgn0053914	CG33914	CG33914	NA	2R:2924916..2925035	FBgn0053914	CG33914	CG33914	120	120	102/102/0/0	100	26	53,04	FBgn0053914	FBtr0307215+FBtr0307216	102+102	NA	NA	NA	0	0	FBgn0053914(1e-62)	NA
12	348	O12	3.06	sample	sample	168890	202860	8044	7460	185875	33970	7752	-584	0.783	0.916	0.529	0.583	0.676	0.636	BKN22490	Probe	CG4119	FBgn0028474	CG4119	CG4119	NA	X:5561284..5561624	FBgn0028474	CG4119	CG4119	341	341	323/323/0/0	100	73	50,73	FBgn0028474	FBtr0070799	323	NA	NA	NA	0	0	FBgn0028474(0.0)	NA
37	15	A15	3.05	sample	sample	155470	147860	6595	5560	151665	-7610	6077.5	-1035	0.715	0.69	0.459	0.461	0.642	0.669	NA	Empty	NA	NA	NA	NA	NA	NA	NA	NA	NA	NA	NA	NA	NA	NA	NA	NA	NA	NA	NA	NA	NA	NA	NA	NA	NA
35	118	E22	3.04	sample	sample	172170	178180	7122	6900	175175	6010	7011	-222	0.783	0.834	0.491	0.572	0.627	0.686	BKN34339	Probe	HDC07446	NA	NA	NA	NA	2R:16101704..16102024	NA	NA	NA	0	321	303/2/0/301	100	77	49,54	NA	NA	NA	FBgn0035617	FBtr0077085	2	0	0	NA	NA
54	167	G23	3.01	sample	sample	201800	206150	8690	7430	203975	4350	8060	-1260	0.967	1.06	0.628	0.709	0.649	0.671	BKN46584	Probe	FBgn0000426	FBgn0000426	CG16792	SmF	Small ribonucleoprotein particle protein SmF	2R:8071416..8071519	FBgn0000426	CG16792	SmF	104	104	86/83/3/0	96,51	19	47,95	FBgn0000426	FBtr0088010	86	FBgn0015129&FBgn0029644&FBgn0010355&FBgn0037179	FBtr0085467+FBtr0085468+FBtr0330293&FBtr0070554&FBtr0301622+FBtr0081686+FBtr0081685+FBtr0304903+FBtr0081684&FBtr0078519	3+3+3&2&1+1+1+1+1&1	0	0	FBgn0000426(4e-53)	NA
27	332	N20	3.01	sample	sample	203280	107230	9612	3980	155255	-96050	6796	-5632	0.907	0.625	0.606	0.409	0.668	0.654	BKN31122	Probe	CG1327	FBgn0004781	CG1327	Ccp84Ac	Ccp84Ac	3R:2521248..2521611	FBgn0004781	CG1327	Ccp84Ac	364	364	346/344/2/0	99,42	61	44,51	FBgn0004781	FBtr0081693	346	FBgn0000028&FBgn0000606	FBtr0074015+FBtr0305195+FBtr0305192+FBtr0305189+FBtr0305194+FBtr0100326+FBtr0305190+FBtr0305193+FBtr0100328+FBtr0305191+FBtr0305196+FBtr0290063+FBtr0290064&FBtr0088390	1+1+1+1+1+1+1+1+1+1+1+1+1&1	0	0	FBgn0004781(0.0)	NA
43	82	D10	3	sample	sample	368870	206110	16866	7820	287490	-162760	12343	-9046	1.36	0.933	0.888	0.623	0.655	0.668	BKN40689	Probe	FBgn0086064	FBgn0086064	CR34693	snoRNA:Me28S-G3113b	NA	3L:827462..827812&3L:827462..827589	FBgn0086064+FBgn0035162+FBgn0086065&FBgn0086064+FBgn0035162	CR34693+CG13900+CR34694&CR34693+CG13900	snoRNA:Me28S-G3113b+CG13900+snoRNA:Me28S-G3113a&snoRNA:Me28S-G3113b+CG13900	84+60+49&53+8	128	110/27/8/75	77,14	44	59,6	NA	NA	NA	FBgn0086064&FBgn0086065	FBtr0114340&FBtr0114341	35&8	0	0	FBgn0086064(1e-22)	NA
42	276	L12	3	sample	sample	232010	265010	10701	9550	248510	33000	10125.5	-1151	0.999	1.33	0.66	0.884	0.661	0.663	BKN40354	Probe	FBgn0004192	FBgn0004192	CR31854	snRNA:U2:34ABb	small nuclear RNA U2 at 34ABb	2L:13215839..13215978&2L:13244422..13244561	FBgn0004192&FBgn0041720	CR31854&CR33788	snRNA:U2:34ABb&snRNA:U2:34ABc	140&140	140	122/0/122/0	0	37	55,02	FBgn0004192&FBgn0041720	FBtr0080443&FBtr0091789	122&122	FBgn0003920&FBgn0004191&FBgn0003922&FBgn0003923	FBtr0074208&FBtr0080486&FBtr0081313&FBtr0081293	110&110&110&92	0	0	FBgn0004192(2e-74)&FBgn0041720(2e-74)&FBgn0004191(4e-72)&FBgn0003920(4e-72)&FBgn0003922(4e-72)&FBgn0003923(3e-67)	NA
47	213	I21	2.99	sample	sample	4140	4430	168	190	4285	290	179	22	0.0175	0.02	0.0103	0.0147	0.587	0.734	BKN41979	Probe	FBgn0053802	FBgn0053802	CR33802	His-Psi:CR33802	His-Psi:CR33802	2L:21498511..21498956&2L:21433888..21434333&2L:21478227..21478672&2L:21518698..21519143&2L:21508609..21509054&2L:21458038..21458483&2L:21513653..21514098&2L:21533227..21533672&2L:21488421..21488866&2L:21493466..21493911&2L:21503564..21504009&2L:21483270..21483715&2L:21538271..21538716&2L:21473184..21473629&2L:21523541..21523986&2L:21468141..21468586&2L:21452977..21453422&2L:21528384..21528829&2L:…	FBgn0053841+FBgn0053738&FBgn0053808+FBgn0053728&FBgn0053829+FBgn0053734&FBgn0053853+FBgn0053742&FBgn0053847+FBgn0053740&FBgn0053817+FBgn0053730&FBgn0053850+FBgn0053741&FBgn0053862+FBgn0053745&FBgn0053835+FBgn0053736&FBgn0053838+FBgn0053737&FBgn0053844+FBgn0053739&FBgn0053832+FBgn0053735&FBgn0053865+FBgn0053746&FBgn0053826+FBgn0053733&FBgn0053856+FBgn0053743&FBgn0053823+FBgn0053732&FBgn0053814+FBg…	CG33841+CR33738&CG33808+CR33728&CG33829+CR33734&CG33853+CR33742&CG33847+CR33740&CG33817+CR33730&CG33850+CR33741&CG33862+CR33745&CG33835+CR33736&CG33838+CR33737&CG33844+CR33739&CG33832+CR33735&CG33865+CR33746&CG33826+CR33733&CG33856+CR33743&CG33823+CR33732&CG33814+CR33729&CG33859+CR33744&CG31618+CR33727&CG33820+CR33731&CR33805&CR31615&CR33802&CR33811	His2A:CG33841+snmRNA:430:CR33738&His2A:CG33808+snmRNA:430:CR33728&His2A:CG33829+snmRNA:430:CR33734&His2A:CG33853+snmRNA:430:CR33742&His2A:CG33847+snmRNA:430:CR33740&His2A:CG33817+snmRNA:430:CR33730&His2A:CG33850+snmRNA:430:CR33741&His2A:CG33862+snmRNA:430:CR33745&His2A:CG33835+snmRNA:430:CR33736&His2A:CG33838+snmRNA:430:CR33737&His2A:CG33844+snmRNA:430:CR33739&His2A:CG33832+snmRNA:430:CR33735&His…	446+36&446+36&446+36&446+36&446+36&446+36&446+36&446+36&446+36&446+36&446+36&446+36&446+36&446+36&446+36&446+36&446+36&446+36&446+36&446+36&436&335&286&286	286	268/0/268/0	0	76	52,26	FBgn0053811&FBgn0053802	FBtr0091815&FBtr0091806	268&268	FBgn0053823&FBgn0053829&FBgn0053814&FBgn0053838&FBgn0053832&FBgn0053820&FBgn0053841&FBgn0053808&FBgn0053826&FBgn0053862&FBgn0053835&FBgn0053850&FBgn0053817&FBgn0053865&FBgn0053847&FBgn0051618&FBgn0053844&FBgn0053856&FBgn0053859&FBgn0053853&FBgn0053805&FBgn0051616&FBgn0051615&FBgn0058182&FBgn0039600	FBtr0091827&FBtr0091833&FBtr0091818&FBtr0091842&FBtr0091836&FBtr0091824&FBtr0091845&FBtr0091812&FBtr0091830&FBtr0091866&FBtr0091839&FBtr0091854&FBtr0091821&FBtr0091869&FBtr0091851&FBtr0085893&FBtr0091848&FBtr0091860&FBtr0091863&FBtr0091857&FBtr0091809&FBtr0085889&FBtr0085890&FBtr0302347&FBtr0113301+FBtr0113299+FBtr0085323+FBtr0085324+FBtr0085325+FBtr0085322	249&249&249&249&249&249&249&249&249&249&249&249&249&249&249&249&249&237&237&237&221&105&101&4&1+0+0+0+0+0	0	0	FBgn0053811(3e-161)&FBgn0053802(3e-161)&FBgn0053844(7e-116)&FBgn0053859(7e-116)&FBgn0053850(7e-116)&FBgn0051618(7e-116)&FBgn0053820(7e-116)&FBgn0053814(7e-116)&FBgn0053823(7e-116)&FBgn0053835(7e-116)&FBgn0053817(7e-116)&FBgn0053808(7e-116)&FBgn0053841(7e-116)&FBgn0053829(7e-116)&FBgn0053826(7e-116)&FBgn0053838(7e-116)&FBgn0053865(7e-116)&FBgn0053853(7e-116)&FBgn0053856(7e-116)&FBgn0053847(7e-116)…	NA
23	244	K04	2.98	sample	sample	202880	204650	8630	7530	203765	1770	8080	-1100	1.03	1.06	0.674	0.715	0.654	0.673	BKN28798	Probe	CG32068	FBgn0052068	CG32068	CG32068	NA	3L:10656500..10656666	FBgn0052068	CG32068	CG32068	167	167	149/149/0/0	100	44	50,33	FBgn0052068	FBtr0113421	149	NA	NA	NA	0	0	FBgn0052068(2e-90)	NA
51	205	I13	2.97	sample	sample	163500	147240	6931	5910	155370	-16260	6420.5	-1021	1.14	1.07	0.703	0.76	0.618	0.709	BKN45439	Probe	FBgn0030724	FBgn0030724	CG9212	Nipsnap	Nipsnap	X:15965168..15965858	FBgn0030724	CG9212	Nipsnap	442	691	673/389/0/284	100	208	53,76	FBgn0030724	FBtr0310318+FBtr0074258+FBtr0074257+FBtr0074259	389+389+389+389	NA	NA	NA	0	0	FBgn0030724(1e-165)	NA
36	343	O07	2.96	sample	sample	167890	171190	7397	6190	169540	3300	6793.5	-1207	0.78	0.803	0.528	0.527	0.677	0.657	BKN34488	Probe	HDC01541	FBgn0040962	NA	CG15868	NA	2L:8932905..8933071	FBgn0085427	CG34398	CG34398	167	167	129/129/0/0	100	19	45,98	FBgn0085427	FBtr0303894+FBtr0303889+FBtr0112649+FBtr0303890+FBtr0303891+FBtr0112648+FBtr0303892+FBtr0303893	129+129+129+129+129+0+0+0	NA	NA	NA	0	24	FBgn0085427(2e-90)	NA
36	231	J15	2.96	sample	sample	180690	199720	8080	7120	190205	19030	7600	-960	0.839	0.937	0.577	0.607	0.687	0.648	BKN32728	Probe	CG10918	FBgn0031178	CG10918	CG10918	NA	X:21299866..21300162&X:21299866..21300039	FBgn0031178&FBgn0031178	CG10918&CG10918	CG10918&CG10918	297&174	297	279/279/0/0	100	33	44,03	FBgn0031178	FBtr0077218	279	NA	NA	NA	0	0	FBgn0031178(8e-168)	NA
22	328	N16	2.95	sample	sample	2160	119410	24	7560	60785	117250	3792	7536	0.0106	0.596	0.00172	0.68	0.161	1.142	BKN30160	Probe	CG8348	FBgn0012344	CG8348	Dh44	Diuretic hormone 44	3R:5474877..5475370	FBgn0012344	CG8348	Dh44	494	494	476/473/3/0	99,37	90	47,39	FBgn0012344	FBtr0082080+FBtr0112870	476+476	FBgn0264394	FBtr0332402	3	0	0	FBgn0012344(0.0)	NA
17	226	J10	2.94	sample	sample	182370	160070	7900	5990	171220	-22300	6945	-1910	0.72	0.703	0.483	0.468	0.67	0.666	BKN26869	Probe	CG5669	FBgn0039169	CG5669	Spps	Sp1-like factor for pairing sensitive-silencing	3R:20049422..20049847	FBgn0039169	CG5669	Spps	426	426	408/400/8/0	98,04	88	49,08	FBgn0039169	FBtr0330382+FBtr0084565	408+408	FBgn0261703&FBgn0021742&FBgn0003268&FBgn0002441&FBgn0010482&FBgn0040283	FBtr0331765+FBtr0310309+FBtr0303198+FBtr0331766+FBtr0303199+FBtr0310308&FBtr0073400&FBtr0085795&FBtr0085175+FBtr0085176&FBtr0308842+FBtr0301420+FBtr0301424+FBtr0086137+FBtr0308841+FBtr0301421+FBtr0086136+FBtr0308840+FBtr0301423&FBtr0084541	2+2+2+2+2+2&2&1&1+1&1+1+0+0+0+0+0+0+0&1	0	0	FBgn0039169(0.0)	NA
50	221	J05	2.94	sample	sample	189160	170360	9025	6520	179760	-18800	7772.5	-2505	1.18	1.12	0.808	0.727	0.686	0.651	BKN45243	Probe	FBgn0030820	FBgn0260748	CG5004	CG5004	NA	X:17028293..17028988	FBgn0260748	CG5004	CG5004	555	696	678/509/0/169	100	147	48,31	FBgn0260748	FBtr0302375+FBtr0302377+FBtr0074386+FBtr0302376	509+509+509+509	NA	NA	NA	0	0	FBgn0260748(0.0)	NA
13	46	B22	2.94	sample	sample	152980	143480	7433	5630	148230	-9500	6531.5	-1803	0.572	0.637	0.384	0.424	0.671	0.666	BKN25963	Probe	CG4744	FBgn0033834	CG4744	CG4744	NA	2R:9283263..9283729	FBgn0033834	CG4744	CG4744	467	467	449/449/0/0	100	133	53,24	FBgn0033834	FBtr0087717	449	NA	NA	NA	0	0	FBgn0033834(0.0)	NA
35	149	G05	2.92	sample	sample	192170	182210	7912	7340	187190	-9960	7626	-572	0.874	0.853	0.545	0.608	0.624	0.713	BKN34247	Probe	HDC03523	NA	NA	NA	NA	2L:21009655..21009847	NA	NA	NA	0	193	155/0/0/155	0	46	51,61	NA	NA	NA	NA	NA	NA	0	0	NA	NA
31	306	M18	2.92	sample	sample	240990	225220	12724	9170	233105	-15770	10947	-3554	0.989	0.967	0.692	0.623	0.699	0.644	BKN33617	Probe	HDC10474	FBgn0036612	CG4998	CG4998	NA	3L:16335708..16336221	FBgn0036612	CG4998	CG4998	514	514	476/474/2/0	99,58	122	50,84	FBgn0036612	FBtr0110866+FBtr0075377	480+0	FBgn0004838	FBtr0079348+FBtr0307032+FBtr0307031+FBtr0307030+FBtr0079347+FBtr0301403+FBtr0079346+FBtr0301404	2+2+0+0+0+0+0+0	0	0	FBgn0036612(0.0)	NA
27	324	N12	2.92	sample	sample	158930	165060	7553	6280	161995	6130	6916.5	-1273	0.709	0.963	0.476	0.645	0.671	0.671	BKN31118	Probe	CG7129	FBgn0010877	CG7129	l(3)05822	lethal (3) 05822	3R:14116068..14116431	FBgn0010877	CG7129	l(3)05822	364	364	346/346/0/0	100	68	47,18	FBgn0010877	FBtr0083596+FBtr0083595	346+346	NA	NA	NA	0	0	FBgn0010877(0.0)	NA
29	287	L23	2.92	sample	sample	132310	140780	5949	5230	136545	8470	5589.5	-719	0.692	0.774	0.466	0.517	0.674	0.669	BKN31400	Probe	CG14531	FBgn0261289	CG14531	CheB98a	Chemosensory protein A 98a	3R:24632486..24632664	FBgn0261289	CG14531	CheB98a	179	179	161/160/1/0	99,38	49	51,4	FBgn0261289	FBtr0085312	161	FBgn0261551	FBtr0302682+FBtr0302679+FBtr0306703+FBtr0302678+FBtr0302684+FBtr0306701+FBtr0302685+FBtr0331411+FBtr0306702+FBtr0302676+FBtr0331412+FBtr0302683+FBtr0306699+FBtr0302681+FBtr0306700+FBtr0302677+FBtr0302674+FBtr0302675	1+1+1+1+1+1+1+1+1+1+1+1+0+0+0+0+0+0	0	0	FBgn0261289(1e-97)	NA
20	256	K16	2.91	sample	sample	192500	194790	8379	7670	193645	2290	8024.5	-709	0.926	0.944	0.607	0.649	0.655	0.688	BKN28228	Probe	CG8722	FBgn0033247	CG8722	Nup44A	Nucleoporin 44A	2R:3877784..3878057	FBgn0033247	CG8722	Nup44A	274	274	256/254/2/0	99,22	59	47,8	FBgn0033247	FBtr0088862+FBtr0088860+FBtr0088861	256+256+256	FBgn0035665&FBgn0032935	FBtr0077041&FBtr0331678+FBtr0081487	1&1+1	0	0	FBgn0033247(4e-154)	NA
37	73	D01	2.9	sample	sample	180950	179080	7362	7300	180015	-1870	7331	-62	0.832	0.835	0.513	0.606	0.616	0.725	BKN32877	Probe	CG7607	FBgn0036145	CG7607	CG7607	NA	3L:11192723..11192848	FBgn0036145	CG7607	CG7607	126	126	108/108/0/0	100	30	51,63	FBgn0036145	FBtr0076163	108	NA	NA	NA	0	0	FBgn0036145(4e-66)	NA
35	264	K24	2.9	sample	sample	315590	291650	14675	10600	303620	-23940	12637.5	-4075	1.43	1.36	1.01	0.879	0.705	0.644	BKN34376	Probe	HDC16698	NA	NA	NA	NA	4:421710..421887	NA	NA	NA	0	178	140/0/0/140	0	31	48,28	NA	NA	NA	NA	NA	NA	0	0	NA	NA
13	164	G20	2.89	sample	sample	274040	267370	12796	11030	270705	-6670	11913	-1766	1.02	1.19	0.661	0.832	0.645	0.701	BKN22734	Probe	CG1973	FBgn0260990	CG1973	yata	yata	3R:25576717..25577052	FBgn0260990	CG1973	yata	336	336	318/318/0/0	100	68	48,18	FBgn0260990	FBtr0085477	318	NA	NA	NA	0	0	FBgn0260990(0.0)	NA
20	286	L22	2.89	sample	sample	209210	203150	8989	8140	206180	-6060	8564.5	-849	1.01	0.985	0.651	0.689	0.646	0.7	BKN29767	Probe	CG8829	FBgn0085422	CG34393	CG34393	NA	2L:3185302..3185582	FBgn0085422	CG34393	CG34393	235	281	263/217/1/45	99,54	68	49,49	FBgn0085422	FBtr0112637	218	FBgn0032397	FBtr0080309+FBtr0080311+FBtr0080310	1+1+1	0	0	FBgn0085422(2e-131)	NA
58	109	E13	2.88	sample	sample	244110	237280	10941	8300	240695	-6830	9620.5	-2641	1.23	1.28	0.875	0.824	0.709	0.643	BKN51183	Probe	FBgn0039790	FBgn0039790	CG2246	CG2246	NA	3R:26420686..26421128	FBgn0039790	CG2246	CG2246	327	443	425/274/6/145	97,86	114	52,23	FBgn0039790	FBtr0085677+FBtr0302609+FBtr0302606+FBtr0085674+FBtr0085678+FBtr0302313+FBtr0085673+FBtr0302605+FBtr0085676+FBtr0302610+FBtr0302608+FBtr0085675+FBtr0302607	274+274+274+274+274+274+274+274+274+274+274+274+274	FBgn0030174	FBtr0071423+FBtr0309220+FBtr0309221+FBtr0071421+FBtr0309219+FBtr0071422	6+6+0+0+0+0	0	0	FBgn0039790(8e-163)	NA
15	235	J19	2.88	sample	sample	365450	170620	18817	6000	268035	-194830	12408.5	-12817	1.24	0.669	0.933	0.403	0.752	0.603	BKN27354	Probe	CG1800	FBgn0039861	CG1800	pasha	partner of drosha	3R:27445346..27446069	FBgn0039861	CG1800	pasha	724	724	706/705/1/0	99,86	188	50,24	FBgn0039861	FBtr0085820	706	FBgn0020385	FBtr0100144+FBtr0082266+FBtr0082264+FBtr0305662+FBtr0082265	1+1+1+1+1	0	0	FBgn0039861(0.0)	NA
23	360	O24	2.88	sample	sample	193910	182720	8822	6520	188315	-11190	7671	-2302	0.985	0.949	0.689	0.619	0.7	0.653	BKN28832	Probe	CG4551	FBgn0016930	CG4551	smi35A	smell impaired 35A	2L:14188866..14189027	FBgn0016930	CG4551	smi35A	162	162	144/144/0/0	100	35	50,61	FBgn0016930	FBtr0329933+FBtr0100448+FBtr0100447+FBtr0089288+FBtr0089289+FBtr0089290	144+144+144+144+144+144	NA	NA	NA	0	0	FBgn0016930(2e-87)	NA
32	73	D01	2.87	sample	sample	214820	205950	10474	8390	210385	-8870	9432	-2084	0.923	0.897	0.626	0.604	0.678	0.674	BKN32013	Probe	CR33749	FBgn0065104	CR33749	snmRNA:158	small non-messenger RNA 158	2L:5206210..5206355	FBgn0261836+FBgn0065104	CG42768+CR33749	Msp-300+snmRNA:158	146+146	146	128/0/128/0	0	27	50	FBgn0261836&FBgn0065104	FBtr0303387+FBtr0303385+FBtr0303388+FBtr0332405+FBtr0332404+FBtr0303384+FBtr0332403+FBtr0332406+FBtr0303383+FBtr0303389+FBtr0303386&FBtr0091750	128+128+128+128+0+0+0+0+0+0+0&128	NA	NA	NA	0	0	FBgn0261836(5e-78)&FBgn0065104(5e-78)	NA
8	289	M01	2.86	sample	sample	261110	273340	11132	10060	267225	12230	10596	-1072	1.18	1.23	0.809	0.828	0.684	0.672	BKN21417	Probe	CG11399	FBgn0037021	CG11399	CG11399	NA	3L:20774599..20775160	FBgn0037021	CG11399	CG11399	562	562	544/540/4/0	99,26	122	48,33	FBgn0037021	FBtr0078277	544	FBgn0010015&FBgn0052528&FBgn0036219	FBtr0085732+FBtr0304583+FBtr0304582&FBtr0074793&FBtr0076037	2+2+2&1&1	0	18	FBgn0037021(0.0)	NA
57	171	H03	2.85	sample	sample	207270	217120	8738	8250	212195	9850	8494	-488	1.09	1.2	0.705	0.845	0.648	0.706	BKN50998	Probe	FBgn0002777	FBgn0259168	CG42273	mnb	minibrain	X:17771462..17771715	FBgn0259168	CG42273	mnb	254	254	236/236/0/0	100	83	56,58	FBgn0259168	FBtr0300508+FBtr0300509+FBtr0299619+FBtr0300510	236+236+236+0	NA	NA	NA	48	0	FBgn0259168(3e-142)	NA
22	297	M09	2.85	sample	sample	152540	148210	7134	5570	150375	-4330	6352	-1564	0.752	0.739	0.51	0.501	0.678	0.678	BKN28525	Probe	CG13296	FBgn0035687	CG13296	CG13296	NA	3L:6157270..6157635	FBgn0035687	CG13296	CG13296	366	366	348/348/0/0	100	73	48,42	FBgn0035687	FBtr0076997	348	NA	NA	NA	0	0	FBgn0035687(0.0)	NA
39	23	A23	2.84	sample	sample	5610	6640	227	260	6125	1030	243.5	33	0.0294	0.0344	0.0185	0.0249	0.631	0.725	NA	Empty	NA	NA	NA	NA	NA	NA	NA	NA	NA	NA	NA	NA	NA	NA	NA	NA	NA	NA	NA	NA	NA	NA	NA	NA	NA
18	205	I13	2.82	sample	sample	275750	270510	11407	10660	273130	-5240	11033.5	-747	1.14	1.17	0.753	0.823	0.657	0.704	BKN27735	Probe	CG10572	FBgn0015618	CG10572	Cdk8	Cyclin-dependent kinase 8	3L:9830774..9831294	FBgn0015618	CG10572	Cdk8	521	521	503/503/0/0	100	122	50,37	FBgn0015618	FBtr0076369	503	NA	NA	NA	0	0	FBgn0015618(0.0)	NA
38	21	A21	2.82	sample	sample	6440	6450	203	310	6445	10	256.5	107	0.0314	0.0314	0.0152	0.0272	0.485	0.866	NA	Empty	NA	NA	NA	NA	NA	NA	NA	NA	NA	NA	NA	NA	NA	NA	NA	NA	NA	NA	NA	NA	NA	NA	NA	NA	NA
57	384	P24	2.82	sample	sample	332820	297790	15154	10660	315305	-35030	12907	-4494	1.75	1.64	1.22	1.09	0.7	0.665	NA	Empty	NA	NA	NA	NA	NA	NA	NA	NA	NA	NA	NA	NA	NA	NA	NA	NA	NA	NA	NA	NA	NA	NA	NA	NA	NA
14	44	B20	2.81	sample	sample	276370	407390	13059	16500	341880	131020	14779.5	3441	0.868	1.59	0.579	1.11	0.667	0.699	BKN26442	Probe	CG1737	FBgn0030293	CG1737	CG1737	NA	X:11245754..11246197	FBgn0030293	CG1737	CG1737	444	444	426/425/1/0	99,77	89	47,45	FBgn0030293	FBtr0073453	426	FBgn0260442	FBtr0076627+FBtr0305210+FBtr0305212+FBtr0305211	1+1+0+0	0	0	FBgn0030293(0.0)	NA
39	286	L22	2.8	sample	sample	142230	145440	6416	5230	143835	3210	5823	-1186	0.746	0.753	0.524	0.501	0.703	0.666	NA	Empty	NA	NA	NA	NA	NA	NA	NA	NA	NA	NA	NA	NA	NA	NA	NA	NA	NA	NA	NA	NA	NA	NA	NA	NA	NA
31	287	L23	2.8	sample	sample	248950	2940	21187	50	125945	-246010	10618.5	-21137	1.02	0.0126	1.15	0.0034	1.127	0.269	BKN31784	Probe	CG31834	FBgn0028927	NA	CG31834	NA	2L:14997514..14997667	FBgn0086711	CG4482	mol	46	154	136/28/0/108	100	34	50,32	NA	NA	NA	FBgn0086711	FBtr0111014+FBtr0111015+FBtr0080676+FBtr0332521+FBtr0332520	28+28+26+26+26	0	0	FBgn0086711(3e-18)	NA
15	108	E12	2.8	sample	sample	356970	227540	16650	9120	292255	-129430	12885	-7530	1.21	0.892	0.825	0.612	0.682	0.687	BKN26654	Probe	CG4892	FBgn0028884	CG4892	CG4892	NA	2L:16133636..16134070	FBgn0028884	CG4892	CG4892	435	435	417/417/0/0	100	112	52,11	FBgn0028884	FBtr0080816	417	NA	NA	NA	0	0	FBgn0028884(0.0)	NA
50	167	G23	2.8	sample	sample	149100	149320	7146	5970	149210	220	6558	-1176	0.927	0.979	0.64	0.666	0.69	0.68	BKN45048	Probe	FBgn0053129	FBgn0053129	CG33129	CG33129	NA	2L:10965601..10966008	FBgn0053129	CG33129	CG33129	254	408	390/202/0/188	100	120	52,2	FBgn0053129	FBtr0080169+FBtr0080170+FBtr0080171+FBtr0080172	202+202+202+202	NA	NA	NA	0	0	FBgn0053129(2e-61)	NA
55	325	N13	2.77	sample	sample	208590	3440	14735	60	106015	-205150	7397.5	-14675	0.938	0.0178	1.02	0.00556	1.087	0.312	BKN50271	Probe	FBgn0053196	FBgn0053196	CG33196	dp	dumpy	2L:4524069..4524518	FBgn0053196	CG33196	dp	222	450	432/203/0/229	100	119	51,74	NA	NA	NA	FBgn0053196	FBtr0332353+FBtr0305141+FBtr0332343+FBtr0332351+FBtr0305142+FBtr0332354+FBtr0332350+FBtr0332345+FBtr0332352+FBtr0332346+FBtr0332344+FBtr0332347+FBtr0305145+FBtr0332349+FBtr0332355+FBtr0332348	203+203+203+203+203+203+203+203+203+203+203+203+203+0+0+0	0	0	FBgn0053196(3e-122)	NA
57	367	P07	2.77	sample	sample	203290	186230	9133	6850	194760	-17060	7991.5	-2283	1.07	1.03	0.737	0.702	0.691	0.684	NA	Empty	NA	NA	NA	NA	NA	NA	NA	NA	NA	NA	NA	NA	NA	NA	NA	NA	NA	NA	NA	NA	NA	NA	NA	NA	NA
7	289	M01	2.76	sample	sample	322180	283030	13754	11750	302605	-39150	12752	-2004	1.29	1.27	0.863	0.896	0.67	0.706	BKN21225	Probe	CG5522	FBgn0034158	CG5522	CG5522	NA	2R:12678442..12679027	FBgn0034158	CG5522	CG5522	586	586	568/568/0/0	100	152	51,32	FBgn0034158	FBtr0087028+FBtr0087027+FBtr0087031+FBtr0087029+FBtr0087026+FBtr0087030	568+568+568+568+568+568	NA	NA	NA	16	0	FBgn0034158(0.0)	NA
18	249	K09	2.74	sample	sample	168480	164180	7541	6180	166330	-4300	6860.5	-1361	0.699	0.709	0.498	0.477	0.711	0.672	BKN27745	Probe	CG12752	FBgn0028411	CG12752	Nxt1	NTF2-related export protein 1	2R:19698935..19699220	FBgn0028411	CG12752	Nxt1	286	286	268/268/0/0	100	58	49,3	FBgn0028411	FBtr0072241	268	NA	NA	NA	0	0	FBgn0028411(3e-161)	NA
39	278	L14	2.73	sample	sample	145510	136680	6500	5080	141095	-8830	5790	-1420	0.763	0.707	0.531	0.487	0.696	0.689	BKN33411	Probe	HDC18555	NA	NA	NA	NA	X:11974067..11974336	NA	NA	NA	0	270	232/2/0/230	100	47	46,88	NA	NA	NA	FBgn0036039	FBtr0089410+FBtr0114566+FBtr0089411	2+2+2	0	0	NA	NA
26	6	A06	2.72	sample	sample	1040	1020	48	40	1030	-20	44	-8	0.00525	0.00532	0.00354	0.00378	0.673	0.711	NA	Barcode	NA	NA	NA	NA	NA	NA	NA	NA	NA	NA	NA	NA	NA	NA	NA	NA	NA	NA	NA	NA	NA	NA	NA	NA	NA
1	345	O09	2.72	sample	sample	278790	250070	13742	14780	264430	-28720	14261	1038	1.08	0.968	0.688	0.722	0.636	0.746	BKN20089	Probe	CG1646	FBgn0039600	CG1646	CG1646	NA	3R:24642612..24643038	FBgn0039600	CG1646	CG1646	427	427	409/409/0/0	100	111	50,56	FBgn0039600	FBtr0113299+FBtr0085323+FBtr0085324+FBtr0085325+FBtr0085322+FBtr0113301	409+409+409+409+409+409	NA	NA	NA	0	0	FBgn0039600(0.0)	NA
37	284	L20	2.72	sample	sample	164920	208910	7481	8200	186915	43990	7840.5	719	0.758	0.974	0.521	0.68	0.687	0.698	BKN33030	Probe	CG8994	FBgn0000615	CG8994	exu	exuperantia	2R:16557495..16557617	FBgn0000615	CG8994	exu	123	123	105/105/0/0	100	29	52,23	FBgn0000615	FBtr0086243+FBtr0302285+FBtr0086242+FBtr0086244	105+105+105+105	NA	NA	NA	0	0	FBgn0000615(2e-64)	NA
51	332	N20	2.72	sample	sample	134790	124730	6919	4530	129760	-10060	5724.5	-2389	0.938	0.908	0.702	0.582	0.748	0.642	BKN45754	Probe	FBgn0034598	FBgn0034598	CG4266	CG4266	NA	2R:17055288..17055956	FBgn0034598	CG4266	CG4266	421	669	651/387/0/264	100	157	49,69	FBgn0034598	FBtr0071629+FBtr0113100+FBtr0310422	387+387+387	NA	NA	NA	0	0	FBgn0034598(0.0)	NA
1	258	K18	2.72	sample	sample	216640	240370	11970	12850	228505	23730	12410	880	0.84	0.931	0.6	0.628	0.713	0.674	BKN20165	Probe	CG11505	FBgn0035424	CG11505	CG11505	NA	3L:3228683..3229104	FBgn0035424	CG11505	CG11505	422	422	404/403/1/0	99,75	98	49,42	FBgn0035424	FBtr0308061+FBtr0073046+FBtr0073045	404+404+404	FBgn0000320	FBtr0079335+FBtr0079334+FBtr0306113	1+1+1	0	0	FBgn0035424(0.0)	NA
53	276	L12	2.72	sample	sample	207470	172220	9157	6800	189845	-35250	7978.5	-2357	1.29	1.21	0.856	0.875	0.661	0.724	BKN46506	Probe	FBgn0036608	FBgn0036608	CG13040	CG13040	NA	3L:16318636..16318753	FBgn0036608	CG13040	CG13040	118	118	100/100/0/0	100	12	43,08	FBgn0036608	FBtr0075431+FBtr0310461	100+100	NA	NA	NA	0	0	FBgn0036608(2e-61)	NA
6	348	O12	2.71	sample	sample	309020	258530	14268	11010	283775	-50490	12639	-3258	1.26	1.21	0.869	0.841	0.69	0.697	BKN21146	Probe	CG13778	FBgn0031885	CG13778	Mnn1	Menin 1	2L:7057872..7058251	FBgn0031885	CG13778	Mnn1	380	380	362/361/1/0	99,72	73	47,83	FBgn0031885	FBtr0079402+FBtr0110978+FBtr0079401	362+362+362	FBgn0050101	FBtr0086963	1	0	0	FBgn0031885(0.0)	NA
56	247	K07	2.71	sample	sample	240240	206650	10546	7880	223445	-33590	9213	-2666	1.16	1.1	0.799	0.773	0.686	0.701	BKN50448	Probe	FBgn0039790	FBgn0039790	CG2246	CG2246	NA	3R:26419098..26419499	FBgn0039790	CG2246	CG2246	265	402	384/215/0/169	100	91	50,01	FBgn0039790	FBtr0085677+FBtr0302606+FBtr0302609+FBtr0085674+FBtr0085678+FBtr0302605+FBtr0302313+FBtr0085673+FBtr0085676+FBtr0302610+FBtr0302608+FBtr0085675+FBtr0302607	215+215+215+215+215+215+215+215+215+215+215+215+215	NA	NA	NA	0	0	FBgn0039790(9e-79)	NA
39	279	L15	2.71	sample	sample	142700	144980	6607	5230	143840	2280	5918.5	-1377	0.748	0.75	0.54	0.501	0.722	0.668	BKN33316	Probe	CG31406	FBgn0051406	CG31406	CG31406	NA	3R:6175540..6175659	FBgn0051406	CG31406	CG31406	120	120	102/102/0/0	100	39	57,93	FBgn0051406	FBtr0082235+FBtr0082236	102+102	NA	NA	NA	0	0	FBgn0051406(1e-62)	NA
59	195	I03	2.71	sample	sample	181100	158150	7948	5910	169625	-22950	6929	-2038	0.887	0.845	0.624	0.579	0.704	0.686	BKN60050	Probe	FBgn0030696	FBgn0030696	CG8509	CG8509	NA	X:15703652..15704101	FBgn0030696	CG8509	CG8509	450	450	432/432/0/0	100	115	50,3	FBgn0030696	FBtr0074098	432	NA	NA	NA	0	18	FBgn0030696(0.0)	NA
13	318	N06	2.71	sample	sample	378090	253060	17548	11100	315575	-125030	14324	-6448	1.41	1.12	0.906	0.837	0.641	0.745	BKN26027	Probe	CG4975	FBgn0034266	CG4975	CG4975	NA	2R:13615113..13615576	FBgn0034267+FBgn0034266	CG4984+CG4975	CG4984+CG4975	464+464	464	446/0/446/0	0	110	51,88	FBgn0034267&FBgn0034266	FBtr0301183+FBtr0299817+FBtr0086862+FBtr0301182&FBtr0086861+FBtr0299816+FBtr0299815	446+446+0+0&446+446+446	NA	NA	NA	0	0	FBgn0034267(0.0)&FBgn0034266(0.0)	NA
2	344	O08	2.7	sample	sample	401250	280590	20660	14270	340920	-120660	17465	-6390	1.5	1.13	0.996	0.819	0.664	0.725	BKN20376	Probe	CG3848	FBgn0023518	CG3848	trr	trithorax-related	X:1777508..1777919	FBgn0023518	CG3848	trr	412	412	394/394/0/0	100	87	47,99	FBgn0023518	FBtr0070362+FBtr0070363	394+394	NA	NA	NA	0	0	FBgn0023518(0.0)	NA
24	167	G23	2.7	sample	sample	137810	129930	6967	4780	133870	-7880	5873.5	-2187	0.714	0.726	0.526	0.477	0.736	0.657	BKN28880	Probe	CG15427	FBgn0010473	CG15427	tutl	turtle	2L:4304641..4304796	FBgn0010473	CG15427	tutl	156	156	138/138/0/0	100	30	48,1	FBgn0010473	FBtr0089269+FBtr0089270+FBtr0089268+FBtr0301864+FBtr0089271+FBtr0301863	138+138+138+138+138+138	NA	NA	NA	0	0	FBgn0010473(6e-84)	NA
38	166	G22	2.7	sample	sample	184400	191150	8068	7600	187775	6750	7834	-468	0.898	0.931	0.604	0.667	0.673	0.717	BKN28965	Probe	CG9548	FBgn0031822	CG9548	CG9548	NA	2L:6490453..6490600	FBgn0031822	CG9548	CG9548	148	148	130/130/0/0	100	24	47	FBgn0031822	FBtr0079264	130	NA	NA	NA	0	0	FBgn0031822(3e-79)	NA
30	171	H03	2.7	sample	sample	161120	167300	7733	5980	164210	6180	6856.5	-1753	0.882	0.934	0.655	0.609	0.743	0.652	BKN26395	Probe	CG13742	FBgn0033372	CG13742	CG13742	NA	2R:4972133..4972577	FBgn0033372+FBgn0033371	CG13742+CG11778	CG13742+CNT1	445+411	445	427/32/395/0	7,49	141	53,71	FBgn0033372	FBtr0300369+FBtr0310147+FBtr0310148	427+427+427	FBgn0033371	FBtr0300173	395	0	0	FBgn0033372(0.0)&FBgn0033371(0.0)	NA
14	3	A03	2.69	sample	sample	447570	364970	23138	14050	406270	-82600	18594	-9088	1.41	1.43	1.03	0.947	0.73	0.664	BKN22786	Probe	CG8274	FBgn0013756	CG8274	Mtor	Megator	2R:7743897..7744345	FBgn0013756	CG8274	Mtor	449	449	431/431/0/0	100	114	52,82	FBgn0013756	FBtr0332464+FBtr0088033	431+431	NA	NA	NA	0	0	FBgn0013756(0.0)	NA
2	75	D03	2.69	sample	sample	296600	177410	16219	8560	237005	-119190	12389.5	-7659	1.11	0.715	0.782	0.492	0.705	0.688	BKN23374	Probe	CG7903	FBgn0039730	CG7903	CG7903	NA	3R:25819872..25820275	FBgn0039730	CG7903	CG7903	404	404	386/384/2/0	99,48	88	48,5	FBgn0039730	FBtr0085608	386	FBgn0030815&FBgn0035577	FBtr0074411&FBtr0073358+FBtr0332744	1&1+1	0	0	FBgn0039730(0.0)	NA
6	244	K04	2.69	sample	sample	239690	216170	10593	9640	227930	-23520	10116.5	-953	0.976	1.01	0.645	0.736	0.661	0.73	BKN21118	Probe	CG9633	FBgn0010173	CG9633	RpA-70	Replication Protein A 70	3R:4088867..4089247	FBgn0010173	CG9633	RpA-70	381	381	363/363/0/0	100	110	53,06	FBgn0010173	FBtr0081867	363	NA	NA	NA	0	0	FBgn0010173(0.0)	NA
31	175	H07	2.68	sample	sample	253300	242240	13478	10570	247770	-11060	12024	-2908	1.04	1.04	0.733	0.718	0.705	0.69	BKN31752	Probe	CG14809	FBgn0040898	NA	CG14809	NA	X:1651052..1651208	NA	NA	NA	0	157	139/1/0/138	100	26	48,91	NA	NA	NA	FBgn0031549	FBtr0301590	1	0	0	NA	NA
54	346	O10	2.68	sample	sample	103580	202220	4860	7480	152900	98640	6170	2620	0.497	1.04	0.351	0.714	0.707	0.688	NA	Empty	NA	NA	NA	NA	NA	NA	NA	NA	NA	NA	NA	NA	NA	NA	NA	NA	NA	NA	NA	NA	NA	NA	NA	NA	NA
23	175	H07	2.67	sample	sample	246050	216460	10761	8560	231255	-29590	9660.5	-2201	1.25	1.12	0.841	0.813	0.673	0.723	BKN30216	Probe	CG15023	FBgn0035548	CG15023	CG15023	NA	3L:4460899..4461174	FBgn0035548	CG15023	CG15023	276	276	258/256/2/0	99,22	44	44,62	FBgn0035548	FBtr0331409+FBtr0290225	258+258	FBgn0040505&FBgn0030390	FBtr0087118+FBtr0331926&FBtr0073670	1+1&1	0	0	FBgn0035548(3e-155)	NA
55	152	G08	2.67	sample	sample	136810	127940	6631	4680	132375	-8870	5655.5	-1951	0.615	0.663	0.459	0.434	0.746	0.655	BKN50136	Probe	FBgn0028741	FBgn0028741	CG6355	fab1	NA	2R:13665950..13666383	FBgn0028741+FBgn0250851	CG6355+CG33981	fab1+CG33981	434+434	434	416/0/416/0	0	104	50,33	FBgn0250851&FBgn0028741	FBtr0329953+FBtr0100025+FBtr0100026&FBtr0089554+FBtr0089555	416+416+416&416+416	FBgn0013756	FBtr0332464+FBtr0088033	1+1	0	0	FBgn0250851(0.0)&FBgn0028741(0.0)	NA
24	322	N10	2.67	sample	sample	191920	185620	8786	7580	188770	-6300	8183	-1206	0.994	1.04	0.663	0.756	0.667	0.729	BKN30541	Probe	CG13560	FBgn0034899	CG13560	CG13560	NA	2R:19635140..19635556	FBgn0034899	CG13560	CG13560	417	417	399/397/2/0	99,5	42	43,82	FBgn0034899	FBtr0072088	511	FBgn0260758&FBgn0003053	FBtr0301255&FBtr0100265+FBtr0070680	2&1+1	0	0	FBgn0034899(0.0)	NA
54	292	M04	2.66	sample	sample	116230	156790	5315	5990	136510	40560	5652.5	675	0.557	0.804	0.384	0.572	0.689	0.711	NA	Empty	NA	NA	NA	NA	NA	NA	NA	NA	NA	NA	NA	NA	NA	NA	NA	NA	NA	NA	NA	NA	NA	NA	NA	NA	NA
37	81	D09	2.65	sample	sample	211480	74790	12509	2180	143135	-136690	7344.5	-10329	0.972	0.349	0.871	0.181	0.896	0.519	BKN32881	Probe	CG32469	FBgn0263097	CG34360	Glut4EF	Glucose transporter 4 enhancer factor	3R:5769504..5769629	FBgn0263097+FBgn0264088	CG34360+CG43757	Glut4EF+CG43757	126+113	126	108/13/95/0	12,04	22	46,91	FBgn0263097	FBtr0114581+FBtr0114583+FBtr0114582+FBtr0112576+FBtr0112577+FBtr0305157	108+108+98+95+95+95	FBgn0264088	FBtr0330710	95	0	0	FBgn0263097(4e-66)&FBgn0264088(2e-58)	NA
3	163	G19	2.65	sample	sample	279300	242650	13969	12150	260975	-36650	13059.5	-1819	1.08	0.972	0.712	0.719	0.66	0.74	BKN20430	Probe	CG1059	FBgn0087013	CG1059	Karybeta3	Karyopherin beta 3	3R:477204..477613	FBgn0087013	CG1059	Karybeta3	410	410	392/391/1/0	99,74	80	49,48	FBgn0087013	FBtr0078860	392	FBgn0026309	FBtr0089549	1	0	0	FBgn0087013(0.0)	NA
23	197	I05	2.65	sample	sample	198650	183900	9073	7040	191275	-14750	8056.5	-2033	1.01	0.955	0.709	0.669	0.702	0.7	BKN28691	Probe	CG1406	FBgn0033210	CG1406	U2A	U2A	2R:3563055..3563404	FBgn0033210	CG1406	U2A	350	350	332/332/0/0	100	56	45,95	FBgn0033210	FBtr0088941	332	NA	NA	NA	0	0	FBgn0033210(0.0)	NA
31	256	K16	2.63	sample	sample	202790	190500	10845	8400	196645	-12290	9622.5	-2445	0.832	0.818	0.589	0.57	0.708	0.698	BKN33604	Probe	HDC04774	NA	NA	NA	NA	2R:1803604..1803856	NA	NA	NA	0	253	215/0/0/215	0	66	51,39	NA	NA	NA	NA	NA	NA	0	0	NA	NA
51	349	O13	2.63	sample	sample	164150	152090	8140	5890	158120	-12060	7015	-2250	1.14	1.11	0.826	0.757	0.723	0.684	BKN45475	Probe	FBgn0040359	FBgn0040359	CG11380	CG11380	NA	X:1088836..1089148	FBgn0040359	CG11380	CG11380	313	313	295/295/0/0	100	56	47,76	FBgn0040359	FBtr0070201	295	NA	NA	NA	0	0	FBgn0040359(3e-177)	NA
27	281	L17	2.63	sample	sample	200270	130130	8822	5760	165200	-70140	7291	-3062	0.894	0.759	0.556	0.592	0.622	0.78	BKN31013	Probe	CG5134	FBgn0260401	CG42517	MED9	Mediator complex subunit 9	2R:14055332..14055601	FBgn0260401+FBgn0260392	CG42517+CG42518	MED9+CG42518	270+270	270	252/0/252/0	0	58	50,6	FBgn0260392&FBgn0260401	FBtr0300663+FBtr0300662&FBtr0300664	252+252&252	NA	NA	NA	0	0	FBgn0260401(1e-151)&FBgn0260392(1e-151)	NA
3	293	M05	2.62	sample	sample	237480	303040	14101	12920	270260	65560	13510.5	-1181	0.917	1.21	0.719	0.764	0.784	0.63	BKN20459	Probe	CG9288	FBgn0260464	CG9288	CG9288	NA	3R:9605699..9606404	FBgn0260464+FBgn0259721	CG9288+CG42375	CG9288+CG42375	706+706	706	688/0/688/0	0	186	51,41	FBgn0260464&FBgn0259721	FBtr0082829&FBtr0299976	688&688	NA	NA	NA	0	0	FBgn0260464(0.0)&FBgn0259721(0.0)	NA
37	197	I05	2.62	sample	sample	256900	252090	12760	9350	254495	-4810	11055	-3410	1.18	1.18	0.888	0.776	0.752	0.66	BKN20337	Probe	CG3002	FBgn0030141	CG3002	Gga	Golgi-localized, gamma-adaptin ear containing, ARF binding protein	X:9497020..9497747	FBgn0030141	CG3002	Gga	728	728	710/708/2/0	99,72	154	48,61	FBgn0030141	FBtr0071363	710	FBgn0034436&FBgn0030202	FBtr0308495+FBtr0086519+FBtr0086520&FBtr0071464	1+1+1&1	0	0	FBgn0030141(0.0)	NA
39	231	J15	2.62	sample	sample	195610	205760	8702	7950	200685	10150	8326	-752	1.03	1.06	0.711	0.762	0.693	0.716	BKN33304	Probe	CG12826	FBgn0033207	CG12826	CG12826	NA	2R:3558113..3558398	FBgn0033207	CG12826	CG12826	286	286	268/268/0/0	100	48	46,13	FBgn0033207	FBtr0088943	268	NA	NA	NA	0	0	FBgn0033207(3e-161)	NA
52	246	K06	2.61	sample	sample	192130	177120	8499	7270	184625	-15010	7884.5	-1229	1.2	1.12	0.809	0.828	0.672	0.737	BKN45927	Probe	FBgn0028855	FBgn0028855	CG15282	CG15282	NA	2L:14713023..14713248	FBgn0028855	CG15282	CG15282	226	226	208/208/0/0	100	86	59,23	FBgn0028855	FBtr0080656+FBtr0302946	208+78	NA	NA	NA	0	0	FBgn0028855(1e-125)	NA
23	107	E11	2.61	sample	sample	235360	224800	10210	9120	230080	-10560	9665	-1090	1.2	1.17	0.798	0.867	0.667	0.742	BKN28670	Probe	CG11139	FBgn0033179	CG11139	p47	p47	2R:3353314..3353665	FBgn0033179	CG11139	p47	352	352	334/334/0/0	100	52	45,29	FBgn0033179	FBtr0088997	334	NA	NA	NA	0	0	FBgn0033179(0.0)	NA
30	73	D01	2.61	sample	sample	138140	154420	5973	6270	146280	16280	6121.5	297	0.756	0.862	0.506	0.639	0.669	0.741	BKN26420	Probe	CG17109	FBgn0039051	CG17109	CG17109	NA	3R:18921613..18922056	FBgn0039051	CG17109	CG17109	444	444	426/426/0/0	100	93	47,86	FBgn0039051	FBtr0084351	426	NA	NA	NA	0	0	FBgn0039051(0.0)&FBgn0039052(2e-27)&FBgn0039053(2e-18)	NA
57	46	B22	2.6	sample	sample	128160	119340	6404	4170	123750	-8820	5287	-2234	0.673	0.658	0.517	0.427	0.768	0.65	NA	Empty	NA	NA	NA	NA	NA	NA	NA	NA	NA	NA	NA	NA	NA	NA	NA	NA	NA	NA	NA	NA	NA	NA	NA	NA	NA
58	66	C18	2.59	sample	sample	182790	183170	8032	7170	182980	380	7601	-862	0.924	0.99	0.642	0.712	0.695	0.72	BKN51269	Probe	FBgn0000242	FBgn0000242	CG6500	Bx	Beadex	X:18460808..18460953	FBgn0000242	CG6500	Bx	146	146	128/128/0/0	100	15	45,33	FBgn0000242	FBtr0074598+FBtr0074597+FBtr0074599+FBtr0330224	128+128+128+128	NA	NA	NA	0	0	FBgn0000242(5e-78)	NA
32	174	H06	2.58	sample	sample	272130	248680	14029	10530	260405	-23450	12279.5	-3499	1.17	1.08	0.839	0.758	0.717	0.7	BKN31943	Probe	CG33525	FBgn0261573	CG42687	CoRest	CoRest	X:19417754..19417902	FBgn0261573	CG42687	CoRest	149	149	131/131/0/0	100	26	47,45	FBgn0261573	FBtr0302862+FBtr0307902+FBtr0302859+FBtr0302861+FBtr0302864+FBtr0302863+FBtr0302860+FBtr0307901+FBtr0307903	131+131+131+131+131+131+131+131+0	NA	NA	NA	0	0	FBgn0261573(8e-80)	NA
20	124	F04	2.58	sample	sample	144480	143660	6763	5860	144070	-820	6311.5	-903	0.695	0.696	0.49	0.496	0.704	0.712	BKN29722	Probe	CG4661	FBgn0030429	CG4661	CG4661	NA	X:12750685..12751339	FBgn0030429	CG4661	CG4661	655	655	637/637/0/0	100	192	53,24	FBgn0030429	FBtr0073699	637	NA	NA	NA	0	0	FBgn0030429(0.0)	NA
29	349	O13	2.58	sample	sample	215550	206920	10486	7930	211235	-8630	9208	-2556	1.13	1.14	0.822	0.784	0.729	0.69	BKN22971	Probe	CG10289	FBgn0035688	CG10289	CG10289	NA	3L:6164571..6164902	FBgn0035688	CG10289	CG10289	332	332	314/314/0/0	100	69	49,03	FBgn0035688	FBtr0331790+FBtr0077019+FBtr0331791+FBtr0331789	314+314+314+314	NA	NA	NA	0	0	FBgn0035688(0.0)	NA
20	7	A07	2.58	sample	sample	435410	381350	20600	15410	408380	-54060	18005	-5190	2.1	1.85	1.49	1.3	0.712	0.706	BKN28068	Probe	CG7564	FBgn0036734	CG7564	CG7564	NA	3L:17507684..17508116	FBgn0036734	CG7564	CG7564	433	433	415/413/2/0	99,52	71	46,51	FBgn0036734	FBtr0075175+FBtr0331842	415+415	FBgn0001624&FBgn0261914	FBtr0073484+FBtr0301288+FBtr0073487+FBtr0073490+FBtr0301289+FBtr0073486+FBtr0073488+FBtr0308088+FBtr0073485+FBtr0073483+FBtr0073492+FBtr0073491+FBtr0112813+FBtr0330390+FBtr0112812+FBtr0302114+FBtr0308089+FBtr0073489&FBtr0306038+FBtr0306035+FBtr0306036+FBtr0306033+FBtr0306032+FBtr0306034+FBtr0306037+FBtr0112910+FBtr0072617+FBtr0072616+FBtr0112909	1+1+0+0+0+0+0+0+0+0+0+0+0+0+0+0+0+0&1+1+1+1+1+0+0+0+0+0+0	0	0	FBgn0036734(0.0)	NA
16	124	F04	2.58	sample	sample	217840	220020	9935	9090	218930	2180	9512.5	-845	0.859	0.96	0.578	0.714	0.673	0.743	BKN26170	Probe	CG9196	FBgn0035056	CG9196	spz6	spatzle 6	2R:20647509..20647965	FBgn0035056	CG9196	spz6	457	457	439/439/0/0	100	98	48,65	FBgn0035056	FBtr0072370	439	NA	NA	NA	0	0	FBgn0035056(0.0)	NA
17	195	I03	2.58	sample	sample	397470	357570	17141	15050	377520	-39900	16095.5	-2091	1.57	1.57	1.05	1.18	0.667	0.749	BKN27538	Probe	CG18009	FBgn0261793	CG18009	Trf2	TATA box binding protein-related factor 2	X:8320896..8321486	FBgn0261793	CG18009	Trf2	591	591	573/573/0/0	100	145	49,71	FBgn0261793	FBtr0330105+FBtr0330106+FBtr0300577+FBtr0112927	573+573+573+573	NA	NA	NA	0	0	FBgn0261793(0.0)	NA
20	317	N05	2.57	sample	sample	166500	175770	8235	6830	171135	9270	7532.5	-1405	0.801	0.852	0.596	0.578	0.744	0.679	BKN29675	Probe	CG9776	FBgn0027866	CG9776	CG9776	NA	3R:153989..154668	FBgn0027866	CG9776	CG9776	680	680	662/662/0/0	100	181	51,98	FBgn0027866	FBtr0078956+FBtr0078955	662+662	NA	NA	NA	0	0	FBgn0027866(0.0)	NA
59	227	J11	2.57	sample	sample	221630	184460	10007	7010	203045	-37170	8508.5	-2997	1.09	0.985	0.786	0.687	0.724	0.698	BKN60246	Probe	FBgn0026060	FBgn0026060	CG4317	Mipp2	Multiple inositol polyphosphate phosphatase 2	X:5977224..5977670	FBgn0026060	CG4317	Mipp2	447	447	429/429/0/0	100	153	55,41	FBgn0026060	FBtr0070884	429	NA	NA	NA	0	0	FBgn0026060(0.0)	NA
38	180	H12	2.56	sample	sample	197300	187260	8798	7630	192280	-10040	8214	-1168	0.961	0.912	0.659	0.67	0.686	0.734	BKN33194	Probe	CG33920	FBgn0053920	CG33920	CG33920	NA	3R:26870140..26870260	FBgn0053920	CG33920	CG33920	121	121	103/103/0/0	100	31	53,66	FBgn0053920	FBtr0091924	103	NA	NA	NA	0	0	FBgn0053920(3e-63)	NA
3	127	F07	2.56	sample	sample	236890	303530	12748	14630	270210	66640	13689	1882	0.915	1.22	0.65	0.865	0.71	0.712	BKN23580	Probe	CG4116	FBgn0029649	CG4116	CG4116	NA	X:2960827..2961533	FBgn0029649	CG4116	CG4116	707	707	689/684/5/0	99,27	151	48,13	FBgn0029649	FBtr0070561+FBtr0332494	689+671	FBgn0032050&FBgn0000451&FBgn0034693&FBgn0263120	FBtr0079698&FBtr0076305+FBtr0301385+FBtr0331551+FBtr0076307&FBtr0071797+FBtr0300693&FBtr0088701+FBtr0088699+FBtr0088700+FBtr0100430+FBtr0100431+FBtr0100429+FBtr0100428+FBtr0100427+FBtr0100426	2&2+2+2+2&2+2&1+0+0+0+0+0+0+0+0	0	0	FBgn0029649(0.0)	NA
15	123	F03	2.56	sample	sample	383640	420900	19032	17160	402270	37260	18096	-1872	1.3	1.65	0.943	1.15	0.725	0.699	BKN27322	Probe	CG8749	FBgn0016978	CG8749	snRNP-U1-70K	small ribonucleoprotein particle U1 subunit 70K	2L:6970422..6971188	FBgn0016978	CG8749	snRNP-U1-70K	767	767	749/747/2/0	99,73	117	44,34	FBgn0016978	FBtr0331374+FBtr0079355+FBtr0331375	749+749+749	FBgn0035253&FBgn0034237	FBtr0072807+FBtr0309252+FBtr0072806+FBtr0303107+FBtr0072808&FBtr0086942+FBtr0086941	1+1+1+1+0&1+1	0	0	FBgn0016978(0.0)	NA
19	267	L03	2.56	sample	sample	240410	217700	10701	9400	229055	-22710	10050.5	-1301	0.979	0.93	0.684	0.674	0.699	0.724	BKN27166	Probe	CG33209	FBgn0259236	CG42334	comm3	comm3	3L:15625195..15625525	FBgn0259236	CG42334	comm3	331	331	313/313/0/0	100	68	48,95	FBgn0259236	FBtr0299851+FBtr0299850	313+0	NA	NA	NA	0	0	FBgn0259236(0.0)	NA
26	179	H11	2.55	sample	sample	171650	217950	8223	8710	194800	46300	8466.5	487	0.867	1.14	0.606	0.823	0.699	0.724	BKN30794	Probe	CG15307	FBgn0263997	CG43740	CG43740	NA	X:10229922..10230192	FBgn0263997	CG43740	CG43740	271	271	253/253/0/0	100	52	47,55	FBgn0263997	FBtr0330324+FBtr0330322+FBtr0330323	253+253+253	NA	NA	NA	0	0	FBgn0263997(3e-152)	NA
14	261	K21	2.55	sample	sample	378450	255610	18757	10720	317030	-122840	14738.5	-8037	1.19	0.999	0.832	0.723	0.7	0.724	BKN22855	Probe	CG3529	FBgn0035995	CG3529	CG3529	NA	3L:9441553..9441886	FBgn0035995	CG3529	CG3529	334	334	316/316/0/0	100	67	49,15	FBgn0035995	FBtr0331582+FBtr0076461+FBtr0331583	316+316+316	NA	NA	NA	0	0	FBgn0035995(0.0)	NA
52	288	L24	2.55	sample	sample	210110	201150	9911	7940	205630	-8960	8925.5	-1971	1.32	1.28	0.943	0.904	0.716	0.709	BKN46128	Probe	FBgn0034906	FBgn0034906	CG13561	CG13561	NA	2R:19693545..19693730	FBgn0034906	CG13561	CG13561	123	186	168/89/0/79	100	39	50,57	FBgn0034906	FBtr0072243	89	NA	NA	NA	0	0	FBgn0034906(1e-54)	NA
35	93	D21	2.54	sample	sample	147310	152510	6979	6100	149910	5200	6539.5	-879	0.67	0.714	0.481	0.506	0.718	0.708	BKN32503	Probe	CG18193	FBgn0037579	CG18193	CG18193	NA	3R:4169721..4169853	FBgn0037579	CG18193	CG18193	133	133	115/115/0/0	100	27	51,65	FBgn0037579	FBtr0081839	115	NA	NA	NA	0	0	FBgn0037579(3e-70)	NA
46	326	N14	2.54	sample	sample	194730	169000	9229	6600	181865	-25730	7914.5	-2629	0.937	0.867	0.67	0.617	0.715	0.712	BKN41903	Probe	FBgn0054047	FBgn0054047	CR34047	CR34047	NA	3L:5098977..5099279	FBgn0054047	CR34047	CR34047	303	303	285/285/0/0	100	74	50,06	FBgn0054047	FBtr0308936	285	NA	NA	NA	0	0	FBgn0054047(2e-171)	NA
55	372	P12	2.53	sample	sample	256020	228500	12377	8770	242260	-27520	10573.5	-3607	1.15	1.18	0.857	0.813	0.744	0.687	NA	Empty	NA	NA	NA	NA	NA	NA	NA	NA	NA	NA	NA	NA	NA	NA	NA	NA	NA	NA	NA	NA	NA	NA	NA	NA	NA
16	353	O17	2.53	sample	sample	352290	230550	15992	9710	291420	-121740	12851	-6282	1.39	1.01	0.93	0.762	0.67	0.757	BKN22205	Probe	CG11596	FBgn0023522	CG11596	CG11596	NA	X:1823966..1824313	FBgn0023522	CG11596	CG11596	348	348	330/329/1/0	99,7	83	50,51	FBgn0023522	FBtr0332588+FBtr0070319+FBtr0070318+FBtr0332587+FBtr0070320	330+330+330+330+330	FBgn0031493	FBtr0077669	1	0	0	FBgn0023522(0.0)	NA
48	75	D03	2.52	sample	sample	3840	250510	84	15380	127175	246670	7732	15296	0.0163	1.14	0.00529	1.23	0.324	1.082	BKN42510	Probe	FBgn0030221	FBgn0030221	CG9807	Rab9Db	Rab GTPase 9Db	X:10517056..10517140	FBgn0030221	CG9807	Rab9Db	85	85	67/37/30/0	55,22	16	49,22	FBgn0030221	FBtr0071507	67	FBgn0052673&FBgn0052671&FBgn0067052&FBgn0052670	FBtr0071505&FBtr0073402&FBtr0071490&FBtr0073401	30&30&30&12	0	0	FBgn0030221(7e-42)&FBgn0067052(1e-27)&FBgn0052673(1e-27)&FBgn0052671(1e-27)&FBgn0052670(8e-17)	NA
34	192	H24	2.52	sample	sample	232640	235240	10917	9640	233940	2600	10278.5	-1277	1.07	1.09	0.759	0.786	0.708	0.723	BKN32432	Probe	CG15219	FBgn0040519	CG15219	CG15219	NA	2L:22105153..22105286	FBgn0040519	CG15219	CG15219	134	134	116/116/0/0	100	34	51,6	FBgn0040519	FBtr0085944+FBtr0306060	116+116	NA	NA	NA	0	0	FBgn0040519(7e-71)	NA
56	11	A11	2.52	sample	sample	207640	167560	9540	6500	187600	-40080	8020	-3040	1.01	0.894	0.723	0.638	0.718	0.713	NA	Empty	NA	NA	NA	NA	NA	NA	NA	NA	NA	NA	NA	NA	NA	NA	NA	NA	NA	NA	NA	NA	NA	NA	NA	NA	NA
52	210	I18	2.52	sample	sample	111000	94650	4944	3970	102825	-16350	4457	-974	0.696	0.601	0.47	0.452	0.676	0.753	BKN45921	Probe	FBgn0030141	FBgn0030141	CG3002	Gga	Golgi-localized, gamma-adaptin ear containing, ARF binding protein	X:9496377..9497009	FBgn0030141	CG3002	Gga	564	633	615/530/0/85	100	124	49,15	FBgn0030141	FBtr0071363	530	NA	NA	NA	0	0	FBgn0030141(0.0)	NA
24	260	K20	2.52	sample	sample	212680	203530	10354	8230	208105	-9150	9292	-2124	1.1	1.14	0.781	0.821	0.709	0.722	BKN28998	Probe	CG1161	FBgn0037313	CG1161	CG1161	NA	3R:1181106..1181251	FBgn0037313	CG1161	CG1161	146	146	128/128/0/0	100	23	46,47	FBgn0037313	FBtr0100434+FBtr0078785	128+128	NA	NA	NA	0	0	FBgn0037313(5e-78)	NA
21	125	F05	2.52	sample	sample	163740	158460	7326	6580	161100	-5280	6953	-746	0.771	0.768	0.534	0.567	0.693	0.738	BKN29819	Probe	CG1115	FBgn0037299	CG1115	CG1115	NA	3R:1052058..1052655	FBgn0037299	CG1115	CG1115	598	598	580/580/0/0	100	94	45,9	FBgn0037299	FBtr0078777+FBtr0305002+FBtr0305001	580+580+580	NA	NA	NA	0	0	FBgn0037299(0.0)	NA
54	352	O16	2.52	sample	sample	79400	47280	3352	2010	63340	-32120	2681	-1342	0.381	0.242	0.242	0.192	0.636	0.791	NA	Empty	NA	NA	NA	NA	NA	NA	NA	NA	NA	NA	NA	NA	NA	NA	NA	NA	NA	NA	NA	NA	NA	NA	NA	NA	NA
32	49	C01	2.51	sample	sample	359430	325460	18793	13920	342445	-33970	16356.5	-4873	1.54	1.42	1.12	1	0.727	0.707	BKN33741	Probe	HDC08476	NA	NA	NA	NA	3L:4609475..4609713	NA	NA	NA	0	239	201/1/0/200	100	58	52,38	NA	NA	NA	FBgn0004882	FBtr0084384+FBtr0100228+FBtr0301491+FBtr0084386+FBtr0084385+FBtr0100227	1+0+0+0+0+0	0	0	NA	NA
31	73	D01	2.5	sample	sample	304890	289470	15381	13990	297180	-15420	14685.5	-1391	1.25	1.24	0.836	0.95	0.668	0.765	BKN31725	Probe	CG14258	FBgn0039482	CG14258	CG14258	NA	3R:22919127..22919284	FBgn0039482	CG14258	CG14258	158	158	140/140/0/0	100	40	52,1	FBgn0039482	FBtr0085103	140	NA	NA	NA	0	0	FBgn0039482(4e-85)	NA
31	363	P03	2.5	sample	sample	328020	305340	16806	14570	316680	-22680	15688	-2236	1.35	1.31	0.913	0.989	0.678	0.755	BKN31798	Probe	CG14405	FBgn0032888	CG14405	CheB38c	Chemosensory protein B 38c	2L:20820688..20820841	FBgn0032888	CG14405	CheB38c	154	154	136/136/0/0	100	36	51,36	FBgn0032888	FBtr0081452+FBtr0301291	136+101	NA	NA	NA	0	0	FBgn0032888(9e-83)	NA
30	27	B03	2.5	sample	sample	141640	135010	6368	5470	138325	-6630	5919	-898	0.775	0.754	0.539	0.557	0.696	0.739	BKN26431	Probe	CG4424	FBgn0038765	CG4424	CG4424	NA	3R:15853061..15853399	FBgn0038765	CG4424	CG4424	339	339	321/321/0/0	100	74	49,49	FBgn0038765	FBtr0083841	321	NA	NA	NA	0	0	FBgn0038765(0.0)	NA
35	47	B23	2.5	sample	sample	157230	144320	7553	5780	150775	-12910	6666.5	-1773	0.715	0.675	0.52	0.479	0.728	0.709	BKN32492	Probe	CG15189	FBgn0037429	CG15189	Osi19	Osiris 19	3R:2162581..2162884	FBgn0037429	CG15189	Osi19	304	304	286/286/0/0	100	86	52,04	FBgn0037429	FBtr0081707+FBtr0301493	286+286	NA	NA	NA	0	0	FBgn0037429(6e-172)	NA
25	147	G03	2.49	sample	sample	167260	191770	8092	7960	179515	24510	8026	-132	0.813	0.98	0.558	0.734	0.687	0.749	BKN29062	Probe	CG3738	FBgn0010314	CG3738	Cks30A	Cyclin-dependent kinase subunit 30A	2L:9331213..9331353	FBgn0010314	CG3738	Cks30A	141	141	123/123/0/0	100	33	48,36	FBgn0010314	FBtr0079799	123	NA	NA	NA	0	0	FBgn0010314(5e-75)	NA
52	301	M13	2.49	sample	sample	184140	176250	8654	7110	180195	-7890	7882	-1544	1.15	1.12	0.823	0.81	0.714	0.724	BKN45847	Probe	FBgn0036576	FBgn0036576	CG5151	CG5151	NA	3L:16133739..16134388	FBgn0036576	CG5151	CG5151	626	650	632/611/0/21	100	87	44,65	FBgn0036576	FBtr0307519+FBtr0307520+FBtr0307521	611+611+611	NA	NA	NA	0	0	FBgn0036576(0.0)	NA
34	225	J09	2.49	sample	sample	142080	142010	6452	6050	142045	-70	6251	-402	0.655	0.657	0.449	0.493	0.685	0.751	BKN32341	Probe	CG10965	FBgn0030028	CG10965	Corp	Companion of reaper	X:8164131..8164438	FBgn0030028	CG10965	Corp	308	308	290/290/0/0	100	85	54,53	FBgn0030028	FBtr0071179+FBtr0307283	290+290	NA	NA	NA	0	0	FBgn0030028(2e-174)	NA
32	160	G16	2.49	sample	sample	230400	241560	12018	10420	235980	11160	11219	-1598	0.99	1.05	0.718	0.75	0.726	0.713	BKN33676	Probe	HDC10381	NA	NA	NA	NA	3L:16005973..16006218	NA	NA	NA	0	246	208/2/7/199	22,22	43	48,76	NA	NA	NA	FBgn0026083&FBgn0259146&FBgn0050127&FBgn0261569&FBgn0032275&FBgn0031730&FBgn0003002	FBtr0070643+FBtr0305184+FBtr0300931+FBtr0305183+FBtr0305185+FBtr0305182+FBtr0301124+FBtr0305181+FBtr0305179+FBtr0305180&FBtr0299575&FBtr0308496&FBtr0303042+FBtr0302838+FBtr0302839&FBtr0080101+FBtr0110819&FBtr0079133+FBtr0302950&FBtr0078836	2+2+2+2+2+2+2+2+2+2&2&2&1+1+0&1+0&1+1&1	0	33	NA	NA
54	354	O18	2.49	sample	sample	120110	108340	5889	4080	114225	-11770	4984.5	-1809	0.576	0.556	0.426	0.389	0.739	0.701	NA	Empty	NA	NA	NA	NA	NA	NA	NA	NA	NA	NA	NA	NA	NA	NA	NA	NA	NA	NA	NA	NA	NA	NA	NA	NA	NA
22	17	A17	2.49	sample	sample	411010	361180	20708	14190	386095	-49830	17449	-6518	2.03	1.8	1.48	1.28	0.731	0.709	BKN28457	Probe	CG6946	FBgn0259139	CG6946	glo	glorund	3R:7644295..7644670	FBgn0259139	CG6946	glo	376	376	358/358/0/0	100	66	47,8	FBgn0259139	FBtr0089918+FBtr0089917+FBtr0089919	358+358+358	NA	NA	NA	0	0	FBgn0259139(0.0)	NA
2	221	J05	2.48	sample	sample	369480	179170	21558	8670	274325	-190310	15114	-12888	1.38	0.722	1.04	0.498	0.752	0.69	BKN23411	Probe	CG11423	FBgn0034251	CG11423	CG11423	NA	2R:13483299..13484040	FBgn0034251	CG11423	CG11423	742	742	724/724/0/0	100	189	50,47	FBgn0034251	FBtr0086834	724	NA	NA	NA	0	0	FBgn0034251(0.0)&FBgn0031771(8e-19)	NA
31	229	J13	2.48	sample	sample	239100	203110	13538	8900	221105	-35990	11219	-4638	0.981	0.872	0.736	0.604	0.75	0.693	BKN31767	Probe	CG2973	FBgn0031467	CG2973	Cpr23B	Cuticular protein 23B	2L:2838567..2838897	FBgn0031467	CG2973	Cpr23B	331	331	313/310/3/0	99,04	54	45,89	FBgn0031467	FBtr0077618	313	FBgn0003870&FBgn0034551	FBtr0085828+FBtr0085830+FBtr0303227+FBtr0303228+FBtr0085826+FBtr0085827+FBtr0085825+FBtr0085829&FBtr0071513	2+2+2+2+2+2+2+2&1	0	0	FBgn0031467(0.0)	NA
24	109	E13	2.48	sample	sample	140850	140430	6859	5750	140640	-420	6304.5	-1109	0.73	0.784	0.518	0.574	0.709	0.731	BKN28863	Probe	CG5553	FBgn0259676	CG5553	DNApol-alpha60	DNA polymerase alpha 60kD	3L:20353816..20354154	FBgn0259676	CG5553	DNApol-alpha60	339	339	321/321/0/0	100	57	47,14	FBgn0259676	FBtr0078241	321	NA	NA	NA	0	0	FBgn0259676(0.0)	NA
27	67	C19	2.48	sample	sample	210970	153180	9361	7030	182075	-57790	8195.5	-2331	0.942	0.893	0.59	0.723	0.627	0.809	BKN29430	Probe	CG18405	FBgn0011259	CG18405	Sema-1a	Sema-1a	2L:8662477..8662596	FBgn0011259	CG18405	Sema-1a	120	120	102/102/0/0	100	22	48,66	FBgn0011259	FBtr0303877+FBtr0329930+FBtr0329931+FBtr0079691+FBtr0303879+FBtr0303878+FBtr0329932	102+102+102+102+102+102+102	NA	NA	NA	0	0	FBgn0011259(1e-62)	NA
55	243	K03	2.47	sample	sample	250310	222710	11587	9080	236510	-27600	10333.5	-2507	1.13	1.15	0.802	0.842	0.712	0.73	BKN50062	Probe	FBgn0004603	FBgn0004603	CG7873	Src42A	Src oncogene at 42A	2R:1898775..1899210	FBgn0004603	CG7873	Src42A	371	436	418/338/0/80	100	110	51,79	FBgn0004603	FBtr0085968+FBtr0085967	338+338	NA	NA	NA	0	0	FBgn0004603(2e-172)	NA
15	198	I06	2.47	sample	sample	299550	384840	14843	16160	342195	85290	15501.5	1317	1.02	1.51	0.736	1.09	0.724	0.72	BKN26675	Probe	CG15330	FBgn0029987	CG15330	CG15330	NA	X:7850156..7850589	FBgn0029987	CG15330	CG15330	434	434	416/416/0/0	100	93	48,69	FBgn0029987	FBtr0071099	416	NA	NA	NA	0	0	FBgn0029987(0.0)	NA
33	97	E01	2.46	sample	sample	241100	240270	12497	10040	240685	-830	11268.5	-2457	1.12	1.1	0.823	0.785	0.733	0.712	BKN33849	Probe	HDC02112	NA	NA	NA	NA	2L:12007448..12007876	NA	NA	NA	0	429	391/0/0/391	0	95	49,45	NA	NA	NA	NA	NA	NA	0	0	NA	NA
29	239	J23	2.46	sample	sample	119390	137960	5937	5380	128675	18570	5658.5	-557	0.625	0.758	0.465	0.532	0.745	0.702	BKN31388	Probe	CG2889	FBgn0030206	CG2889	CG2889	NA	X:10369732..10370079	FBgn0030206	CG2889	CG2889	348	348	330/330/0/0	100	56	46,55	FBgn0030206	FBtr0071450+FBtr0307487	330+330	NA	NA	NA	0	0	FBgn0030206(0.0)	NA
20	276	L12	2.45	sample	sample	230260	228260	10833	9650	229260	-2000	10241.5	-1183	1.11	1.11	0.784	0.817	0.708	0.738	BKN29762	Probe	CG7676	FBgn0038612	CG7676	cona	corona	3R:14211813..14212093	FBgn0038612	CG7676	cona	281	281	263/263/0/0	100	70	50,82	FBgn0038612	FBtr0083624	263	NA	NA	NA	0	0	FBgn0038612(3e-158)	NA
22	248	K08	2.45	sample	sample	209860	205020	11108	7760	207440	-4840	9434	-3348	1.03	1.02	0.794	0.698	0.768	0.683	BKN28608	Probe	CG14437	FBgn0029502	CG14437	COQ7	COQ7	X:6666301..6666539	FBgn0029502	CG14437	COQ7	239	239	221/221/0/0	100	50	47,2	FBgn0029502	FBtr0070963	221	NA	NA	NA	0	0	FBgn0029502(3e-133)	NA
57	288	L24	2.44	sample	sample	273500	254000	12940	9860	263750	-19500	11400	-3080	1.44	1.4	1.04	1.01	0.727	0.722	NA	Empty	NA	NA	NA	NA	NA	NA	NA	NA	NA	NA	NA	NA	NA	NA	NA	NA	NA	NA	NA	NA	NA	NA	NA	NA	NA
5	47	B23	2.44	sample	sample	271960	297670	12700	13580	284815	25710	13140	880	1.15	1.26	0.858	0.894	0.743	0.707	BKN23948	Probe	CG10385	FBgn0005617	CG10385	msl-1	male-specific lethal 1	2L:18684698..18685338	FBgn0005617	CG10385	msl-1	641	641	623/622/1/0	99,84	220	56,14	FBgn0005617	FBtr0081130	623	FBgn0003415	FBtr0078328+FBtr0112830+FBtr0078329	1+1+1	0	0	FBgn0005617(0.0)	NA
15	326	N14	2.44	sample	sample	275520	214020	13263	9310	244770	-61500	11286.5	-3953	0.935	0.839	0.657	0.625	0.703	0.746	BKN27471	Probe	CG3090	FBgn0005612	CG3090	Sox14	Sox box protein 14	2R:19867455..19868095	FBgn0005612	CG3090	Sox14	641	641	623/621/2/0	99,68	145	48,38	FBgn0005612	FBtr0072158+FBtr0072157	623+623	FBgn0036960&FBgn0052677	FBtr0332772&FBtr0071493+FBtr0310298	1&1+1	0	0	FBgn0005612(0.0)	NA
39	273	L09	2.43	sample	sample	204240	203360	9612	7880	203800	-880	8746	-1732	1.07	1.05	0.785	0.756	0.734	0.718	BKN33313	Probe	CG12654	FBgn0261260	CG42611	mgl	Megalin	X:9277242..9277361	FBgn0261260	CG42611	mgl	120	120	102/102/0/0	100	24	50,53	FBgn0261260	FBtr0302153+FBtr0302154	102+0	NA	NA	NA	0	0	FBgn0261260(1e-62)	NA
14	6	A06	2.43	sample	sample	341780	327280	16638	14450	334530	-14500	15544	-2188	1.07	1.28	0.738	0.974	0.687	0.762	BKN22979	Probe	CG4071	FBgn0034744	CG4071	Vps20	Vacuolar protein sorting 20	2R:18496379..18496816	FBgn0034744	CG4071	Vps20	438	438	420/420/0/0	100	76	46,93	FBgn0034744	FBtr0308602+FBtr0071856	420+420	NA	NA	NA	0	0	FBgn0034744(0.0)	NA
21	48	B24	2.43	sample	sample	219810	171430	11252	6400	195620	-48380	8826	-4852	1.04	0.831	0.821	0.551	0.792	0.663	BKN29900	Probe	CG8093	FBgn0033999	CG8093	CG8093	NA	2R:11102048..11102615	FBgn0033999	CG8093	CG8093	568	568	550/550/0/0	100	144	50,19	FBgn0033999	FBtr0087401	550	NA	NA	NA	0	0	FBgn0033999(0.0)	NA
27	317	N05	2.42	sample	sample	252660	201480	12736	8460	227070	-51180	10598	-4276	1.13	1.17	0.803	0.869	0.712	0.74	BKN31019	Probe	CG7001	FBgn0004462	CG7001	Pk17E	Protein kinase-like 17E	X:18682608..18682980	FBgn0004462	CG7001	Pk17E	373	373	355/355/0/0	100	83	49,77	FBgn0004462	FBtr0074634+FBtr0307199+FBtr0307198	355+355+0	NA	NA	NA	0	0	FBgn0004462(0.0)	NA
54	209	I17	2.42	sample	sample	208130	321500	9708	12950	264815	113370	11329	3242	0.998	1.65	0.702	1.24	0.703	0.75	BKN46593	Probe	FBgn0039600	FBgn0039600	CG1646	CG1646	NA	3R:24638899..24639348	FBgn0039600	CG1646	CG1646	384	450	432/357/0/75	100	120	52,53	FBgn0039600	FBtr0113299+FBtr0085323+FBtr0085324+FBtr0085325+FBtr0085322+FBtr0113301	357+357+357+357+357+357	NA	NA	NA	0	0	FBgn0039600(0.0)	NA
39	52	C04	2.42	sample	sample	175530	176740	8223	6910	176135	1210	7566.5	-1313	0.92	0.915	0.672	0.663	0.73	0.724	BKN31821	Probe	CG11574	FBgn0250755	CG42233	CG42233	NA	3R:27625906..27626058	FBgn0250755	CG42233	CG42233	153	153	135/135/0/0	100	41	53,32	FBgn0250755	FBtr0290135	135	NA	NA	NA	0	0	FBgn0250755(3e-82)	NA
25	341	O05	2.42	sample	sample	367400	330790	19954	12580	349095	-36610	16267	-7374	1.79	1.69	1.38	1.16	0.771	0.687	BKN29111	Probe	CG1078	FBgn0037255	CG1078	Fip1	NA	3R:312706..312842	FBgn0037255	CG1078	Fip1	137	137	119/119/0/0	100	29	50,78	FBgn0037255	FBtr0078928	119	NA	NA	NA	0	0	FBgn0037255(1e-72)	NA
13	269	L05	2.41	sample	sample	293880	214350	15190	9350	254115	-79530	12270	-5840	1.1	0.952	0.785	0.705	0.714	0.741	BKN26111	Probe	CG14839	FBgn0038219	CG14839	CG14839	NA	3R:10088160..10088503	FBgn0038219	CG14839	CG14839	344	344	326/326/0/0	100	72	49,16	FBgn0038219	FBtr0082920	326	NA	NA	NA	0	0	FBgn0038219(0.0)	NA
46	269	L05	2.41	sample	sample	120800	196230	4082	10040	158515	75430	7061	5958	0.581	1.01	0.296	0.939	0.51	0.932	BKN41791	Probe	FBgn0083060	FBgn0261973	CR42804	snoRNA:Or-CD9a	NA	2R:20073399..20073496	FBgn0259937+FBgn0261973	CG3333+CR42804	Nop60B+snoRNA:Or-CD9a	98+47	98	80/61/19/0	76,25	33	58,92	FBgn0259937	FBtr0300861+FBtr0300228+FBtr0300229+FBtr0100213+FBtr0072258+FBtr0300227+FBtr0304599	95+80+15+0+0+0+0	FBgn0261973&FBgn0261974	FBtr0303791&FBtr0303792	19&15	0	0	FBgn0259937(1e-49)&FBgn0261973(4e-13)&FBgn0261974(9e-11)	NA
34	239	J23	2.41	sample	sample	190160	209800	9049	8790	199980	19640	8919.5	-259	0.877	0.971	0.629	0.717	0.718	0.739	BKN32348	Probe	CG7203	FBgn0031942	CG7203	CG7203	NA	2L:7752205..7752512	FBgn0031942	CG7203	CG7203	308	308	290/290/0/0	100	84	50,61	FBgn0031942	FBtr0290272	290	NA	NA	NA	0	0	FBgn0031942(2e-174)	NA
24	339	O03	2.41	sample	sample	200860	205550	9851	8540	203205	4690	9195.5	-1311	1.04	1.15	0.743	0.852	0.714	0.742	BKN28918	Probe	CG11387	FBgn0004198	CG11387	ct	cut	X:7540106..7540258	FBgn0004198	CG11387	ct	153	153	135/130/5/0	96,3	28	46,79	FBgn0004198	FBtr0331733+FBtr0071068+FBtr0114613+FBtr0305134+FBtr0071069	135+135+135+135+135	FBgn0261388&FBgn0036373&FBgn0263108&FBgn0003499&FBgn0051687&FBgn0024250&FBgn0263355&FBgn0083949&FBgn0015904&FBgn0029716&FBgn0028481&FBgn0010909&FBgn0260780&FBgn0039026&FBgn0029761&FBgn0260003&FBgn0026206	FBtr0302270&FBtr0075811+FBtr0075810&FBtr0330148+FBtr0330149+FBtr0307302+FBtr0307301+FBtr0307306+FBtr0307305+FBtr0332096+FBtr0307304&FBtr0301615+FBtr0330050+FBtr0083543+FBtr0083542&FBtr0302224&FBtr0071048&FBtr0330204+FBtr0308895+FBtr0330661+FBtr0330203+FBtr0273378&FBtr0110806+FBtr0110807&FBtr0075908+FBtr0300551&FBtr0070679&FBtr0077949+FBtr0305064&FBtr0072958+FBtr0072957+FBtr0072959+FBtr0072960+FBt…	2&2+0&2+2+2+2+2+2+2+2&2+2+2+2&2&2&2+2+2+2+2&2+0&2+2&1&1+1&1+1+1+1+1&1&1+1+0+0+0+0+0+0&1+1+1+1+1+1+0+0+0+0&1+0+0+0+0+0+0+0&1	0	0	FBgn0004198(3e-82)	NA
27	337	O01	2.4	sample	sample	126700	142880	6536	5910	134790	16180	6223	-626	0.566	0.833	0.412	0.607	0.729	0.729	NA	Empty	NA	NA	NA	NA	NA	NA	NA	NA	NA	NA	NA	NA	NA	NA	NA	NA	NA	NA	NA	NA	NA	NA	NA	NA	NA
9	182	H14	2.4	sample	sample	195300	207130	8594	8490	201215	11830	8542	-104	0.888	0.971	0.638	0.716	0.719	0.738	BKN25035	Probe	CG11162	FBgn0030509	CG11162	CG11162	NA	X:13571081..13571443	FBgn0030509	CG11162	CG11162	363	363	345/345/0/0	100	84	50,44	FBgn0030509	FBtr0073811	345	NA	NA	NA	0	0	FBgn0030509(0.0)	NA
23	246	K06	2.4	sample	sample	145390	139590	7014	5470	142490	-5800	6242	-1544	0.739	0.725	0.548	0.52	0.742	0.717	BKN28799	Probe	CG10497	FBgn0010415	CG10497	Sdc	Syndecan	2R:17367617..17367783	FBgn0010415	CG10497	Sdc	167	167	149/148/1/0	99,33	52	54,64	FBgn0010415	FBtr0273207+FBtr0071707+FBtr0301557+FBtr0071706+FBtr0273206+FBtr0071705+FBtr0305897	149+149+149+149+149+149+0	FBgn0259789	FBtr0074808+FBtr0074807+FBtr0307536+FBtr0307537	1+1+1+1	0	0	FBgn0010415(2e-90)	NA
57	6	A06	2.4	sample	sample	265560	228070	11755	9510	246815	-37490	10632.5	-2245	1.39	1.26	0.949	0.974	0.68	0.775	NA	Empty	NA	NA	NA	NA	NA	NA	NA	NA	NA	NA	NA	NA	NA	NA	NA	NA	NA	NA	NA	NA	NA	NA	NA	NA	NA
7	298	M10	2.4	sample	sample	336070	292820	15681	12520	314445	-43250	14100.5	-3161	1.34	1.31	0.984	0.955	0.732	0.727	BKN21325	Probe	CG3542	FBgn0031492	CG3542	CG3542	NA	2L:3024333..3024905	FBgn0031492	CG3542	CG3542	573	573	555/554/1/0	99,82	150	50,95	FBgn0031492	FBtr0077648+FBtr0077649	555+555	FBgn0261806	FBtr0303282	1	0	0	FBgn0031492(0.0)	NA
51	361	P01	2.4	sample	sample	292810	275620	13634	12130	284215	-17190	12882	-1504	2.04	2.01	1.38	1.56	0.679	0.777	BKN45661	Probe	FBgn0035735	FBgn0035735	CG8640	Cpr65Ea	Cuticular protein 65Ea	3L:7079393..7079664	FBgn0035735	CG8640	Cpr65Ea	206	272	254/180/0/74	100	68	49,6	FBgn0035735	FBtr0076929	180	NA	NA	NA	0	0	FBgn0035735(9e-109)	NA
57	271	L07	2.39	sample	sample	165970	155200	7864	6110	160585	-10770	6987	-1754	0.871	0.855	0.635	0.626	0.728	0.732	BKN51024	Probe	FBgn0027889	FBgn0027889	CG6386	ball	ballchen	3R:22691204..22691436	FBgn0027889	CG6386	ball	233	233	215/215/0/0	100	56	50,49	FBgn0027889	FBtr0085095+FBtr0085096	215+215	NA	NA	NA	0	0	FBgn0027889(1e-129)	NA
35	381	P21	2.39	sample	sample	186720	186310	9229	7510	186515	-410	8369.5	-1719	0.849	0.872	0.636	0.622	0.749	0.714	BKN32575	Probe	CG5596	FBgn0002772	CG5596	Mlc1	Myosin alkali light chain 1	3R:23484436..23484566	FBgn0002772	CG5596	Mlc1	131	131	113/113/0/0	100	29	50,73	FBgn0002772	FBtr0331365+FBtr0085196+FBtr0085195	113+113+113	NA	NA	NA	0	0	FBgn0002772(4e-69)	NA
34	365	P05	2.38	sample	sample	246560	246320	11814	10330	246440	-240	11072	-1484	1.14	1.14	0.821	0.843	0.723	0.739	BKN32375	Probe	CG16931	FBgn0004588	CG16931	Eig71Ea	Ecdysone-induced gene 71Ea	3L:15642474..15642609	FBgn0004588	CG16931	Eig71Ea	136	136	118/118/0/0	100	34	54,11	FBgn0004588	FBtr0075587	118	NA	NA	NA	0	0	FBgn0004588(4e-72)	NA
1	246	K06	2.38	sample	sample	328550	369940	19355	20650	349245	41390	20002.5	1295	1.27	1.43	0.969	1.01	0.761	0.704	BKN20159	Probe	CG6349	FBgn0259113	CG6349	DNApol-alpha180	DNA polymerase alpha 180kD	3R:17496388..17496811	FBgn0259113	CG6349	DNApol-alpha180	424	424	406/406/0/0	100	125	53,37	FBgn0259113	FBtr0084115	406	NA	NA	NA	0	0	FBgn0259113(0.0)	NA
13	292	M04	2.38	sample	sample	333700	277160	17979	11760	305430	-56540	14869.5	-6219	1.25	1.23	0.929	0.887	0.744	0.721	BKN22762	Probe	CG5263	FBgn0016070	CG5263	smg	smaug	3L:8986737..8987186	FBgn0016070	CG5263	smg	450	450	432/431/1/0	99,77	108	49,91	FBgn0016070	FBtr0076549+FBtr0290103+FBtr0076550+FBtr0290104+FBtr0076551	432+432+432+432+432	FBgn0033019&FBgn0050441	FBtr0086087&FBtr0299872	1&1	0	0	FBgn0016070(0.0)	NA
53	10	A10	2.37	sample	sample	150430	125840	6990	5260	138135	-24590	6125	-1730	0.938	0.883	0.653	0.677	0.696	0.766	BKN46253	Probe	FBgn0024998	FBgn0024998	CG2685	CG2685	NA	X:2606023..2606571	FBgn0024998	CG2685	CG2685	479	549	531/446/0/85	100	94	45,8	FBgn0024998	FBtr0070499	446	NA	NA	NA	0	0	FBgn0024998(0.0)	NA
31	372	P12	2.37	sample	sample	209250	234940	11551	10910	222095	25690	11230.5	-641	0.859	1.01	0.628	0.741	0.731	0.735	BKN31898	Probe	CG12537	FBgn0264493	CG12537	rdx	roadkill	3R:9807597..9807747	FBgn0264493	CG12537	rdx	151	151	133/132/1/0	99,25	29	48,41	FBgn0264493	FBtr0100361+FBtr0301632+FBtr0100852+FBtr0301634+FBtr0301633	133+0+0+0+0	FBgn0015558	FBtr0329901+FBtr0077224+FBtr0329902+FBtr0329903+FBtr0329900	1+1+1+1+0	0	18	FBgn0264493(5e-81)	NA
17	217	J01	2.37	sample	sample	249000	285830	11778	11790	267415	36830	11784	12	0.984	1.26	0.72	0.921	0.732	0.734	BKN26769	Probe	CG32691	FBgn0052691	NA	CG32691	NA	X:10058629..10059058	NA	NA	NA	0	430	412/1/0/411	100	111	50	NA	NA	NA	FBgn0025391	FBtr0070277+FBtr0302028+FBtr0302174+FBtr0302175	1+1+1+1	0	0	NA	NA
37	141	F21	2.36	sample	sample	206370	204350	9971	8440	205360	-2020	9205.5	-1531	0.949	0.953	0.694	0.7	0.732	0.735	BKN32899	Probe	CG10200	FBgn0033968	CG10200	CG10200	NA	2R:10697091..10697383	FBgn0033968	CG10200	CG10200	293	293	275/274/1/0	99,64	57	49,21	FBgn0033968	FBtr0087445+FBtr0087444	275+275	FBgn0263197	FBtr0332260+FBtr0273447+FBtr0332266+FBtr0300603+FBtr0332262+FBtr0086949+FBtr0086948+FBtr0273446+FBtr0332261+FBtr0086950+FBtr0332263+FBtr0332265+FBtr0332264	1+1+1+1+1+1+1+1+1+1+1+0+0	0	0	FBgn0033968(2e-165)	NA
4	214	I22	2.36	sample	sample	259290	221640	13777	10410	240465	-37650	12093.5	-3367	1.07	0.973	0.805	0.694	0.755	0.713	BKN20731	Probe	CG1490	FBgn0030366	CG1490	Usp7	ubiquitin-specific protease 7	X:11919318..11919970	FBgn0030366	CG1490	Usp7	653	653	635/635/0/0	100	158	49,57	FBgn0030366	FBtr0073641	635	NA	NA	NA	0	0	FBgn0030366(0.0)	NA
23	128	F08	2.36	sample	sample	225480	222450	10593	9060	223965	-3030	9826.5	-1533	1.15	1.16	0.828	0.861	0.723	0.745	BKN30300	Probe	CG8547	FBgn0033919	CG8547	CG8547	NA	2R:10150486..10150942	FBgn0033919	CG8547	CG8547	457	457	439/439/0/0	100	84	45,92	FBgn0033919	FBtr0301203+FBtr0301204	439+439	NA	NA	NA	0	18	FBgn0033919(0.0)	NA
34	343	O07	2.36	sample	sample	297330	303820	14149	12920	300575	6490	13534.5	-1229	1.37	1.41	0.984	1.05	0.718	0.75	BKN34104	Probe	HDC08895	NA	NA	NA	NA	3L:7307604..7307807	NA	NA	NA	0	204	186/0/0/186	0	39	47,86	NA	NA	NA	NA	NA	NA	0	0	NA	NA
12	212	I20	2.36	sample	sample	200340	226970	10953	9130	213655	26630	10041.5	-1823	0.929	1.03	0.72	0.713	0.775	0.696	BKN22458	Probe	CG12018	FBgn0027903	CG12018	CG12018	NA	3L:1775706..1776173	FBgn0027903	CG12018	CG12018	468	468	450/450/0/0	100	104	49,79	FBgn0027903	FBtr0072775	450	NA	NA	NA	0	0	FBgn0027903(0.0)	NA
7	28	B04	2.36	sample	sample	236690	218690	10929	9560	227690	-18000	10244.5	-1369	0.946	0.981	0.686	0.729	0.725	0.743	BKN24418	Probe	CG15437	FBgn0027609	CG15437	morgue	modifier of rpr and grim, ubiquitously expressed	2L:4443650..4444239	FBgn0027609	CG15437	morgue	590	590	572/570/2/0	99,65	132	48,35	FBgn0027609	FBtr0077457	572	FBgn0037717	FBtr0082073	2	0	0	FBgn0027609(0.0)	NA
37	200	I08	2.35	sample	sample	198850	109960	13789	2710	154405	-88890	8249.5	-11079	0.914	0.513	0.96	0.225	1.05	0.439	BKN24753	Probe	CG8172	FBgn0033362	CG8172	CG8172	NA	2R:4895096..4895654	FBgn0033362	CG8172	CG8172	475	559	541/439/2/100	99,55	127	48,77	FBgn0033362	FBtr0301192+FBtr0301193+FBtr0301191	441+441+441	FBgn0003319&FBgn0036612	FBtr0083250&FBtr0075377+FBtr0110866	1&1+1	0	0	FBgn0033362(6e-158)	NA
53	300	M12	2.34	sample	sample	61320	66650	3196	2520	63985	5330	2858	-676	0.382	0.468	0.299	0.324	0.781	0.693	BKN46326	Probe	FBgn0053522	FBgn0261872	CG33522	scaf6	NA	3L:17034961..17035490	FBgn0261872	CG33522	scaf6	351	530	512/316/0/196	100	148	50,89	FBgn0261872	FBtr0310004+FBtr0091474+FBtr0301554	316+316+316	NA	NA	NA	0	0	FBgn0261872(1e-97)	NA
34	138	F18	2.34	sample	sample	198080	200740	9528	8490	199410	2660	9009	-1038	0.913	0.929	0.662	0.692	0.725	0.746	BKN32417	Probe	CG4840	FBgn0086757	CG4840	cbs	centrosomin's beautiful sister	2R:9339877..9340182	FBgn0086757	CG4840	cbs	306	306	288/288/0/0	100	60	49,34	FBgn0086757	FBtr0309886+FBtr0309887+FBtr0087666	288+288+288	NA	NA	NA	0	0	FBgn0086757(4e-173)	NA
38	235	J19	2.34	sample	sample	185670	186740	9133	7430	186205	1070	8281.5	-1703	0.904	0.91	0.684	0.652	0.757	0.717	BKN33114	Probe	CG8869	FBgn0031654	CG8869	Jon25Bii	Jonah 25Bii	2L:4952512..4952801	FBgn0031654	CG8869	Jon25Bii	290	290	272/270/2/0	99,26	30	44,71	FBgn0031654	FBtr0079055	272	FBgn0039778&FBgn0035666	FBtr0085652&FBtr0077042	2&2	0	0	FBgn0031654(1e-163)&FBgn0039778(1e-21)&FBgn0039777(1e-21)&FBgn0003357(2e-14)&FBgn0003356(2e-14)&FBgn0020906(7e-11)	NA
50	163	G19	2.34	sample	sample	237820	209450	11587	9480	223635	-28370	10533.5	-2107	1.48	1.37	1.04	1.06	0.701	0.77	BKN45046	Probe	FBgn0030881	FBgn0030881	CG12985	CG12985	NA	X:17778434..17778842	FBgn0030881	CG12985	CG12985	245	409	391/215/0/176	100	110	52,38	FBgn0030881	FBtr0074494	215	NA	NA	NA	0	0	FBgn0030881(7e-95)	NA
20	339	O03	2.34	sample	sample	240800	238140	11527	10250	239470	-2660	10888.5	-1277	1.16	1.15	0.835	0.868	0.72	0.752	BKN28150	Probe	CG2158	FBgn0033264	CG2158	Nup50	Nucleoporin 50	2R:4012138..4012413	FBgn0033264	CG2158	Nup50	276	276	258/258/0/0	100	61	50,29	FBgn0033264	FBtr0088783	258	NA	NA	NA	0	0	FBgn0033264(3e-155)	NA
4	48	B24	2.33	sample	sample	280120	318950	14795	15200	299535	38830	14997.5	405	1.15	1.4	0.865	1.01	0.751	0.724	BKN23852	Probe	CG12885	FBgn0039523	CG12885	CG12885	NA	3R:23357307..23357963	FBgn0039523	CG12885	CG12885	657	657	639/635/4/0	99,37	133	48,05	FBgn0039523	FBtr0085185+FBtr0321256	639+639	FBgn0000578&FBgn0053547&FBgn0039302&FBgn0263197&FBgn0014135&FBgn0003507&FBgn0053282&FBgn0083963	FBtr0086584+FBtr0114623+FBtr0086583+FBtr0100174+FBtr0100176+FBtr0086582&FBtr0305021+FBtr0308498+FBtr0305017+FBtr0305023+FBtr0305014+FBtr0305016+FBtr0305015+FBtr0305022+FBtr0305018+FBtr0305025+FBtr0305019+FBtr0301555+FBtr0305024+FBtr0305020&FBtr0304692+FBtr0084813&FBtr0332260+FBtr0273447+FBtr0300603+FBtr0332266+FBtr0332262+FBtr0086949+FBtr0273446+FBtr0086948+FBtr0332261+FBtr0086950+FBtr0332263+FBt…	2+2+0+0+0+0&2+2+2+2+2+2+2+2+2+2+2+2+2+2&2+2&2+2+2+2+2+2+2+2+2+2+2+0+0&1+1&1+1+0+0&1&1	0	18	FBgn0039523(0.0)	NA
19	128	F08	2.33	sample	sample	294090	290650	14340	12310	292370	-3440	13325	-2030	1.2	1.24	0.917	0.882	0.765	0.71	BKN27228	Probe	CG4386	FBgn0034661	CG4386	CG4386	NA	2R:17687928..17688338	FBgn0034661	CG4386	CG4386	411	411	393/393/0/0	100	87	48,23	FBgn0034661	FBtr0071743	393	NA	NA	NA	0	0	FBgn0034661(0.0)	NA
53	359	O23	2.33	sample	sample	207400	186670	10366	7390	197035	-20730	8878	-2976	1.29	1.31	0.969	0.951	0.749	0.726	BKN46248	Probe	FBgn0032283	FBgn0032283	CG7296	CG7296	NA	2L:10686455..10686616	FBgn0032283	CG7296	CG7296	162	162	144/144/0/0	100	14	43,92	FBgn0032283	FBtr0080129	144	NA	NA	NA	0	0	FBgn0032283(2e-87)	NA
14	102	E06	2.33	sample	sample	349250	2950	25340	80	176100	-346300	12710	-25260	1.1	0.0115	1.12	0.00539	1.025	0.468	BKN23003	Probe	CG32795	FBgn0040384	CG32795	CG32795	NA	X:2677021..2677457	FBgn0040384	CG32795	CG32795	437	437	419/417/2/0	99,52	139	55	FBgn0040384	FBtr0070492+FBtr0070491+FBtr0070493+FBtr0309881	419+419+419+419	FBgn0052850	FBtr0089123	2	42	0	FBgn0040384(0.0)	NA
7	357	O21	2.32	sample	sample	271420	244350	13107	10330	257885	-27070	11718.5	-2777	1.09	1.1	0.822	0.788	0.758	0.719	BKN21247	Probe	CG6554	FBgn0037834	CG6554	Art1	Arginine methyltransferase 1	3R:6612559..6612933	FBgn0037834	CG6554	Art1	375	375	357/357/0/0	100	80	50,74	FBgn0037834	FBtr0082304	357	NA	NA	NA	0	0	FBgn0037834(0.0)	NA
2	181	H13	2.32	sample	sample	406900	271240	21905	14820	339070	-135660	18362.5	-7085	1.52	1.09	1.06	0.851	0.694	0.779	BKN23403	Probe	CG2914	FBgn0005660	CG2914	Ets21C	Ets at 21C	2L:551564..551965	FBgn0005660	CG2914	Ets21C	402	402	384/384/0/0	100	91	50,87	FBgn0005660	FBtr0078079+FBtr0112854	384+0	NA	NA	NA	0	0	FBgn0005660(0.0)	NA
50	375	P15	2.31	sample	sample	329830	304410	17704	12670	317120	-25420	15187	-5034	2.05	2	1.58	1.41	0.772	0.708	BKN45284	Probe	FBgn0036991	FBgn0036991	CG5872	CG5872	NA	3L:20430870..20431224	FBgn0036991	CG5872	CG5872	291	355	337/257/0/80	100	103	53,01	FBgn0036991	FBtr0078194	257	NA	NA	NA	0	0	FBgn0036991(4e-102)	NA
51	114	E18	2.3	sample	sample	167400	152750	8654	6290	160075	-14650	7472	-2364	1.17	1.11	0.878	0.808	0.753	0.727	BKN45513	Probe	FBgn0052686	FBgn0052686	CG32686	CG32686	NA	X:10267028..10267716	FBgn0052686	CG32686	CG32686	689	689	671/671/0/0	100	195	53,58	FBgn0052686	FBtr0071468+FBtr0071467+FBtr0302373	671+671+671	NA	NA	NA	0	0	FBgn0052686(0.0)	NA
31	31	B07	2.3	sample	sample	233130	242050	13203	11180	237590	8920	12191.5	-2023	0.957	1.04	0.718	0.759	0.75	0.731	BKN31716	Probe	CG12003	FBgn0035234	CG12003	CG12003	NA	3L:1566570..1566902	FBgn0035234	CG12003	CG12003	333	333	315/315/0/0	100	53	45,64	FBgn0035234	FBtr0072744	315	NA	NA	NA	0	0	FBgn0035234(0.0)	NA
20	52	C04	2.3	sample	sample	232070	236970	11515	9960	234520	4900	10737.5	-1555	1.12	1.15	0.834	0.843	0.747	0.734	BKN28174	Probe	CG6227	FBgn0030631	CG6227	CG6227	NA	X:15242605..15242880	FBgn0030631	CG6227	CG6227	276	276	258/258/0/0	100	46	45,23	FBgn0030631	FBtr0074011	258	NA	NA	NA	0	0	FBgn0030631(3e-155)	NA
25	59	C11	2.3	sample	sample	246540	225290	12688	9350	235915	-21250	11019	-3338	1.2	1.15	0.876	0.863	0.73	0.749	BKN29042	Probe	CG2872	FBgn0028961	CG2872	AlstR	Allatostatin Receptor	X:3549655..3549797	FBgn0028961	CG2872	AlstR	143	143	125/125/0/0	100	29	49,52	FBgn0028961	FBtr0070575	125	NA	NA	NA	0	0	FBgn0028961(3e-76)	NA
27	219	J03	2.3	sample	sample	317120	195070	16399	8300	256095	-122050	12349.5	-8099	1.42	1.14	1.03	0.853	0.73	0.75	BKN30994	Probe	CG15247	FBgn0030156	CG15247	CG15247	NA	X:9768867..9769240	FBgn0030156	CG15247	CG15247	374	374	356/356/0/0	100	64	45,72	FBgn0030156	FBtr0071397	356	NA	NA	NA	0	0	FBgn0030156(0.0)	NA
37	364	P04	2.3	sample	sample	229300	246390	10976	10460	237845	17090	10718	-516	1.05	1.15	0.764	0.868	0.725	0.755	BKN33046	Probe	CG13202	FBgn0033623	CG13202	CG13202	NA	2R:7243860..7243982	FBgn0033623	CG13202	CG13202	123	123	105/105/0/0	100	29	49,96	FBgn0033623	FBtr0088157	105	NA	NA	NA	0	0	FBgn0033623(2e-64)	NA
50	132	F12	2.3	sample	sample	106820	99970	5530	4330	103395	-6850	4930	-1200	0.664	0.656	0.495	0.483	0.745	0.737	BKN45318	Probe	FBgn0025623	FBgn0264449	CG43867	CG43867	NA	X:704848..705541	FBgn0264449	CG43867	CG43867	485	694	676/456/0/220	100	181	51,3	FBgn0264449	FBtr0332607+FBtr0332612+FBtr0332606+FBtr0332609+FBtr0332610+FBtr0332605+FBtr0332608+FBtr0332611+FBtr0332604	456+456+456+456+456+456+454+454+454	NA	NA	NA	0	0	FBgn0264449(0.0)	NA
16	213	I21	2.29	sample	sample	137360	153450	7278	6000	145405	16090	6639	-1278	0.541	0.67	0.423	0.471	0.782	0.703	BKN22171	Probe	CG8831	FBgn0033737	CG8831	Nup54	Nucleoporin 54	2R:8316459..8316945	FBgn0033737	CG8831	Nup54	487	487	469/469/0/0	100	144	52,57	FBgn0033737	FBtr0087952	469	NA	NA	NA	0	0	FBgn0033737(0.0)	NA
27	331	N19	2.29	sample	sample	276970	186430	14460	7880	231700	-90540	11170	-6580	1.24	1.09	0.912	0.81	0.737	0.745	BKN31026	Probe	CG30017	FBgn0050017	NA	CG30017	NA	2R:6758248..6758618	NA	NA	NA	0	371	353/0/0/353	0	119	54,6	NA	NA	NA	NA	NA	NA	0	0	NA	NA
38	276	L12	2.29	sample	sample	195110	190750	9612	7680	192930	-4360	8646	-1932	0.95	0.929	0.72	0.674	0.758	0.726	BKN33218	Probe	CG16991	FBgn0035786	CG16991	Tsp66A	Tetraspanin 66A	3L:7461062..7461182	FBgn0035786+FBgn0261537+FBgn0261536	CG16991+CG42661+CG42660	Tsp66A+CG42661+CG42660	121+121+121	121	103/0/103/0	0	27	50,22	FBgn0035786&FBgn0261536&FBgn0261537	FBtr0299721+FBtr0076861+FBtr0332798+FBtr0302557+FBtr0332799&FBtr0302558&FBtr0302559	103+103+103+103+103&103&103	NA	NA	NA	0	0	FBgn0035786(3e-63)&FBgn0261537(3e-63)&FBgn0261536(3e-63)	NA
23	297	M09	2.29	sample	sample	241730	234430	11312	9770	238080	-7300	10541	-1542	1.23	1.22	0.884	0.928	0.72	0.762	BKN28717	Probe	CG9705	FBgn0036661	CG9705	CG9705	NA	3L:16773489..16773836	FBgn0036661	CG9705	CG9705	348	348	330/328/2/0	99,39	88	50,35	FBgn0036661	FBtr0075325+FBtr0075324	330+229	FBgn0262743&FBgn0051915	FBtr0305587+FBtr0305586+FBtr0305585+FBtr0081392+FBtr0305584&FBtr0079099	1+1+1+1+1&1	0	0	FBgn0036661(0.0)	NA
17	81	D09	2.29	sample	sample	258690	259410	12592	10660	259050	720	11626	-1932	1.02	1.14	0.77	0.833	0.753	0.731	BKN26737	Probe	CG18212	FBgn0038535	CG18212	alt	aluminum tubes	3R:13502726..13503061	FBgn0038535	CG18212	alt	336	336	318/317/1/0	99,69	85	52,29	FBgn0038535	FBtr0089413+FBtr0089412+FBtr0089415+FBtr0089417+FBtr0089414+FBtr0089416	318+318+318+318+318+318	FBgn0261710	FBtr0071461+FBtr0307488+FBtr0071460	1+1+1	0	0	FBgn0038535(0.0)	NA
21	263	K23	2.28	sample	sample	246390	248400	11778	10420	247395	2010	11099	-1358	1.16	1.2	0.859	0.897	0.74	0.745	BKN28328	Probe	CG32393	FBgn0261934	CG42799	dikar	dikar	3L:6733495..6733766	FBgn0261934	CG42799	dikar	272	272	254/254/0/0	100	80	54,67	FBgn0261934	FBtr0303748+FBtr0303751+FBtr0303750+FBtr0330145+FBtr0303749	254+254+0+0+0	NA	NA	NA	0	0	FBgn0261934(6e-153)	NA
26	331	N19	2.28	sample	sample	312230	177780	15369	7520	245005	-134450	11444.5	-7849	1.58	0.927	1.13	0.71	0.718	0.767	BKN30834	Probe	CG31031	FBgn0051031	CG31031	CG31031	NA	3R:25888816..25889198	FBgn0051031	CG31031	CG31031	383	383	365/365/0/0	100	74	47,65	FBgn0051031	FBtr0085566	365	NA	NA	NA	0	0	FBgn0051031(0.0)	NA
14	92	D20	2.27	sample	sample	240260	269230	12748	11520	254745	28970	12134	-1228	0.755	1.05	0.566	0.777	0.749	0.738	BKN26454	Probe	CG6586	FBgn0028980	CG6586	tan	tantalus	3L:6049013..6049351	FBgn0028980	CG6586	tan	339	339	321/321/0/0	100	85	50,47	FBgn0028980	FBtr0077043	321	NA	NA	NA	0	0	FBgn0028980(0.0)	NA
22	232	J16	2.27	sample	sample	135620	131350	6871	5480	133485	-4270	6175.5	-1391	0.668	0.655	0.491	0.493	0.735	0.753	BKN30136	Probe	CG30320	FBgn0050320	NA	CG30320	NA	2R:6364181..6364681	NA	NA	NA	0	501	483/1/3/479	25	115	49,07	NA	NA	NA	FBgn0263995&FBgn0261811&FBgn0030510&FBgn0031449	FBtr0330275+FBtr0330277+FBtr0330272+FBtr0330271+FBtr0330269+FBtr0330270+FBtr0330279+FBtr0330276+FBtr0330274+FBtr0330278+FBtr0330273+FBtr0330280&FBtr0303996+FBtr0074805+FBtr0303995+FBtr0074804&FBtr0073846&FBtr0077707+FBtr0077705+FBtr0077708+FBtr0077706	1+1+1+1+1+1+1+1+1+1+1+1&1+1+1+1&1&1+1+1+1	16	18	NA	NA
26	270	L06	2.27	sample	sample	224730	125850	11431	5180	175290	-98880	8305.5	-6251	1.13	0.656	0.842	0.489	0.742	0.746	BKN30911	Probe	CG14177	FBgn0036013	CG14177	CG14177	NA	3L:9590995..9591264	FBgn0036013	CG14177	CG14177	270	270	252/250/2/0	99,21	47	46,74	FBgn0036013	FBtr0076378	252	FBgn0033714&FBgn0261283	FBtr0087897+FBtr0305075+FBtr0087898&FBtr0074873+FBtr0074875+FBtr0074874	1+0+0&1+1+1	0	0	FBgn0036013(1e-151)	NA
4	144	F24	2.27	sample	sample	266440	280680	14735	13040	273560	14240	13887.5	-1695	1.1	1.23	0.861	0.869	0.786	0.705	BKN23876	Probe	CG7660	FBgn0261987	CG7660	Pxt	Peroxinectin-like	3R:13545882..13546533	FBgn0261987	CG7660	Pxt	652	652	634/634/0/0	100	160	49,44	FBgn0261987	FBtr0083508	634	NA	NA	NA	0	0	FBgn0261987(0.0)	NA
51	267	L03	2.26	sample	sample	165340	170410	7852	7660	167875	5070	7756	-192	1.15	1.24	0.797	0.985	0.692	0.794	BKN45638	Probe	FBgn0038691	FBgn0038691	CG5250	CG5250	NA	3R:15054672..15054949	FBgn0038691	CG5250	CG5250	278	278	260/260/0/0	100	70	50,75	FBgn0038691	FBtr0083743	260	NA	NA	NA	0	0	FBgn0038691(2e-156)	NA
50	323	N11	2.26	sample	sample	119500	108170	6141	4770	113835	-11330	5455.5	-1371	0.743	0.709	0.55	0.532	0.739	0.75	BKN45270	Probe	FBgn0083967	FBgn0083967	CG34131	muted	muted	3R:18189525..18190220	FBgn0083967+FBgn0260467	CG34131+CG7071	muted+CG7071	627+627	696	678/0/591/87	0	172	51,12	FBgn0260467&FBgn0083967	FBtr0084211+FBtr0084212&FBtr0110878	591+591&591	FBgn0036289	FBtr0075975	1	0	0	FBgn0083967(0.0)&FBgn0260467(0.0)	NA
25	201	I09	2.26	sample	sample	98610	203450	5315	8190	151030	104840	6752.5	2875	0.479	1.04	0.367	0.756	0.765	0.727	BKN29077	Probe	CG4356	FBgn0000037	CG4356	mAcR-60C	muscarinic Acetylcholine Receptor 60C	2R:20271590..20271913	FBgn0000037	CG4356	mAcR-60C	324	324	306/306/0/0	100	50	45,61	FBgn0000037	FBtr0072368+FBtr0072367	306+306	NA	NA	NA	0	0	FBgn0000037(0.0)	NA
48	342	O06	2.26	sample	sample	210750	204120	9851	9210	207435	-6630	9530.5	-641	0.896	0.927	0.62	0.737	0.692	0.795	BKN42487	Probe	FBgn0040895	FBgn0040895	NA	CG14773	NA	X:1322098..1322182	NA	NA	NA	0	85	67/1/0/66	100	18	51,77	NA	NA	NA	FBgn0000014	FBtr0083388+FBtr0306337+FBtr0300485+FBtr0083387	1+1+1+1	0	0	NA	NA
22	261	K21	2.24	sample	sample	239830	235380	12281	9800	237605	-4450	11040.5	-2481	1.18	1.17	0.878	0.882	0.743	0.751	BKN28519	Probe	CG7359	FBgn0260855	CG7359	Sec22	NA	X:701011..701280	FBgn0260855+FBgn0026874	CG7359+CG13358	Sec22+CG13358	270+203	270	252/67/185/0	26,59	66	51,12	FBgn0260855	FBtr0310162+FBtr0070141	252+252	FBgn0026874	FBtr0305568+FBtr0290198	185+0	0	21	FBgn0260855(1e-151)&FBgn0026874(9e-112)	NA
30	28	B04	2.23	sample	sample	196730	193080	9061	8270	194905	-3650	8665.5	-791	1.08	1.08	0.767	0.843	0.713	0.782	BKN24607	Probe	CG32006	FBgn0052006	CG32006	CG32006	NA	4:173164..173534	FBgn0052006	CG32006	CG32006	371	371	353/353/0/0	100	139	58,6	FBgn0052006	FBtr0089170	353	NA	NA	NA	0	0	FBgn0052006(0.0)	NA
57	227	J11	2.23	sample	sample	215650	191690	10175	7940	203670	-23960	9057.5	-2235	1.13	1.06	0.821	0.814	0.725	0.77	BKN51014	Probe	FBgn0004603	FBgn0004603	CG7873	Src42A	Src oncogene at 42A	2R:1898143..1898587	FBgn0004603	CG7873	Src42A	282	445	427/248/0/179	100	152	54,98	FBgn0004603	FBtr0085968+FBtr0085967	248+248	NA	NA	NA	29	0	FBgn0004603(1e-81)	NA
53	268	L04	2.23	sample	sample	214790	182100	10139	7820	198445	-32690	8979.5	-2319	1.34	1.28	0.947	1.01	0.707	0.787	BKN46502	Probe	FBgn0004636	FBgn0004636	CG1956	R	Roughened	3L:1860668..1860786	FBgn0004636	CG1956	R	119	119	101/101/0/0	100	26	51,98	FBgn0004636	FBtr0303154+FBtr0072867+FBtr0332671	101+101+101	NA	NA	NA	0	0	FBgn0004636(5e-62)	NA
50	273	L09	2.23	sample	sample	235630	218610	12401	9520	227120	-17020	10960.5	-2881	1.47	1.43	1.11	1.06	0.757	0.741	BKN45257	Probe	FBgn0034946	FBgn0034946	CG3065	CG3065	NA	2R:19859043..19859402	FBgn0034946	CG3065	CG3065	360	360	342/342/0/0	100	80	48,54	FBgn0034946	FBtr0072153+FBtr0072155+FBtr0072154	342+342+342	NA	NA	NA	0	0	FBgn0034946(0.0)	NA
7	226	J10	2.23	sample	sample	276840	244030	13299	10680	260435	-32810	11989.5	-2619	1.11	1.09	0.834	0.815	0.754	0.744	BKN24469	Probe	CG16826	FBgn0032505	CG16826	CG16826	NA	2L:13348168..13348751	FBgn0032505	CG16826	CG16826	584	584	566/564/2/0	99,65	117	49,22	FBgn0032505	FBtr0080464	566	FBgn0001098	FBtr0089496+FBtr0089497+FBtr0089498	2+2+2	0	0	FBgn0032505(0.0)	NA
3	132	F12	2.23	sample	sample	373880	333260	21450	16720	353570	-40620	19085	-4730	1.44	1.33	1.09	0.989	0.757	0.741	BKN23678	Probe	CG14880	FBgn0038422	CG14880	CG14880	NA	3R:12186527..12187216	FBgn0038422	CG14880	CG14880	690	690	672/672/0/0	100	119	46,64	FBgn0038422	FBtr0083321+FBtr0083320	672+672	NA	NA	NA	0	0	FBgn0038422(0.0)	NA
12	285	L21	2.22	sample	sample	206690	217740	11300	9120	212215	11050	10210	-2180	0.958	0.984	0.743	0.712	0.775	0.724	BKN25735	Probe	CG33522	FBgn0261872	CG33522	scaf6	NA	3L:17031050..17031398	FBgn0261872	CG33522	scaf6	349	349	331/331/0/0	100	88	49,78	FBgn0261872	FBtr0310004+FBtr0091474+FBtr0301554	331+331+0	NA	NA	NA	0	0	FBgn0261872(0.0)	NA
15	330	N18	2.22	sample	sample	381840	350310	20169	14880	366075	-31530	17524.5	-5289	1.3	1.37	1	0.999	0.772	0.728	BKN27473	Probe	CG2261	FBgn0039867	CG2261	CstF-50	CstF-50	3R:27561896..27562535	FBgn0039867	CG2261	CstF-50	640	640	622/622/0/0	100	121	47,52	FBgn0039867	FBtr0085865	622	NA	NA	NA	0	0	FBgn0039867(0.0)	NA
21	171	H03	2.22	sample	sample	240530	231520	11611	9790	236025	-9010	10700.5	-1821	1.13	1.12	0.847	0.843	0.747	0.751	BKN29830	Probe	CG7895	FBgn0004110	CG7895	tin	tinman	3R:17204759..17205039	FBgn0004110	CG7895	tin	281	281	263/259/4/0	98,48	73	50,92	FBgn0004110	FBtr0084086	263	FBgn0053547&FBgn0019809&FBgn0259789&FBgn0003507&FBgn0260794&FBgn0004875&FBgn0263705	FBtr0305021+FBtr0308498+FBtr0305023+FBtr0305017+FBtr0305014+FBtr0305016+FBtr0305015+FBtr0305022+FBtr0305018+FBtr0305025+FBtr0301555+FBtr0305019+FBtr0305024+FBtr0305020&FBtr0079838+FBtr0079837&FBtr0074808+FBtr0074807+FBtr0307536+FBtr0307537&FBtr0083216+FBtr0100595+FBtr0306244+FBtr0083215&FBtr0303915+FBtr0303913+FBtr0303914+FBtr0303911+FBtr0303916+FBtr0301437+FBtr0303917+FBtr0303912&FBtr0073153+FBt…	2+2+2+2+2+2+2+2+2+2+2+2+2+2&2+2&1+1+1+1&1+1+1+1&1+1+1+1+1+1+0+0&1+1+1+1&1+1+1	0	18	FBgn0004110(3e-158)	NA
27	236	J20	2.22	sample	sample	229490	159740	11922	6930	194615	-69750	9426	-4992	1.02	0.932	0.752	0.712	0.734	0.765	BKN31098	Probe	CG18416	FBgn0034482	NA	CG18416	NA	2R:16091749..16092114	NA	NA	NA	0	366	348/0/0/348	0	100	51,74	NA	NA	NA	NA	NA	NA	0	0	NA	NA
35	282	L18	2.22	sample	sample	174970	169640	8594	7230	172305	-5330	7912	-1364	0.796	0.794	0.592	0.599	0.744	0.755	BKN32645	Probe	CG10045	FBgn0001149	CG10045	GstD1	Glutathione S transferase D1	3R:8193567..8193696	FBgn0001149	CG10045	GstD1	130	130	112/112/0/0	100	39	56,32	FBgn0001149	FBtr0100410+FBtr0082607	112+112	NA	NA	NA	0	0	FBgn0001149(2e-68)	NA
26	197	I05	2.22	sample	sample	99560	239260	5482	9240	169410	139700	7361	3758	0.503	1.25	0.404	0.873	0.803	0.7	BKN29267	Probe	CG4980	FBgn0039558	CG4980	CG4980	NA	3R:23747237..23747547	FBgn0039558	CG4980	CG4980	311	311	293/292/1/0	99,66	47	45,43	FBgn0039558	FBtr0085269	293	FBgn0034606	FBtr0071622+FBtr0330232+FBtr0071623	1+1+1	0	0	FBgn0039558(4e-176)	NA
24	288	L24	2.21	sample	sample	276200	257660	14963	10300	266930	-18540	12631.5	-4663	1.43	1.44	1.13	1.03	0.789	0.714	BKN30536	Probe	CG17855	FBgn0032124	CG17855	CG17855	NA	2L:9540753..9541025	FBgn0032124	CG17855	CG17855	273	273	255/255/0/0	100	61	51,57	FBgn0032124	FBtr0079830	255	NA	NA	NA	0	0	FBgn0032124(2e-153)	NA
21	276	L12	2.21	sample	sample	168680	179460	8343	7440	174070	10780	7891.5	-903	0.795	0.87	0.608	0.641	0.766	0.737	BKN29954	Probe	CG13551	FBgn0040660	CG13551	CG13551	NA	2R:19265407..19265685	FBgn0040660	CG13551	CG13551	279	279	261/261/0/0	100	59	50,24	FBgn0040660	FBtr0072034+FBtr0072033+FBtr0072035	261+261+261	NA	NA	NA	0	0	FBgn0040660(4e-157)	NA
40	232	J16	2.21	sample	sample	236880	222290	11539	9030	229585	-14590	10284.5	-2509	1.12	1.06	0.847	0.79	0.753	0.748	BKN22072	Probe	CG4097	FBgn0002284	CG4097	Pros26	Proteasome 26kD subunit	3L:16602573..16603068	FBgn0002284	CG4097	Pros26	496	496	478/478/0/0	100	103	47,94	FBgn0002284	FBtr0075360	478	NA	NA	NA	0	0	FBgn0002284(0.0)	NA
20	287	L23	2.21	sample	sample	102450	98130	4920	4370	100290	-4320	4645	-550	0.493	0.476	0.356	0.37	0.723	0.778	BKN29672	Probe	CG30089	FBgn0050089	CG30089	CG30089	NA	2R:11623753..11624035	FBgn0050089	CG30089	CG30089	283	283	265/264/1/0	99,62	96	54,02	FBgn0050089	FBtr0087285	265	FBgn0032330	FBtr0331197+FBtr0080161+FBtr0331198	1+1+0	0	0	FBgn0050089(2e-159)	NA
51	226	J10	2.2	sample	sample	125720	119450	6524	5050	122585	-6270	5787	-1474	0.875	0.869	0.662	0.649	0.756	0.747	BKN45725	Probe	FBgn0051921	FBgn0051921	CG31921	CG31921	NA	2L:330433..331105	FBgn0051921	CG31921	CG31921	673	673	655/655/0/0	100	215	55,59	FBgn0051921	FBtr0078096	695	NA	NA	NA	0	0	FBgn0051921(0.0)	NA
22	206	I14	2.2	sample	sample	219590	207120	10941	8940	213355	-12470	9940.5	-2001	1.08	1.03	0.782	0.805	0.723	0.779	BKN28599	Probe	CG12054	FBgn0039831	CG12054	CG12054	NA	3R:27052311..27052668	FBgn0039831	CG12054	CG12054	358	358	340/340/0/0	100	60	46,63	FBgn0039831	FBtr0085758+FBtr0305118+FBtr0305119+FBtr0113312	340+340+340+340	NA	NA	NA	0	0	FBgn0039831(0.0)	NA
24	222	J06	2.2	sample	sample	191120	179820	9384	7920	185470	-11300	8652	-1464	0.99	1	0.708	0.79	0.715	0.787	BKN30515	Probe	CG9863	FBgn0034846	CG9863	CG9863	NA	2R:19234307..19234728	FBgn0034846	CG9863	CG9863	422	422	404/404/0/0	100	64	45,04	FBgn0034846	FBtr0290285	404	NA	NA	NA	0	0	FBgn0034846(0.0)	NA
44	198	I06	2.19	sample	sample	108620	132470	5255	5760	120545	23850	5507.5	505	0.49	0.668	0.354	0.521	0.722	0.781	BKN40915	Probe	FBgn0052479	FBgn0052479	CG32479	CG32479	NA	3L:890561..891149	FBgn0052479	CG32479	CG32479	470	589	571/423/0/148	100	141	50,84	FBgn0052479	FBtr0072589	423	NA	NA	NA	0	0	FBgn0052479(2e-136)	NA
24	248	K08	2.19	sample	sample	274890	258620	13287	11560	266755	-16270	12423.5	-1727	1.42	1.44	1	1.15	0.704	0.798	BKN28992	Probe	CG9293	FBgn0032516	CG9293	CG9293	NA	2L:13386111..13386256	FBgn0032516	CG9293	CG9293	146	146	128/128/0/0	100	31	48,37	FBgn0032516	FBtr0080526+FBtr0080525	128+128	NA	NA	NA	0	0	FBgn0032516(5e-78)	NA
31	342	O06	2.19	sample	sample	153490	156800	8463	7670	155145	3310	8066.5	-793	0.63	0.673	0.46	0.521	0.73	0.774	BKN33623	Probe	HDC15759	NA	NA	NA	NA	3R:22312425..22312675	NA	NA	NA	0	251	233/1/0/232	100	76	53,96	NA	NA	NA	FBgn0052654	FBtr0310304+FBtr0113445+FBtr0310305+FBtr0113444	1+1+1+1	0	0	NA	NA
29	243	K03	2.19	sample	sample	219060	173920	10785	7420	196490	-45140	9102.5	-3365	1.15	0.956	0.845	0.734	0.738	0.768	BKN22942	Probe	CG4278	FBgn0014092	CG4278	CG4278	NA	2L:16327327..16327658	FBgn0014092	CG4278	CG4278	332	332	314/314/0/0	100	76	49,25	FBgn0014092	FBtr0080834	314	NA	NA	NA	0	0	FBgn0014092(0.0)	NA
12	232	J16	2.18	sample	sample	248580	246650	13323	10660	247615	-1930	11991.5	-2663	1.15	1.11	0.876	0.833	0.76	0.747	BKN25816	Probe	CG6897	FBgn0259791	CG6897	bora	aurora borealis	3L:18617028..18617502	FBgn0259791	CG6897	bora	475	475	457/454/3/0	99,34	108	47,86	FBgn0259791	FBtr0075108	457	FBgn0036828&FBgn0085420&FBgn0033491&FBgn0013995	FBtr0075068&FBtr0290012+FBtr0112634&FBtr0088332&FBtr0083999+FBtr0309204+FBtr0309205+FBtr0084000+FBtr0309202+FBtr0083998+FBtr0309203	2&1+1&1&1+1+1+1+1+1+1	0	0	FBgn0259791(0.0)	NA
20	324	N12	2.18	sample	sample	147750	138920	7026	6280	143335	-8830	6653	-746	0.711	0.673	0.509	0.532	0.715	0.79	BKN29774	Probe	CG13082	FBgn0032803	CG13082	CG13082	NA	2L:19539038..19539652	FBgn0032803	CG13082	CG13082	615	615	597/595/2/0	99,66	110	46,08	FBgn0032803	FBtr0081251	597	FBgn0050349&FBgn0038318	FBtr0088650&FBtr0083121+FBtr0083122	1&1+1	0	0	FBgn0032803(0.0)	NA
35	180	H12	2.18	sample	sample	165860	153030	8283	6490	159445	-12830	7386.5	-1793	0.754	0.716	0.571	0.538	0.757	0.751	BKN32618	Probe	CG2861	FBgn0029728	CG2861	CG2861	NA	X:4697493..4697623	FBgn0029728	CG2861	CG2861	131	131	113/113/0/0	100	27	51,91	FBgn0029728	FBtr0070731+FBtr0302037+FBtr0332312+FBtr0332313	113+113+113+113	NA	NA	NA	0	0	FBgn0029728(4e-69)	NA
7	217	J01	2.18	sample	sample	353730	292860	16231	13530	323295	-60870	14880.5	-2701	1.41	1.31	1.02	1.03	0.72	0.786	BKN24369	Probe	CG18208	FBgn0038653	CG18208	CG18208	NA	3R:14673475..14674070	FBgn0038653	CG18208	CG18208	596	596	578/577/1/0	99,83	139	49,26	FBgn0038653	FBtr0330029+FBtr0083677+FBtr0332809	578+578+578	FBgn0038980	FBtr0100322+FBtr0301484+FBtr0331930+FBtr0084260	1+1+1+1	0	0	FBgn0038653(0.0)	NA
15	165	G21	2.18	sample	sample	4420	230250	144	13630	117335	225830	6887	13486	0.015	0.902	0.00714	0.915	0.476	1.015	BKN26575	Probe	CG14332	FBgn0038509	CG14332	CG14332	NA	3R:13247544..13247881	FBgn0038509	CG14332	CG14332	338	338	320/320/0/0	100	58	47,93	FBgn0038509	FBtr0083446	320	NA	NA	NA	0	0	FBgn0038509(0.0)	NA
25	18	A18	2.18	sample	sample	309950	232850	16710	9590	271400	-77100	13150	-7120	1.51	1.19	1.15	0.885	0.765	0.743	BKN29129	Probe	CG5949	FBgn0263600	CG5949	DNApol-delta	DNA-polymerase-delta	3L:15978250..15978569	FBgn0263600	CG5949	DNApol-delta	320	320	302/302/0/0	100	93	53,07	FBgn0263600	FBtr0075522	302	NA	NA	NA	0	0	FBgn0263600(0.0)	NA
53	250	K10	2.18	sample	sample	197580	167870	9732	7050	182725	-29710	8391	-2682	1.23	1.18	0.909	0.907	0.738	0.77	BKN46313	Probe	FBgn0036599	FBgn0036599	CG13044	CG13044	NA	3L:16296059..16296210	FBgn0036599	CG13044	CG13044	87	152	134/61/0/73	100	30	49,53	FBgn0036599	FBtr0075470	61	NA	NA	NA	0	0	FBgn0036599(5e-38)	NA
18	311	M23	2.17	sample	sample	220810	218990	10486	9250	219900	-1820	9868	-1236	0.917	0.946	0.692	0.714	0.755	0.754	BKN27764	Probe	CG3642	FBgn0015621	CG3642	Clp	Clipper	2L:820442..820954	FBgn0015621	CG3642	Clp	513	513	495/495/0/0	100	81	45,95	FBgn0015621	FBtr0078011	495	NA	NA	NA	0	0	FBgn0015621(0.0)	NA
50	263	K23	2.17	sample	sample	188300	182150	9803	8140	185225	-6150	8971.5	-1663	1.17	1.19	0.877	0.908	0.749	0.76	BKN45072	Probe	FBgn0052043	FBgn0052043	CG32043	CG32043	NA	3L:9456940..9457342	FBgn0052043	CG32043	CG32043	403	403	385/385/0/0	100	84	47,95	FBgn0052043	FBtr0114368+FBtr0076465+FBtr0114367+FBtr0076466	385+385+385+385	NA	NA	NA	0	0	FBgn0052043(0.0)	NA
21	148	G04	2.17	sample	sample	307900	276920	15130	11690	292410	-30980	13410	-3440	1.45	1.34	1.1	1.01	0.761	0.75	BKN28390	Probe	CG31122	FBgn0051122	CG31122	CG31122	NA	3R:14234607..14234877	FBgn0051122	CG31122	CG31122	271	271	253/253/0/0	100	64	51,43	FBgn0051122	FBtr0301432+FBtr0083653	253+253	NA	NA	NA	0	0	FBgn0051122(3e-152)	NA
44	229	J13	2.16	sample	sample	337270	244050	17799	9870	290660	-93220	13834.5	-7929	1.52	1.23	1.2	0.893	0.788	0.726	BKN41015	Probe	FBgn0002781	FBgn0002781	CG32491	mod(mdg4)	modifier of mdg4	3R:17200812..17201337	FBgn0002781	CG32491	mod(mdg4)	526	526	508/508/0/0	100	98	47,08	FBgn0002781	FBtr0084067+FBtr0307760+FBtr0084080+FBtr0084073+FBtr0084065+FBtr0084063+FBtr0084069+FBtr0084078+FBtr0084071+FBtr0114360+FBtr0084070+FBtr0084061+FBtr0114361+FBtr0084076+FBtr0084084+FBtr0084075+FBtr0084062+FBtr0084081+FBtr0307759+FBtr0114359+FBtr0084064+FBtr0084077+FBtr0084083+FBtr0084082+FBtr0084074+FBtr0084066+FBtr0084079+FBtr0084060+FBtr0084068+FBtr0084085+FBtr0084072	508+508+508+508+508+508+508+508+508+508+508+508+508+508+508+508+508+508+508+508+508+508+508+508+508+508+508+508+508+508+508	NA	NA	NA	0	0	FBgn0002781(0.0)	NA
21	377	P17	2.16	sample	sample	307510	285180	14747	12340	296345	-22330	13543.5	-2407	1.45	1.38	1.08	1.06	0.742	0.769	BKN29885	Probe	CG10001	FBgn0039595	CG10001	AR-2	Allatostatin Receptor 2	3R:24569469..24569748	FBgn0039595	CG10001	AR-2	280	280	262/262/0/0	100	71	51,16	FBgn0039595	FBtr0085316+FBtr0308641	262+262	NA	NA	NA	0	0	FBgn0039595(1e-157)	NA
30	279	L15	2.16	sample	sample	237130	236040	11671	9720	236585	-1090	10695.5	-1951	1.3	1.32	0.988	0.99	0.761	0.751	BKN26365	Probe	CG12192	FBgn0034827	CG12192	Klp59D	Klp59D	2R:19029719..19030165	FBgn0034827	CG12192	Klp59D	447	447	429/429/0/0	100	86	46,62	FBgn0034827	FBtr0071968	429	NA	NA	NA	0	0	FBgn0034827(0.0)	NA
42	322	N10	2.16	sample	sample	110100	140130	6021	5570	125115	30030	5795.5	-451	0.474	0.705	0.372	0.516	0.783	0.731	BKN40365	Probe	FBgn0032089	FBgn0032089	CG9573	Rcd-1r	Rcd-1 related	2L:9013223..9013914	FBgn0032089+FBgn0032088	CG9573+CG13102	Rcd-1r+CG13102	692+692	692	674/0/674/0	0	146	47,63	FBgn0032088&FBgn0032089	FBtr0309842+FBtr0079766&FBtr0079779	674+0&674	FBgn0031047	FBtr0074744+FBtr0074743	30+30	0	0	FBgn0032089(0.0)&FBgn0032088(0.0)&FBgn0031047(2e-112)	NA
33	298	M10	2.16	sample	sample	194720	187830	10342	8400	191275	-6890	9371	-1942	0.907	0.862	0.681	0.657	0.751	0.762	BKN33997	Probe	HDC15228	NA	NA	NA	NA	3R:19468205..19468590	NA	NA	NA	0	386	368/1/0/367	100	93	49,87	NA	NA	NA	FBgn0004875	FBtr0073153+FBtr0112845+FBtr0073152+FBtr0112844	1+1+1+1	0	0	NA	NA
21	284	L20	2.15	sample	sample	177650	183530	8798	7730	180590	5880	8264	-1068	0.837	0.889	0.642	0.666	0.767	0.748	BKN29958	Probe	CG9090	FBgn0034497	CG9090	CG9090	NA	2R:16167259..16167537	FBgn0034497	CG9090	CG9090	279	279	261/256/5/0	98,08	47	46,47	FBgn0034497	FBtr0086303	261	FBgn0026409&FBgn0032178	FBtr0075718+FBtr0075719+FBtr0308595&FBtr0079938	4+4+4&1	0	0	FBgn0034497(4e-157)&FBgn0026409(7e-17)	NA
2	280	L16	2.15	sample	sample	254150	233680	15334	12100	243915	-20470	13717	-3234	0.95	0.942	0.739	0.695	0.778	0.738	BKN23524	Probe	CG15926	FBgn0259143	CG42258	CG42258	NA	X:12370399..12370796	FBgn0259143	CG42258	CG42258	398	398	380/374/6/0	98,42	94	48,61	FBgn0259143	FBtr0299558+FBtr0299559	380+380	FBgn0029716&FBgn0035429&FBgn0014135&FBgn0031452&FBgn0039429	FBtr0070679&FBtr0308313+FBtr0308311+FBtr0073052+FBtr0308312&FBtr0300123+FBtr0083795&FBtr0077712&FBtr0085014	2&2+2+2+2&1+1&1&1	0	0	FBgn0259143(0.0)	NA
13	276	L12	2.15	sample	sample	356560	255350	20684	10780	305955	-101210	15732	-9904	1.33	1.13	1.07	0.813	0.801	0.717	BKN26018	Probe	CG30391	FBgn0050391	CG30391	CG30391	NA	2R:17152813..17153157	FBgn0050391	CG30391	CG30391	345	345	327/327/0/0	100	85	49,79	FBgn0050391	FBtr0071621	327	NA	NA	NA	0	0	FBgn0050391(0.0)	NA
40	275	L11	2.15	sample	sample	177090	178440	9109	7000	177765	1350	8054.5	-2109	0.84	0.847	0.668	0.612	0.796	0.723	BKN34658	Probe	HDC12057	NA	NA	NA	NA	3R:1998865..1999000	NA	NA	NA	0	136	118/0/0/118	0	26	49,12	NA	NA	NA	NA	NA	NA	0	0	NA	NA
6	226	J10	2.14	sample	sample	251140	208600	12808	9610	229870	-42540	11209	-3198	1.02	0.974	0.78	0.734	0.763	0.754	BKN24277	Probe	CG7876	FBgn0031000	CG7876	Muc18B	Mucin 18B	X:19109702..19110305	FBgn0031000	CG7876	Muc18B	604	604	586/586/0/0	100	127	48,95	FBgn0031000	FBtr0074673	812	NA	NA	NA	0	0	FBgn0031000(0.0)	NA
50	347	O11	2.14	sample	sample	204090	205090	10414	9420	204590	1000	9917	-994	1.27	1.35	0.932	1.05	0.734	0.781	BKN45090	Probe	FBgn0032698	FBgn0032698	CG10336	CG10336	NA	2L:18690312..18690712	FBgn0032698	CG10336	CG10336	401	401	383/383/0/0	100	86	47,28	FBgn0032698	FBtr0081095+FBtr0273194	383+383	NA	NA	NA	0	0	FBgn0032698(0.0)	NA
25	148	G04	2.13	sample	sample	286660	229080	15585	9490	257870	-57580	12537.5	-6095	1.39	1.17	1.08	0.875	0.772	0.748	BKN29158	Probe	CG18654	FBgn0085390	CG34361	Dgk	Diacyl glycerol kinase	2R:3725105..3725239	FBgn0085390	CG34361	Dgk	135	135	117/117/0/0	100	29	51,39	FBgn0085390	FBtr0112581+FBtr0112579+FBtr0112580+FBtr0308590+FBtr0308589+FBtr0330238	117+117+117+117+117+117	NA	NA	NA	0	0	FBgn0085390(2e-71)	NA
50	243	K03	2.13	sample	sample	232390	226260	11443	10740	229325	-6130	11091.5	-703	1.45	1.48	1.02	1.2	0.708	0.807	BKN45062	Probe	FBgn0031071	FBgn0259789	CG12701	vfl	vielfaltig	X:19672556..19672962	FBgn0259789	CG12701	vfl	407	407	389/389/0/0	100	58	44,61	FBgn0259789	FBtr0074808+FBtr0074807+FBtr0307536+FBtr0307537	389+389+389+389	NA	NA	NA	0	0	FBgn0259789(0.0)	NA
53	117	E21	2.13	sample	sample	118800	100840	6033	4170	109820	-17960	5101.5	-1863	0.741	0.708	0.564	0.537	0.761	0.758	BKN46187	Probe	FBgn0038552	FBgn0038552	CG18012	CG18012	NA	3R:13636069..13636637	FBgn0038552	CG18012	CG18012	508	569	551/474/0/77	100	130	48,95	FBgn0038552	FBtr0083523+FBtr0332430	474+393	NA	NA	NA	0	0	FBgn0038552(0.0)	NA
27	226	J10	2.13	sample	sample	110420	137370	5973	5890	123895	26950	5931.5	-83	0.493	0.801	0.377	0.605	0.764	0.756	BKN31093	Probe	CG13611	FBgn0039177	CG13611	CG13611	NA	3R:20106467..20106832	FBgn0039177	CG13611	CG13611	366	366	348/348/0/0	100	66	48,31	FBgn0039177	FBtr0084600	348	NA	NA	NA	0	0	FBgn0039177(0.0)	NA
42	277	L13	2.13	sample	sample	227190	258680	11360	11260	242935	31490	11310	-100	0.979	1.3	0.701	1.04	0.716	0.801	BKN40259	Probe	FBgn0003920	FBgn0003920	CR32913	snRNA:U2:14B	small nuclear RNA U2 at 14B	X:16148714..16148858&2L:19815652..19815796&2L:19812655..19812798	FBgn0003920&FBgn0003922&FBgn0003923	CR32913&CR32882&CR32878	snRNA:U2:14B&snRNA:U2:38ABa&snRNA:U2:38ABb	145&145&144	145	127/0/127/0	0	38	53,93	FBgn0003920&FBgn0003922	FBtr0074208&FBtr0081313	127&127	FBgn0004191&FBgn0003923&FBgn0004192&FBgn0041720	FBtr0080486&FBtr0081293&FBtr0080443&FBtr0091789	120&109&101&101	0	0	FBgn0003920(2e-77)&FBgn0003922(2e-77)&FBgn0004191(5e-75)&FBgn0004192(1e-72)&FBgn0003923(1e-72)&FBgn0041720(1e-72)	NA
20	96	D24	2.13	sample	sample	359330	310900	19631	12490	335115	-48430	16060.5	-7141	1.73	1.51	1.42	1.06	0.822	0.702	BKN29720	Probe	CG33062	FBgn0053062	CG33062	CG33062	NA	3L:19439140..19439421	FBgn0053062	CG33062	CG33062	282	282	264/262/2/0	99,24	52	47,32	FBgn0053062	FBtr0302886+FBtr0302887	264+253	FBgn0262111	FBtr0304068+FBtr0304064+FBtr0304066+FBtr0304062+FBtr0304063+FBtr0304061+FBtr0304065+FBtr0304069+FBtr0304067	2+0+0+0+0+0+0+0+0	0	0	FBgn0053062(7e-159)	NA
5	349	O13	2.13	sample	sample	251940	255770	12054	12510	253855	3830	12282	456	1.07	1.09	0.814	0.824	0.762	0.758	BKN20859	Probe	CG31152	FBgn0086253	CG31152	rumi	rumi	3R:18575013..18575404	FBgn0086253	CG31152	rumi	392	392	374/370/4/0	98,93	85	49,81	FBgn0086253	FBtr0310040+FBtr0084320	374+374	FBgn0051139	FBtr0084321+FBtr0310041	4+4	0	0	FBgn0086253(0.0)&FBgn0051139(4e-16)	NA
50	165	G21	2.13	sample	sample	193370	184840	10366	8150	189105	-8530	9258	-2216	1.2	1.21	0.928	0.909	0.771	0.75	BKN45047	Probe	FBgn0000487	FBgn0261363	CG42640	CG42640	NA	2R:18953679..18954086	FBgn0261363	CG42640	CG42640	408	408	390/390/0/0	100	74	47,51	FBgn0261363	FBtr0302290	390	NA	NA	NA	0	0	FBgn0261363(0.0)&FBgn0033367(4e-13)	NA
39	226	J10	2.12	sample	sample	153480	160140	7218	6800	156810	6660	7009	-418	0.805	0.829	0.59	0.652	0.733	0.787	BKN33397	Probe	HDC08400	NA	NA	NA	NA	3L:4231023..4231151	NA	NA	NA	0	129	91/0/0/91	0	20	49,24	NA	NA	NA	NA	NA	NA	0	0	NA	NA
29	73	D01	2.12	sample	sample	192670	189640	9540	8210	191155	-3030	8875	-1330	1.01	1.04	0.748	0.812	0.742	0.779	BKN31341	Probe	CG17217	FBgn0032419	CG17217	CG17217	NA	2L:12170960..12171145	FBgn0032419	CG17217	CG17217	186	186	168/168/0/0	100	43	49,95	FBgn0032419	FBtr0080341	168	NA	NA	NA	0	0	FBgn0032419(9e-102)	NA
39	64	C16	2.12	sample	sample	179830	178310	8714	7380	179070	-1520	8047	-1334	0.943	0.923	0.712	0.708	0.755	0.767	BKN32397	Probe	CG13719	FBgn0260657	CG42540	CG42540	NA	3L:4568739..4568874	FBgn0260657	CG42540	CG42540	136	136	118/115/3/0	97,46	19	47,09	FBgn0260657	FBtr0301098+FBtr0301095+FBtr0301097+FBtr0304988+FBtr0301096	118+0+0+0+0	FBgn0061200&FBgn0086711	FBtr0113475+FBtr0074284+FBtr0299587&FBtr0080676+FBtr0111014+FBtr0332521+FBtr0332520+FBtr0111015	2+2+2&1+1+1+1+1	0	18	FBgn0260657(4e-72)	NA
57	279	L15	2.11	sample	sample	202220	203010	9911	8400	202615	790	9155.5	-1511	1.06	1.12	0.8	0.861	0.753	0.769	BKN51028	Probe	FBgn0010473	FBgn0010473	CG15427	tutl	turtle	2L:4303368..4303595	FBgn0010473	CG15427	tutl	228	228	210/210/0/0	100	37	47,59	FBgn0010473	FBtr0089269+FBtr0089270+FBtr0089268+FBtr0301864+FBtr0089271+FBtr0301863	210+210+210+210+210+210	NA	NA	NA	0	0	FBgn0010473(1e-126)	NA
6	109	E13	2.11	sample	sample	236860	224220	12329	10220	230540	-12640	11274.5	-2109	0.965	1.05	0.751	0.781	0.778	0.746	BKN20991	Probe	CG2890	FBgn0030208	CG2890	PPP4R2r	Protein phosphatase 4 regulatory subunit 2-related protein	X:10374237..10374852	FBgn0030208	CG2890	PPP4R2r	616	616	598/597/1/0	99,83	132	48,78	FBgn0030208	FBtr0071452+FBtr0071453+FBtr0071451	598+598+598	FBgn0032692	FBtr0081078	1	0	0	FBgn0030208(0.0)	NA
51	166	G22	2.11	sample	sample	163530	135980	8559	5860	149755	-27550	7209.5	-2699	1.14	0.989	0.868	0.753	0.763	0.761	BKN45527	Probe	FBgn0000221	FBgn0000221	CG4934	brn	brainiac	X:3999182..3999480	FBgn0000221	CG4934	brn	299	299	281/281/0/0	100	52	45,71	FBgn0000221	FBtr0070638	281	NA	NA	NA	0	0	FBgn0000221(5e-169)	NA
13	259	K19	2.11	sample	sample	295810	217130	16782	9490	256470	-78680	13136	-7292	1.11	0.964	0.867	0.715	0.784	0.742	BKN22662	Probe	CG2984	FBgn0022768	CG2984	Pp2C1	Protein phosphatase 2C	X:4579167..4579503	FBgn0022768	CG2984	Pp2C1	337	337	319/319/0/0	100	65	47,6	FBgn0022768	FBtr0070685	319	NA	NA	NA	0	0	FBgn0022768(0.0)	NA
17	137	F17	2.11	sample	sample	276850	216220	13706	9220	246535	-60630	11463	-4486	1.09	0.95	0.838	0.721	0.766	0.759	BKN26753	Probe	CG30118	FBgn0050118	CG30118	CG30118	NA	2R:14318299..14318729	FBgn0050118	CG30118	CG30118	431	431	413/411/2/0	99,52	123	52,73	FBgn0050118	FBtr0086724+FBtr0113360+FBtr0113361	413+109+109	FBgn0038424	FBtr0083286	2	0	0	FBgn0050118(0.0)	NA
53	36	B12	2.11	sample	sample	109920	1290	8223	30	55605	-108630	4126.5	-8193	0.686	0.00905	0.768	0.00386	1.121	0.426	BKN46446	Probe	FBgn0010397	FBgn0010397	CG10119	LamC	Lamin C	2R:10459175..10459669	FBgn0010397	CG10119	LamC	495	495	477/477/0/0	100	78	45,55	FBgn0010397	FBtr0087512	477	NA	NA	NA	0	0	FBgn0010397(0.0)	NA
14	378	P18	2.1	sample	sample	396010	332490	21175	14830	364250	-63520	18002.5	-6345	1.24	1.3	0.939	1	0.755	0.77	BKN26525	Probe	CG33129	FBgn0053129	CG33129	CG33129	NA	2L:10966072..10966409	FBgn0053129	CG33129	CG33129	338	338	320/319/1/0	99,69	69	47,85	FBgn0053129	FBtr0080169+FBtr0080170+FBtr0080171+FBtr0080172	320+320+320+320	FBgn0031128	FBtr0304575+FBtr0304574+FBtr0304577+FBtr0077294+FBtr0077295+FBtr0304578+FBtr0300487+FBtr0304576	1+1+1+1+1+1+1+1	0	0	FBgn0053129(0.0)	NA
47	29	B05	2.1	sample	sample	238690	225680	12317	10250	232185	-13010	11283.5	-2067	1.01	1.02	0.752	0.792	0.747	0.778	BKN42115	Probe	FBgn0053981	FBgn0250851	CG33981	CG33981	NA	2R:13665975..13666234	FBgn0028741+FBgn0250851	CG6355+CG33981	fab1+CG33981	260+260	260	242/0/242/0	0	54	48,66	FBgn0250851&FBgn0028741	FBtr0329953+FBtr0100025+FBtr0100026&FBtr0089554+FBtr0089555	242+242+242&242+242	FBgn0013756	FBtr0332464+FBtr0088033	1+1	0	0	FBgn0250851(9e-146)&FBgn0028741(9e-146)	NA
51	116	E20	2.1	sample	sample	97240	88940	5183	3780	93090	-8300	4481.5	-1403	0.677	0.647	0.526	0.486	0.777	0.751	BKN45514	Probe	FBgn0083959	FBgn0083959	CG34123	trpm	NA	2R:11162148..11162836	FBgn0083959	CG34123	trpm	552	689	671/505/0/166	100	166	51,67	FBgn0083959	FBtr0114579+FBtr0114580+FBtr0110832+FBtr0110831+FBtr0110833+FBtr0113485	505+425+425+425+425+425	NA	NA	NA	0	0	FBgn0083959(2e-164)	NA
47	254	K14	2.1	sample	sample	199800	193530	10151	8930	196665	-6270	9540.5	-1221	0.842	0.874	0.619	0.69	0.735	0.79	BKN42083	Probe	FBgn0046272	FBgn0046272	NA	pncr014:3L	putative noncoding RNA 014:3L	3L:14027802..14027893	FBgn0262145+FBgn0036403	CR42871+CG6661	CR42871+CG6661	92+18	92	74/74/0/0	100	28	56,72	FBgn0262145	FBtr0304128	74	NA	NA	NA	0	0	FBgn0262145(5e-46)	NA
57	262	K22	2.09	sample	sample	184910	173580	8858	7370	179245	-11330	8114	-1488	0.971	0.957	0.715	0.755	0.736	0.789	BKN50935	Probe	FBgn0022131	FBgn0261854	CG42783	aPKC	atypical protein kinase C	2R:10833793..10834055	FBgn0261854	CG42783	aPKC	204	263	245/169/0/76	100	78	53,12	FBgn0261854	FBtr0303436+FBtr0329887+FBtr0303429+FBtr0303437+FBtr0329890+FBtr0303430+FBtr0329888+FBtr0303435+FBtr0329889+FBtr0303434+FBtr0303431+FBtr0303433+FBtr0303432	169+169+169+169+169+169+169+169+169+169+169+169+169	NA	NA	NA	0	0	FBgn0261854(8e-69)	NA
25	102	E06	2.09	sample	sample	230170	265090	12090	11470	247630	34920	11780	-620	1.12	1.35	0.834	1.06	0.746	0.781	BKN29147	Probe	CG9881	FBgn0031437	CG9881	p16-ARC	p16-ARC	2L:2580714..2581032	FBgn0031437	CG9881	p16-ARC	319	319	301/301/0/0	100	68	49,39	FBgn0031437	FBtr0077694	301	NA	NA	NA	0	0	FBgn0031437(0.0)	NA
37	102	E06	2.09	sample	sample	240080	172600	13275	6750	206340	-67480	10012.5	-6525	1.1	0.805	0.924	0.56	0.837	0.696	BKN21465	Probe	CG2316	FBgn0039890	CG2316	CG2316	NA	4:206879..207435	FBgn0039890	CG2316	CG2316	557	557	539/539/0/0	100	194	55,68	FBgn0039890	FBtr0089149+FBtr0089152+FBtr0308247+FBtr0089147+FBtr0089151+FBtr0089148+FBtr0089150+FBtr0089146	539+539+539+539+539+539+539+539	NA	NA	NA	0	0	FBgn0039890(0.0)	NA
14	220	J04	2.08	sample	sample	317750	280270	16842	12680	299010	-37480	14761	-4162	0.998	1.1	0.747	0.855	0.748	0.781	BKN26482	Probe	CG30026	FBgn0050026	CG30026	CG30026	NA	2R:7296411..7296852	FBgn0050026	CG30026	CG30026	442	442	424/422/2/0	99,53	102	50,92	FBgn0050026	FBtr0300922	424	FBgn0263289&FBgn0085249	FBtr0308633+FBtr0308621+FBtr0308627+FBtr0308632+FBtr0308623+FBtr0308626+FBtr0308628+FBtr0308631+FBtr0308622+FBtr0308634+FBtr0308630+FBtr0308625+FBtr0308620+FBtr0308629+FBtr0308624&FBtr0112413	1+1+1+1+1+1+1+1+1+1+1+1+1+1+0&1	0	18	FBgn0050026(0.0)	NA
10	323	N11	2.08	sample	sample	220820	213230	10354	9560	217025	-7590	9957	-794	1.01	0.986	0.763	0.762	0.757	0.773	BKN25166	Probe	CG33133	FBgn0001133	CG33133	grau	grauzone	2R:16898575..16899097	FBgn0001133	CG33133	grau	523	523	505/503/2/0	99,6	109	48,54	FBgn0001133	FBtr0071548	505	FBgn0023423&FBgn0004897&FBgn0024555	FBtr0084032+FBtr0330049&FBtr0084770&FBtr0114604+FBtr0082817	2+2&1&1+1	0	0	FBgn0001133(0.0)	NA
21	315	N03	2.08	sample	sample	82000	75240	3950	3320	78620	-6760	3635	-630	0.386	0.365	0.288	0.286	0.746	0.784	BKN29866	Probe	CG5581	FBgn0003022	CG5581	Ote	Otefin	2R:14163973..14164558	FBgn0003022	CG5581	Ote	586	586	568/568/0/0	100	99	45,25	FBgn0003022	FBtr0086768	568	NA	NA	NA	0	0	FBgn0003022(0.0)	NA
23	187	H19	2.08	sample	sample	198260	192260	10510	7560	195260	-6000	9035	-2950	1.01	0.999	0.821	0.718	0.815	0.719	BKN30222	Probe	CG32275	FBgn0052275	NA	CG32275	NA	3L:3290964..3291239	NA	NA	NA	0	276	258/0/0/258	0	83	52,42	NA	NA	NA	NA	NA	NA	0	0	NA	NA
28	28	B04	2.08	sample	sample	234570	158290	11360	6300	196430	-76280	8830	-5060	1.09	0.806	0.81	0.632	0.746	0.785	BKN31234	Probe	CG12769	FBgn0033252	CG12769	CG12769	NA	2R:3943946..3944302	FBgn0033252	CG12769	CG12769	357	357	339/339/0/0	100	59	47,53	FBgn0033252	FBtr0088828+FBtr0088827	339+339	NA	NA	NA	0	0	FBgn0033252(0.0)	NA
31	284	L20	2.07	sample	sample	271830	250460	16411	11630	261145	-21370	14020.5	-4781	1.12	1.08	0.892	0.79	0.799	0.735	BKN31878	Probe	CG17279	FBgn0038850	CG17279	CG17279	NA	3R:16876076..16876226	FBgn0038850	CG17279	CG17279	151	151	133/133/0/0	100	39	51,94	FBgn0038850	FBtr0300816	133	NA	NA	NA	0	0	FBgn0038850(5e-81)	NA
53	282	L18	2.07	sample	sample	202610	168520	10318	7070	185565	-34090	8694	-3248	1.26	1.18	0.964	0.91	0.763	0.769	BKN46509	Probe	FBgn0030245	FBgn0030245	CG1637	CG1637	NA	X:10771464..10771580	FBgn0030245	CG1637	CG1637	117	117	99/96/3/0	96,97	19	47,45	FBgn0030245	FBtr0073407+FBtr0073408+FBtr0073406	99+99+99	FBgn0023489&FBgn0028420&FBgn0037411	FBtr0078070&FBtr0079194+FBtr0079195+FBtr0290297&FBtr0078594+FBtr0310414	3&1+1+1&1+1	0	0	FBgn0030245(8e-61)	NA
20	189	H21	2.07	sample	sample	190740	200690	9768	8760	195715	9950	9264	-1008	0.918	0.973	0.707	0.742	0.77	0.762	BKN29647	Probe	CG5737	FBgn0038851	CG5737	dmrt93B	doublesex-Mab related 93B	3R:16901679..16901961	FBgn0038851	CG5737	dmrt93B	283	283	265/264/1/0	99,62	51	47,37	FBgn0038851	FBtr0084007	265	FBgn0260936	FBtr0307976+FBtr0307975+FBtr0077100+FBtr0330128+FBtr0330127+FBtr0077103+FBtr0077101	1+1+1+0+0+0+0	0	0	FBgn0038851(2e-159)	NA
22	175	H07	2.07	sample	sample	167190	161990	8738	6950	164590	-5200	7844	-1788	0.824	0.808	0.625	0.626	0.758	0.774	BKN30024	Probe	CG13803	FBgn0264002	CG43745	DmsR-2	Dromyosuppressin receptor 2	3L:2299766..2300043	FBgn0264002	CG43745	DmsR-2	278	278	260/258/2/0	99,23	44	45,1	FBgn0264002	FBtr0330360+FBtr0330358+FBtr0330359	260+260+260	FBgn0263396	FBtr0082857+FBtr0309094+FBtr0082854+FBtr0082856+FBtr0082855	2+2+2+2+2	0	0	FBgn0264002(2e-156)	NA
39	270	L06	2.07	sample	sample	174280	174050	8379	7350	174165	-230	7864.5	-1029	0.914	0.901	0.685	0.705	0.749	0.782	BKN33407	Probe	HDC07409	NA	NA	NA	NA	2R:15903041..15903310	NA	NA	NA	0	270	252/0/0/252	0	74	51,74	NA	NA	NA	NA	NA	NA	0	0	NA	NA
50	373	P13	2.07	sample	sample	292230	278000	15310	12720	285115	-14230	14015	-2590	1.82	1.82	1.37	1.42	0.754	0.778	BKN45283	Probe	FBgn0034546	FBgn0034546	CG13442	CG13442	NA	2R:16615783..16616137	FBgn0034546	CG13442	CG13442	243	355	337/191/0/146	100	104	52,87	FBgn0034546	FBtr0086240	191	NA	NA	NA	0	0	FBgn0034546(1e-65)	NA
42	282	L18	2.07	sample	sample	224360	216520	10965	9760	220440	-7840	10362.5	-1205	0.966	1.09	0.677	0.903	0.7	0.829	BKN40357	Probe	FBgn0041720	FBgn0041720	CR33788	snRNA:U2:34ABc	small nuclear RNA U2 at 34ABc	2L:13215839..13215978&2L:13244422..13244561	FBgn0004192&FBgn0041720	CR31854&CR33788	snRNA:U2:34ABb&snRNA:U2:34ABc	140&140	140	122/0/122/0	0	37	55,02	FBgn0004192&FBgn0041720	FBtr0080443&FBtr0091789	122&122	FBgn0004191&FBgn0003920&FBgn0003922&FBgn0003923	FBtr0080486&FBtr0074208&FBtr0081313&FBtr0081293	110&110&110&92	0	0	FBgn0004192(2e-74)&FBgn0041720(2e-74)&FBgn0004191(4e-72)&FBgn0003920(4e-72)&FBgn0003922(4e-72)&FBgn0003923(3e-67)	NA
57	220	J04	2.07	sample	sample	214340	200060	10318	8520	207200	-14280	9419	-1798	1.13	1.1	0.833	0.873	0.74	0.792	BKN51106	Probe	FBgn0000275	FBgn0259243	CG42341	Pka-R1	cAMP-dependent protein kinase R1	3L:20826668..20827111	FBgn0259243	CG42341	Pka-R1	240	444	426/197/0/229	100	109	50,27	NA	NA	NA	FBgn0259243	FBtr0302638+FBtr0302642+FBtr0302641+FBtr0302643+FBtr0302637+FBtr0302639+FBtr0302640+FBtr0300531+FBtr0300534+FBtr0300533+FBtr0299893+FBtr0300528+FBtr0300532+FBtr0300535+FBtr0299892+FBtr0299891+FBtr0300529+FBtr0300530	196+196+196+196+196+196+196+194+194+194+194+194+194+194+194+194+194+194	0	0	FBgn0259243(4e-75)	NA
13	377	P17	2.07	sample	sample	332480	270170	19020	11850	301325	-62310	15435	-7170	1.24	1.2	0.982	0.893	0.79	0.745	BKN26141	Probe	CG8289	FBgn0030854	CG8289	CG8289	NA	X:17528630..17528973	FBgn0030854	CG8289	CG8289	344	344	326/324/2/0	99,39	88	51,04	FBgn0030854	FBtr0074484	326	FBgn0042174	FBtr0079919+FBtr0302441	2+2	0	0	FBgn0030854(0.0)&FBgn0042174(1e-34)	NA
4	133	F13	2.07	sample	sample	217050	204920	11994	10120	210985	-12130	11057	-1874	0.893	0.9	0.701	0.675	0.785	0.75	BKN23775	Probe	CG10364	FBgn0027949	CG10364	msb1l	msb1l	2L:19578388..19579057	FBgn0027949	CG10364	msb1l	670	670	652/649/3/0	99,54	143	48,54	FBgn0027949	FBtr0081258	652	FBgn0034083&FBgn0039557&FBgn0262684&FBgn0036032&FBgn0037156&FBgn0030268&FBgn0261929&FBgn0035428&FBgn0000633&FBgn0086698&FBgn0263257	FBtr0302084&FBtr0085270&FBtr0305603+FBtr0305605+FBtr0305606+FBtr0305604&FBtr0330098+FBtr0076396&FBtr0078511&FBtr0073478+FBtr0073475+FBtr0073477+FBtr0073476+FBtr0073479&FBtr0303603+FBtr0330144&FBtr0073051&FBtr0087625&FBtr0077911&FBtr0308309+FBtr0308307+FBtr0308308+FBtr0308310+FBtr0308306	2&2&2+2+0+0&2+2&2&1+1+1+1+1&1+1&1&1&1&1+1+1+0+0	0	0	FBgn0027949(0.0)	NA
33	88	D16	2.06	sample	sample	168670	186430	9744	7890	177550	17760	8817	-1854	0.785	0.856	0.641	0.617	0.817	0.721	BKN32212	Probe	CG33350	FBgn0066292	CG33350	CheB42c	Chemosensory protein B 42c	2R:2832714..2832853	FBgn0066292	CG33350	CheB42c	140	140	122/122/0/0	100	27	49,56	FBgn0066292	FBtr0086191	122	NA	NA	NA	0	0	FBgn0066292(2e-74)	NA
58	118	E22	2.06	sample	sample	266740	257280	13119	10600	262010	-9460	11859.5	-2519	1.35	1.39	1.05	1.05	0.778	0.757	BKN51283	Probe	FBgn0033791	FBgn0033791	CG3915	Drl-2	Derailed 2	2R:8946768..8947208	FBgn0033791	CG3915	Drl-2	149	441	423/134/0/289	100	144	55,13	NA	NA	NA	FBgn0033791	FBtr0087794	134	0	0	FBgn0033791(4e-81)	NA
17	165	G21	2.06	sample	sample	253960	234680	11743	10770	244320	-19280	11256.5	-973	1	1.03	0.718	0.842	0.716	0.816	BKN27535	Probe	CG4994	FBgn0026409	CG4994	Mpcp	Mitochondrial phosphate carrier protein	3L:14531829..14532120	FBgn0026409	CG4994	Mpcp	292	292	274/272/2/0	99,27	57	48,31	FBgn0026409	FBtr0075718+FBtr0075719+FBtr0308595	274+274+274	FBgn0034497	FBtr0086303	2	0	0	FBgn0026409(8e-165)&FBgn0034497(1e-21)	NA
11	221	J05	2.06	sample	sample	168860	150810	8846	7210	159835	-18050	8028	-1636	0.764	0.704	0.573	0.553	0.75	0.785	BKN25523	Probe	CG18471	FBgn0024232	CG18471	gprs	gprs	2R:12533996..12534489	FBgn0024232	CG18471	gprs	494	494	476/472/4/0	99,16	102	47,88	FBgn0024232	FBtr0331922+FBtr0087109+FBtr0331921	476+476+476	FBgn0036004&FBgn0001624&FBgn0086707	FBtr0076468&FBtr0112812+FBtr0073487+FBtr0073484+FBtr0073490+FBtr0301289+FBtr0301288+FBtr0073486+FBtr0073488+FBtr0308088+FBtr0073485+FBtr0073483+FBtr0073492+FBtr0073491+FBtr0112813+FBtr0330390+FBtr0302114+FBtr0308089+FBtr0073489&FBtr0081088	2&1+0+0+0+0+0+0+0+0+0+0+0+0+0+0+0+0+0&1	0	0	FBgn0024232(0.0)	NA
22	51	C03	2.06	sample	sample	268740	249010	14915	10120	258875	-19730	12517.5	-4795	1.32	1.24	1.07	0.911	0.805	0.733	BKN28462	Probe	CG13316	FBgn0023215	CG13316	Mnt	Mnt	X:3594038..3594308	FBgn0023215	CG13316	Mnt	271	271	253/253/0/0	100	50	47,6	FBgn0023215	FBtr0301825+FBtr0070579+FBtr0301822+FBtr0307277+FBtr0301821+FBtr0301823+FBtr0307278+FBtr0070578+FBtr0301824	253+253+253+253+253+253+253+253+253	NA	NA	NA	0	0	FBgn0023215(3e-152)	NA
39	275	L11	2.05	sample	sample	147480	161480	6919	7000	154480	14000	6959.5	81	0.773	0.836	0.565	0.671	0.731	0.803	BKN33314	Probe	CG6467	FBgn0250815	CG6467	Jon65Aiv	Jonah 65Aiv	3L:6032879..6032998	FBgn0250815	CG6467	Jon65Aiv	120	120	102/102/0/0	100	23	49,32	FBgn0250815	FBtr0077040	102	NA	NA	NA	0	0	FBgn0250815(1e-62)	NA
22	321	N09	2.05	sample	sample	138250	132180	7314	5640	135215	-6070	6477	-1674	0.681	0.66	0.523	0.508	0.767	0.77	BKN30061	Probe	CG11437	FBgn0037165	CG11437	CG11437	NA	3L:22462101..22462617	FBgn0037165	CG11437	CG11437	517	517	499/499/0/0	100	98	46,48	FBgn0037165	FBtr0078505	499	NA	NA	NA	0	0	FBgn0037165(0.0)	NA
27	114	E18	2.05	sample	sample	222620	277970	10857	13310	250295	55350	12083.5	2453	0.994	1.62	0.685	1.37	0.689	0.844	BKN29537	Probe	CR32385	FBgn0047205	CR32385	CR32385	NA	3L:6970799..6971582	FBgn0047205	CR32385	CR32385	784	784	766/766/0/0	100	258	55,17	FBgn0047205	FBtr0076899	766	NA	NA	NA	11	0	FBgn0047205(0.0)	NA
47	263	K23	2.05	sample	sample	256240	232150	13191	10730	244195	-24090	11960.5	-2461	1.08	1.05	0.805	0.829	0.745	0.791	BKN41992	Probe	FBgn0085669	FBgn0085669	NA	CG41526	NA	U:3173698..3173790	NA	NA	NA	0	93	75/0/0/75	0	28	54,98	NA	NA	NA	NA	NA	NA	0	0	NA	NA
26	305	M17	2.05	sample	sample	179910	154990	9540	6540	167450	-24920	8040	-3000	0.908	0.808	0.703	0.618	0.774	0.765	BKN29297	Probe	CG15771	FBgn0029801	CG15771	CG15771	NA	X:5651924..5652232	FBgn0029801	CG15771	CG15771	309	309	291/289/2/0	99,31	44	46,49	FBgn0029801	FBtr0303290+FBtr0070809	291+291	FBgn0030248&FBgn0038803	FBtr0073384&FBtr0083907+FBtr0083906+FBtr0083904+FBtr0083908+FBtr0083905	1&1+1+1+1+1	0	0	FBgn0029801(6e-175)	NA
50	181	H13	2.05	sample	sample	113050	119470	6332	5160	116260	6420	5746	-1172	0.703	0.784	0.567	0.576	0.806	0.735	BKN45235	Probe	FBgn0030208	FBgn0030208	CG2890	PPP4R2r	Protein phosphatase 4 regulatory subunit 2-related protein	X:10374980..10375347	FBgn0030208	CG2890	PPP4R2r	368	368	350/350/0/0	100	77	47,03	FBgn0030208	FBtr0071452+FBtr0071453+FBtr0071451	350+350+350	NA	NA	NA	0	0	FBgn0030208(0.0)	NA
52	260	K20	2.04	sample	sample	198240	183780	9959	7940	191010	-14460	8949.5	-2019	1.24	1.17	0.948	0.904	0.763	0.775	BKN45934	Probe	FBgn0035780	FBgn0035780	CG18417	CG18417	NA	3L:7393927..7394150	FBgn0035780	CG18417	CG18417	224	224	206/206/0/0	100	52	50,78	FBgn0035780	FBtr0076855	206	NA	NA	NA	0	0	FBgn0035780(2e-124)	NA
50	147	G03	2.04	sample	sample	223410	208910	11431	9840	216160	-14500	10635.5	-1591	1.39	1.37	1.02	1.1	0.736	0.801	BKN45038	Probe	FBgn0028881	FBgn0250844	CG4218	CG4218	NA	2L:14547742..14548156	FBgn0250844	CG4218	CG4218	344	415	397/311/0/86	100	119	53,4	FBgn0250844	FBtr0080662	311	NA	NA	NA	0	0	FBgn0250844(1e-164)	NA
42	280	L16	2.04	sample	sample	231200	180830	12401	7580	206015	-50370	9990.5	-4821	0.996	0.91	0.765	0.702	0.768	0.771	BKN40356	Probe	FBgn0032280	FBgn0032280	CG17105	CG17105	NA	2L:10681105..10681244	FBgn0032280	CG17105	CG17105	140	140	122/122/0/0	100	7	41,54	FBgn0032280	FBtr0080106	122	NA	NA	NA	0	0	FBgn0032280(2e-74)	NA
23	211	I19	2.04	sample	sample	232010	242260	11647	10170	237135	10250	10908.5	-1477	1.18	1.26	0.91	0.966	0.772	0.768	BKN28698	Probe	CG12530	FBgn0010341	CG12530	Cdc42	Cdc42	X:19592345..19592693	FBgn0010341	CG12530	Cdc42	349	349	331/330/1/0	99,7	73	49,6	FBgn0010341	FBtr0074751+FBtr0074752+FBtr0309216+FBtr0309215+FBtr0309214	331+331+331+331+331	FBgn0015286	FBtr0070584+FBtr0070583+FBtr0070582	1+1+1	0	0	FBgn0010341(0.0)&FBgn0010333(2e-11)	NA
3	233	J17	2.04	sample	sample	247720	219810	15393	10760	233765	-27910	13076.5	-4633	0.957	0.88	0.785	0.636	0.82	0.723	BKN23609	Probe	CG4294	FBgn0034742	CG4294	CG4294	NA	2R:18491290..18491989	FBgn0034742	CG4294	CG4294	700	700	682/681/1/0	99,85	203	51,34	FBgn0034742	FBtr0300409+FBtr0308603	682+682	FBgn0086604	FBtr0273284+FBtr0112775+FBtr0112776+FBtr0112774	1+1+1+0	0	0	FBgn0034742(0.0)	NA
33	251	K11	2.04	sample	sample	234140	244190	12473	11270	239165	10050	11871.5	-1203	1.09	1.12	0.821	0.882	0.753	0.786	BKN33890	Probe	HDC17877	NA	NA	NA	NA	X:7690637..7690860	NA	NA	NA	0	224	206/0/0/206	0	57	50,08	NA	NA	NA	NA	NA	NA	0	0	NA	NA
21	232	J16	2.04	sample	sample	167720	164680	8331	7150	166200	-3040	7740.5	-1181	0.79	0.798	0.608	0.616	0.769	0.771	BKN29944	Probe	CG3956	FBgn0003448	CG3956	sna	snail	2L:15477376..15477929	FBgn0003448	CG3956	sna	554	554	536/534/2/0	99,63	108	45,78	FBgn0003448	FBtr0080739	536	FBgn0038642	FBtr0083687	2	0	0	FBgn0003448(0.0)	NA
52	208	I16	2.04	sample	sample	141270	128470	7948	4950	134870	-12800	6449	-2998	0.885	0.815	0.756	0.564	0.854	0.692	BKN45920	Probe	FBgn0051146	FBgn0051146	CG31146	Nlg1	Neuroligin 1	3R:3518256..3518889	FBgn0051146	CG31146	Nlg1	634	634	616/616/0/0	100	158	50,52	FBgn0051146	FBtr0081541+FBtr0305969	616+616	NA	NA	NA	0	0	FBgn0051146(0.0)	NA
26	275	L11	2.04	sample	sample	179270	224870	9073	9930	202070	45600	9501.5	857	0.905	1.17	0.668	0.938	0.738	0.8	BKN30818	Probe	CG7635	FBgn0030993	CG7635	Mec2	Mec2	X:19083156..19083426	FBgn0030993	CG7635	Mec2	271	271	253/253/0/0	100	45	46,13	FBgn0030993	FBtr0074669	253	NA	NA	NA	0	0	FBgn0030993(3e-152)	NA
10	103	E07	2.03	sample	sample	238230	230390	11587	10110	234310	-7840	10848.5	-1477	1.09	1.07	0.854	0.806	0.785	0.757	BKN21756	Probe	CG18616	FBgn0260444	CG18616	CG18616	NA	3R:8456724..8457249	FBgn0260444	CG18616	CG18616	526	526	508/508/0/0	100	91	46,71	FBgn0260444	FBtr0082643	508	NA	NA	NA	0	0	FBgn0260444(0.0)	NA
50	218	J02	2.03	neg	neg	194160	172400	10761	7560	183280	-21760	9160.5	-3201	1.21	1.13	0.963	0.843	0.797	0.746	NA	Empty	NA	NA	NA	NA	NA	NA	NA	NA	NA	NA	NA	NA	NA	NA	NA	NA	NA	NA	NA	NA	NA	NA	NA	NA	NA
37	276	L12	2.03	sample	sample	203570	185720	10222	8150	194645	-17850	9186	-2072	0.936	0.866	0.712	0.676	0.76	0.781	BKN33026	Probe	CG12755	FBgn0002440	CG12755	l(3)mbn	lethal (3) malignant blood neoplasm	3L:6119466..6119588	FBgn0002440	CG12755	l(3)mbn	123	123	105/105/0/0	100	26	51,34	FBgn0002440	FBtr0077062	105	NA	NA	NA	0	0	FBgn0002440(2e-64)	NA
51	63	C15	2.03	sample	sample	134180	139990	7158	6060	137085	5810	6609	-1098	0.934	1.02	0.726	0.779	0.777	0.765	BKN45404	Probe	FBgn0024558	FBgn0024558	CG31289	Dph5	Diphthamide methyltransferase	3R:18408481..18408811	FBgn0024558	CG31289	Dph5	261	331	313/226/0/87	100	70	48,3	FBgn0024558	FBtr0084280	226	NA	NA	NA	0	0	FBgn0024558(8e-85)	NA
3	275	L11	2.03	sample	sample	271990	281570	15860	14730	276780	9580	15295	-1130	1.05	1.13	0.809	0.871	0.77	0.773	BKN23618	Probe	CG5388	FBgn0038944	CG5388	CG5388	NA	3R:18162936..18163330	FBgn0038944	CG5388	CG5388	395	395	377/377/0/0	100	100	50,58	FBgn0038944	FBtr0084241	377	NA	NA	NA	0	0	FBgn0038944(0.0)	NA
16	110	E14	2.03	sample	sample	259590	175150	13538	7530	217370	-84440	10534	-6008	1.02	0.765	0.788	0.591	0.77	0.773	BKN25311	Probe	CG14892	FBgn0038447	CG14892	CG14892	NA	3R:12421892..12422401	FBgn0038447	CG14892	CG14892	510	510	492/492/0/0	100	112	48,62	FBgn0038447	FBtr0083327	492	NA	NA	NA	0	0	FBgn0038447(0.0)	NA
59	276	L12	2.03	sample	sample	230670	199930	11467	8140	215300	-30740	9803.5	-3327	1.13	1.07	0.901	0.798	0.797	0.747	BKN60354	Probe	FBgn0030668	FBgn0030668	CG8128	CG8128	NA	X:15592459..15592684	FBgn0030668	CG8128	CG8128	226	226	208/208/0/0	100	53	50,58	FBgn0030668	FBtr0074053	208	NA	NA	NA	0	0	FBgn0030668(1e-125)	NA
24	37	B13	2.02	sample	sample	178440	151600	9013	6840	165020	-26840	7926.5	-2173	0.924	0.847	0.68	0.682	0.736	0.806	BKN30375	Probe	CG7592	FBgn0039685	CG7592	Obp99b	Odorant-binding protein 99b	3R:25542043..25542487	FBgn0039685	CG7592	Obp99b	445	445	427/426/1/0	99,77	69	46,79	FBgn0039685	FBtr0085462	427	FBgn0033702	FBtr0114562+FBtr0331944	1+1	0	18	FBgn0039685(0.0)	NA
58	81	D09	2.02	sample	sample	144840	132250	6751	5790	138545	-12590	6270.5	-961	0.732	0.714	0.54	0.575	0.738	0.805	BKN51361	Probe	FBgn0047038	FBgn0047038	CG6463	CG6463	NA	3L:10686426..10686537	FBgn0047038	CG6463	CG6463	112	112	94/94/0/0	100	19	44,99	FBgn0047038	FBtr0076276	94	NA	NA	NA	0	0	FBgn0047038(7e-58)	NA
51	217	J01	2.02	sample	sample	167030	164960	8199	7710	165995	-2070	7954.5	-489	1.16	1.2	0.832	0.991	0.715	0.826	BKN45625	Probe	FBgn0035464	FBgn0035464	CG12006	CG12006	NA	3L:3811680..3812362	FBgn0035464	CG12006	CG12006	417	683	665/400/0/265	100	197	53,14	FBgn0035464	FBtr0073150+FBtr0073149	400+400	NA	NA	NA	0	0	FBgn0035464(0.0)	NA
14	286	L22	2.02	sample	sample	362010	258560	20852	11000	310285	-103450	15926	-9852	1.14	1.01	0.925	0.742	0.813	0.734	BKN26503	Probe	CG11335	FBgn0039848	CG11335	lox	lysyl oxidase-like	3R:27284652..27284989	FBgn0039848	CG11335	lox	338	338	320/320/0/0	100	61	47,65	FBgn0039848	FBtr0085810	320	NA	NA	NA	0	0	FBgn0039848(0.0)	NA
20	329	N17	2.02	sample	sample	140340	148950	7553	6290	144645	8610	6921.5	-1263	0.675	0.722	0.547	0.533	0.81	0.738	BKN29681	Probe	CG14334	FBgn0038498	CG14334	beat-IIa	beaten path IIa	3R:13146135..13146805	FBgn0038498	CG14334	beat-IIa	671	671	653/652/1/0	99,85	194	52,48	FBgn0038498	FBtr0083453	653	FBgn0038244	FBtr0082978+FBtr0082979	1+1	0	0	FBgn0038498(0.0)	NA
32	97	E01	2.01	sample	sample	272500	251950	15094	11810	262225	-20550	13452	-3284	1.17	1.1	0.902	0.851	0.771	0.775	BKN33753	Probe	HDC11912	FBgn0037326	CG14669	CG14669	NA	3R:1267851..1268338	FBgn0037326	CG14669	CG14669	120	488	470/102/1/367	99,03	143	53,09	NA	NA	NA	FBgn0037326&FBgn0036790	FBtr0078679&FBtr0089578	102&1	0	0	FBgn0037326(6e-62)	NA
55	268	L04	2.01	sample	sample	253950	192100	11886	8830	223025	-61850	10358	-3056	1.14	0.995	0.823	0.819	0.72	0.823	BKN50350	Probe	FBgn0020386	FBgn0020386	CG1210	Pdk1	Phosphoinositide-dependent kinase 1	3L:143785..144201	FBgn0020386	CG1210	Pdk1	417	417	399/399/0/0	100	152	57,11	FBgn0020386	FBtr0072465+FBtr0072467+FBtr0302599+FBtr0072471+FBtr0072466+FBtr0072464+FBtr0072470+FBtr0072468+FBtr0072469	399+399+399+399+399+399+399+252+252	NA	NA	NA	0	0	FBgn0020386(0.0)	NA
52	204	I12	2.01	sample	sample	204680	202080	10869	8360	203380	-2600	9614.5	-2509	1.28	1.28	1.03	0.952	0.806	0.743	BKN45918	Probe	FBgn0038588	FBgn0038588	CG7156	CG7156	NA	3R:14065622..14066255	FBgn0038588	CG7156	CG7156	575	634	616/539/0/77	100	154	51,1	FBgn0038588	FBtr0083607+FBtr0083606	539+539	NA	NA	NA	0	0	FBgn0038588(0.0)	NA
38	374	P14	2	sample	sample	235290	219610	11264	9850	227450	-15680	10557	-1414	1.15	1.07	0.844	0.865	0.737	0.809	BKN33243	Probe	CG16777	FBgn0261552	CG42670	ps	pasilla	3R:5266732..5266852	FBgn0261552	CG42670	ps	121	121	103/103/0/0	100	34	54,6	FBgn0261552	FBtr0302691+FBtr0082038+FBtr0302694+FBtr0111031+FBtr0111029+FBtr0111030+FBtr0111028+FBtr0082037+FBtr0111027+FBtr0302693+FBtr0082039+FBtr0302695+FBtr0302692+FBtr0111032	103+0+0+0+0+0+0+0+0+0+0+0+0+0	NA	NA	NA	0	0	FBgn0261552(3e-63)	NA
52	244	K04	2	sample	sample	198140	195360	10510	8100	196750	-2780	9305	-2410	1.24	1.24	1	0.923	0.805	0.744	BKN45926	Probe	FBgn0036503	FBgn0036503	CG13454	CG13454	NA	3L:15509882..15510107	FBgn0036503	CG13454	CG13454	226	226	208/208/0/0	100	65	53	FBgn0036503	FBtr0075603	208	NA	NA	NA	0	0	FBgn0036503(1e-125)	NA
20	319	N07	2	sample	sample	225200	223570	11383	10070	224385	-1630	10726.5	-1313	1.08	1.08	0.824	0.853	0.76	0.787	BKN29676	Probe	CG16772	FBgn0032835	CG16772	CG16772	NA	2L:19962861..19963539	FBgn0032835	CG16772	CG16772	679	679	661/655/6/0	99,09	162	49,03	FBgn0032835	FBtr0081302	661	FBgn0038809&FBgn0085249&FBgn0033820&FBgn0030439	FBtr0300803&FBtr0112413&FBtr0087747+FBtr0087746&FBtr0073752	4&2&1+1&1	0	0	FBgn0032835(0.0)	NA
34	252	K12	2	sample	sample	247850	247930	13095	10600	247890	80	11847.5	-2495	1.14	1.15	0.911	0.865	0.797	0.754	BKN34178	Probe	HDC14639	NA	NA	NA	NA	3R:16319851..16320048	NA	NA	NA	0	198	160/0/0/160	0	37	50,46	NA	NA	NA	NA	NA	NA	0	0	NA	NA
50	337	O01	2	sample	sample	274840	269480	13921	12960	272160	-5360	13440.5	-961	1.71	1.77	1.25	1.45	0.729	0.818	BKN45085	Probe	FBgn0053292	FBgn0053292	CG33292	CG33292	NA	3L:21651934..21652335	FBgn0053292	CG33292	CG33292	402	402	384/384/0/0	100	83	48,47	FBgn0053292	FBtr0078428	384	NA	NA	NA	0	0	FBgn0053292(0.0)	NA
5	127	F07	2	sample	sample	149370	155170	6955	8070	152270	5800	7512.5	1115	0.634	0.659	0.47	0.531	0.741	0.806	BKN23964	Probe	CG8771	FBgn0033766	CG8771	CG8771	NA	2R:8569011..8569650	FBgn0033766	CG8771	CG8771	640	640	622/621/1/0	99,84	167	53,03	FBgn0033766	FBtr0306684+FBtr0302596	622+622	FBgn0250757	FBtr0290141+FBtr0290139+FBtr0290138+FBtr0290140+FBtr0290137	1+0+0+0+0	0	0	FBgn0033766(0.0)	NA
35	204	I12	1.99	sample	sample	181360	178830	8930	8100	180095	-2530	8515	-830	0.825	0.837	0.615	0.671	0.746	0.802	BKN34358	Probe	HDC07111	NA	NA	NA	NA	2R:14144130..14144446	NA	NA	NA	0	317	279/0/0/279	0	58	48,65	NA	NA	NA	NA	NA	NA	0	0	NA	NA
51	168	G24	1.99	sample	sample	303110	269960	17931	10600	286535	-33150	14265.5	-7331	2.11	1.96	1.82	1.36	0.862	0.694	BKN45528	Probe	FBgn0031407	FBgn0031407	CG4270	CG4270	NA	2L:2263543..2263841	FBgn0031407	CG4270	CG4270	239	299	281/203/0/78	100	76	51,48	FBgn0031407	FBtr0077755+FBtr0077754	203+203	NA	NA	NA	0	0	FBgn0031407(1e-117)	NA
35	248	K08	1.99	sample	sample	216270	195450	10701	8820	205860	-20820	9760.5	-1881	0.983	0.915	0.737	0.731	0.75	0.799	BKN34368	Probe	HDC00443	NA	NA	NA	NA	2L:2690119..2690298	NA	NA	NA	0	180	142/0/0/142	0	36	49,3	NA	NA	NA	NA	NA	NA	0	0	NA	NA
34	173	H05	1.99	sample	sample	121690	120530	6308	5260	121110	-1160	5784	-1048	0.561	0.558	0.439	0.429	0.782	0.769	BKN32327	Probe	CG3992	FBgn0003507	CG3992	srp	serpent	3R:11828790..11828926	FBgn0003507	CG3992	srp	137	137	119/119/0/0	100	31	49,45	FBgn0003507	FBtr0083216+FBtr0100595+FBtr0083215+FBtr0306244	119+119+119+119	NA	NA	NA	0	0	FBgn0003507(1e-72)	NA
36	243	K03	1.99	sample	sample	211980	199400	9875	9130	205690	-12580	9502.5	-745	0.985	0.935	0.705	0.778	0.716	0.832	BKN34462	Probe	HDC19820	NA	NA	NA	NA	X:20229555..20229725	NA	NA	NA	0	171	133/0/0/133	0	27	47,01	NA	NA	NA	NA	NA	NA	0	0	NA	NA
39	289	M01	1.99	sample	sample	259610	259980	12425	11280	259795	370	11852.5	-1145	1.36	1.35	1.02	1.08	0.746	0.804	BKN29193	Probe	CG9154	FBgn0031777	CG9154	CG9154	NA	2L:6069856..6070171	FBgn0031777	CG9154	CG9154	316	316	298/298/0/0	100	64	47,79	FBgn0031777	FBtr0079213	298	NA	NA	NA	0	0	FBgn0031777(4e-179)	NA
39	136	F16	1.99	sample	sample	158610	172260	8415	6770	165435	13650	7592.5	-1645	0.831	0.891	0.688	0.649	0.827	0.728	BKN33376	Probe	CG11517	FBgn0004369	CG11516	Ptp99A	Protein tyrosine phosphatase 99A	3R:25256849..25256968	FBgn0004369	CG11516	Ptp99A	114	120	102/96/0/6	100	21	46,86	FBgn0004369	FBtr0303148+FBtr0303454+FBtr0085423+FBtr0085424+FBtr0085422	96+0+0+0+0	NA	NA	NA	0	0	FBgn0004369(5e-59)	NA
7	241	K01	1.98	sample	sample	312320	265380	15118	12360	288850	-46940	13739	-2758	1.25	1.19	0.949	0.943	0.76	0.792	BKN21213	Probe	CG12753	FBgn0038427	CG12753	ema	endosomal maturation defective	3R:12265451..12265827	FBgn0038427	CG12753	ema	377	377	359/359/0/0	100	69	48,3	FBgn0038427	FBtr0083315+FBtr0100643	359+359	NA	NA	NA	0	0	FBgn0038427(0.0)	NA
51	347	O11	1.98	sample	sample	154070	141540	8307	6150	147805	-12530	7228.5	-2157	1.07	1.03	0.843	0.79	0.786	0.768	BKN45474	Probe	FBgn0014343	FBgn0014343	CG10601	mirr	mirror	3L:12701445..12701757	FBgn0014343	CG10601	mirr	313	313	295/295/0/0	100	60	47,21	FBgn0014343	FBtr0075912+FBtr0330077+FBtr0075911	295+295+295	NA	NA	NA	0	0	FBgn0014343(3e-177)	NA
35	257	K17	1.98	sample	sample	190470	193530	9768	8480	192000	3060	9124	-1288	0.866	0.906	0.673	0.703	0.777	0.776	BKN34277	Probe	HDC14431	NA	NA	NA	NA	3R:14942608..14942797	NA	NA	NA	0	190	172/0/0/172	0	60	53,82	NA	NA	NA	NA	NA	NA	0	0	NA	NA
12	226	J10	1.98	sample	sample	224830	231610	12401	10330	228220	6780	11365.5	-2071	1.04	1.05	0.815	0.807	0.782	0.771	BKN25813	Probe	CG8730	FBgn0026722	CG8730	drosha	drosha	2R:3821684..3822159	FBgn0026722	CG8730	drosha	476	476	458/458/0/0	100	122	51,27	FBgn0026722	FBtr0088850	458	NA	NA	NA	0	0	FBgn0026722(0.0)	NA
23	319	N07	1.98	sample	sample	92430	88440	4596	3810	90435	-3990	4203	-786	0.47	0.459	0.359	0.362	0.765	0.788	BKN30252	Probe	CG3241	FBgn0005616	CG3241	msl-2	male-specific lethal 2	2L:3464024..3464491	FBgn0005616	CG3241	msl-2	468	468	450/448/2/0	99,56	123	50,84	FBgn0005616	FBtr0077570+FBtr0077571	450+450	FBgn0262872&FBgn0261648	FBtr0306232+FBtr0306231+FBtr0306228+FBtr0306230+FBtr0306229+FBtr0306233&FBtr0089913	1+1+1+1+1+1&1	0	0	FBgn0005616(0.0)	NA
51	209	I17	1.98	sample	sample	123260	127890	6560	5630	125575	4630	6095	-930	0.858	0.931	0.666	0.724	0.776	0.778	BKN45441	Probe	FBgn0032433	FBgn0032433	CG5427	Oatp33Ea	Organic anion transporting polypeptide 33Ea	2L:12443149..12443839	FBgn0032433	CG5427	Oatp33Ea	632	691	673/596/0/77	100	162	49,48	FBgn0032433	FBtr0080384	596	NA	NA	NA	0	0	FBgn0032433(0.0)	NA
46	232	J16	1.98	sample	sample	216690	222280	10869	9700	219485	5590	10284.5	-1169	1.04	1.14	0.789	0.907	0.757	0.795	BKN41880	Probe	FBgn0037878	FBgn0037878	CG6693	CG6693	NA	3R:7046549..7046855	FBgn0037878	CG6693	CG6693	307	307	289/289/0/0	100	72	50,27	FBgn0037878	FBtr0082367	289	NA	NA	NA	0	0	FBgn0037878(9e-174)	NA
51	238	J22	1.98	sample	sample	128610	118290	6763	5270	123450	-10320	6016.5	-1493	0.895	0.861	0.686	0.677	0.766	0.787	BKN45731	Probe	FBgn0003178	FBgn0003178	CG7070	PyK	Pyruvate kinase	3R:18197532..18198202	FBgn0003178	CG7070	PyK	527	671	653/480/0/173	100	139	47,9	FBgn0003178	FBtr0084213+FBtr0084214	480+480	NA	NA	NA	0	0	FBgn0003178(0.0)	NA
17	178	H10	1.98	sample	sample	254810	215610	12066	9920	235210	-39200	10993	-2146	1.01	0.947	0.738	0.775	0.733	0.818	BKN26857	Probe	CG14642	FBgn0037222	CG14642	CG14642	NA	3R:68089..68422	FBgn0037222	CG14642	CG14642	334	334	316/314/2/0	99,37	65	45,07	FBgn0037222	FBtr0309258+FBtr0089687+FBtr0089688	316+316+316	FBgn0036096&FBgn0033052	FBtr0076260+FBtr0331572&FBtr0086027	1+1&1	0	0	FBgn0037222(0.0)	NA
30	77	D05	1.98	sample	sample	161710	160350	8463	6560	161030	-1360	7511.5	-1903	0.885	0.895	0.717	0.668	0.81	0.747	BKN26418	Probe	CG13151	FBgn0033750	CG13151	CG13151	NA	2R:8404145..8404588	FBgn0033750	CG13151	CG13151	444	444	426/426/0/0	100	97	49,07	FBgn0033750	FBtr0087939	426	NA	NA	NA	0	0	FBgn0033750(0.0)	NA
32	100	E04	1.97	sample	sample	124100	124380	7002	5790	124240	280	6396	-1212	0.533	0.542	0.419	0.417	0.785	0.77	BKN33658	Probe	HDC14605	FBgn0004884	NA	bwk	bullwinkle	3R:16122827..16123336	FBgn0262582	CG43122	cic	510	510	492/485/7/0	98,58	103	48,5	FBgn0262582	FBtr0305027+FBtr0305030+FBtr0305028+FBtr0305031+FBtr0305026+FBtr0305029	492+0+0+0+0+0	FBgn0085450&FBgn0030940&FBgn0261461&FBgn0010482&FBgn0031608	FBtr0112719+FBtr0112717+FBtr0112718+FBtr0112720&FBtr0074618&FBtr0299623+FBtr0299624+FBtr0310063+FBtr0299625+FBtr0299622&FBtr0308842+FBtr0301420+FBtr0301424+FBtr0086137+FBtr0308841+FBtr0301421+FBtr0086136+FBtr0308840+FBtr0301423&FBtr0077441	2+2+2+0&2&2+2+0+0+0&1+1+0+0+0+0+0+0+0&1	0	0	FBgn0262582(0.0)	NA
16	246	K06	1.97	sample	sample	193890	260140	10605	10840	227015	66250	10722.5	235	0.764	1.14	0.617	0.851	0.807	0.749	BKN25343	Probe	CG3509	FBgn0038252	CG3509	CG3509	NA	3R:10489361..10489717	FBgn0038252	CG3509	CG3509	357	357	339/333/6/0	98,23	73	48,69	FBgn0038252	FBtr0082969	339	FBgn0031959&FBgn0040346&FBgn0004169&FBgn0261609&FBgn0260003&FBgn0030642&FBgn0032512&FBgn0264493&FBgn0259789	FBtr0079561&FBtr0070188&FBtr0073851+FBtr0301920+FBtr0310138+FBtr0073853+FBtr0310137+FBtr0308234+FBtr0308233+FBtr0100561+FBtr0301923+FBtr0301919+FBtr0100563+FBtr0073852+FBtr0301922+FBtr0301921+FBtr0310136&FBtr0074300&FBtr0110916+FBtr0110918+FBtr0110917+FBtr0083766+FBtr0083764+FBtr0110919+FBtr0083765+FBtr0110915&FBtr0074076&FBtr0080471&FBtr0100361+FBtr0301632+FBtr0100852+FBtr0301634+FBtr0301633&FBt…	2&2&2+2+2+2+2+2+2+2+2+2+2+2+2+2+2&2&1+0+0+0+0+0+0+0&1&1&1+0+0+0+0&1+1+0+0	0	0	FBgn0038252(0.0)	NA
38	206	I14	1.97	sample	sample	261120	261210	13382	11110	261165	90	12246	-2272	1.27	1.27	1	0.975	0.789	0.767	BKN28593	Probe	CG5853	FBgn0032167	CG5853	CG5853	NA	2L:9944309..9944667	FBgn0032167	CG5853	CG5853	359	359	341/340/1/0	99,71	56	45,97	FBgn0032167	FBtr0079894+FBtr0331635	341+341	FBgn0011703	FBtr0080059	1	0	0	FBgn0032167(0.0)	NA
23	210	I18	1.97	sample	sample	164610	165530	8223	7120	165070	920	7671.5	-1103	0.836	0.86	0.643	0.676	0.768	0.787	BKN28793	Probe	CG7890	FBgn0031005	CG7890	Hs3st-B	Heparan sulfate 3-O sulfotransferase-B	X:19145163..19145505	FBgn0031005	CG7890	Hs3st-B	343	343	325/325/0/0	100	77	50,32	FBgn0031005	FBtr0074676+FBtr0332533	325+132	NA	NA	NA	0	0	FBgn0031005(0.0)	NA
27	108	E12	1.97	sample	sample	244540	116840	13634	5100	180690	-127700	9367	-8534	1.09	0.681	0.86	0.524	0.788	0.769	BKN29534	Probe	CG13362	FBgn0029531	CG13362	CG13362	NA	X:643587..644375	FBgn0029531	CG13362	CG13362	789	789	771/767/4/0	99,48	223	52,36	FBgn0029531	FBtr0070150	771	FBgn0264386&FBgn0052767&FBgn0011764	FBtr0304609+FBtr0304610+FBtr0112953+FBtr0089393&FBtr0331757+FBtr0300994+FBtr0302118+FBtr0302119+FBtr0300995+FBtr0331758&FBtr0089259+FBtr0089263+FBtr0089261+FBtr0089262+FBtr0089260+FBtr0289960	2+2+2+2&1+1+1+1+1+1&1+1+1+1+1+0	0	0	FBgn0029531(0.0)	NA
29	291	M03	1.97	sample	sample	172810	167360	8283	7760	170085	-5450	8021.5	-523	0.904	0.92	0.649	0.768	0.718	0.835	BKN22954	Probe	CG1119	FBgn0004913	CG1119	Gnf1	Germ line transcription factor 1	3R:733019..733457	FBgn0004913	CG1119	Gnf1	439	439	421/421/0/0	100	117	50,04	FBgn0004913	FBtr0100159+FBtr0078837	421+421	NA	NA	NA	0	0	FBgn0004913(0.0)	NA
31	56	C08	1.97	sample	sample	211790	194640	12521	9520	203215	-17150	11020.5	-3001	0.869	0.835	0.681	0.647	0.783	0.774	BKN33552	Probe	HDC18185	NA	NA	NA	NA	X:9661605..9661863	NA	NA	NA	0	259	221/0/0/221	0	41	44,86	NA	NA	NA	NA	NA	NA	0	0	NA	NA
9	232	J16	1.96	sample	sample	276770	271310	13538	11430	274040	-5460	12484	-2108	1.26	1.27	1.01	0.965	0.799	0.759	BKN25048	Probe	CG4282	FBgn0034114	CG4282	CG4282	NA	2R:12210272..12210804	FBgn0034114	CG4282	CG4282	533	533	515/514/1/0	99,81	131	50,75	FBgn0034114	FBtr0087144	515	FBgn0032835	FBtr0081302	1	0	0	FBgn0034114(0.0)	NA
13	60	C12	1.96	sample	sample	249370	214920	13993	9890	232145	-34450	11941.5	-4103	0.933	0.954	0.723	0.746	0.775	0.781	BKN22706	Probe	CG5731	FBgn0032192	CG5731	CG5731	NA	2L:10207929..10208265	FBgn0032192	CG5731	CG5731	337	337	319/318/1/0	99,69	91	51,28	FBgn0032192	FBtr0079959	319	FBgn0034117	FBtr0087172+FBtr0087171	1+1	0	0	FBgn0032192(0.0)	NA
1	30	B06	1.96	sample	sample	285260	260600	17871	15490	272930	-24660	16680.5	-2381	1.11	1.01	0.895	0.757	0.809	0.75	BKN23267	Probe	CG5122	FBgn0032471	CG5122	CG5122	NA	2L:13132438..13133213	FBgn0032471	CG5122	CG5122	776	776	758/756/2/0	99,74	241	54,34	FBgn0032471	FBtr0080431	758	FBgn0037440	FBtr0081734+FBtr0110774	2+2	0	0	FBgn0032471(0.0)	NA
28	228	J12	1.96	sample	sample	207090	184060	10270	7400	195575	-23030	8835	-2870	0.959	0.937	0.732	0.743	0.763	0.793	BKN31286	Probe	CG13530	FBgn0259145	CG42260	CG42260	NA	2R:18664440..18664794	FBgn0259145	CG42260	CG42260	267	355	337/249/0/88	100	63	45,22	FBgn0259145	FBtr0299573+FBtr0299572+FBtr0330241	249+249+249	NA	NA	NA	0	0	FBgn0259145(8e-150)	NA
57	100	E04	1.96	sample	sample	92610	92210	4980	3640	92410	-400	4310	-1340	0.486	0.508	0.402	0.373	0.827	0.734	BKN50890	Probe	FBgn0019949	FBgn0019949	CG5179	Cdk9	Cyclin-dependent kinase 9	2R:18524195..18524641	FBgn0019949	CG5179	Cdk9	379	447	429/345/0/84	100	124	53,33	FBgn0019949	FBtr0071937	345	NA	NA	NA	0	0	FBgn0019949(1e-106)	NA
40	279	L15	1.96	sample	sample	158420	159000	7781	6880	158710	580	7330.5	-901	0.752	0.755	0.571	0.602	0.76	0.797	BKN34660	Probe	HDC12651	NA	NA	NA	NA	3R:5216081..5216216	NA	NA	NA	0	136	118/0/0/118	0	39	55,87	NA	NA	NA	NA	NA	NA	0	0	NA	NA
29	183	H15	1.96	sample	sample	213320	206730	10689	9250	210025	-6590	9969.5	-1439	1.12	1.14	0.838	0.915	0.751	0.805	BKN31372	Probe	CG12728	FBgn0029825	CG12728	CG12728	NA	X:5838198..5838379	FBgn0029825	CG12728	CG12728	182	182	164/164/0/0	100	54	55,25	FBgn0029825	FBtr0070859	164	NA	NA	NA	0	0	FBgn0029825(2e-99)&FBgn0052756(2e-13)	NA
34	245	K05	1.96	sample	sample	227590	211110	10905	9960	219350	-16480	10432.5	-945	1.05	0.977	0.758	0.812	0.723	0.832	BKN34079	Probe	HDC12662	NA	NA	NA	NA	3R:5246507..5246712	NA	NA	NA	0	206	168/1/0/167	100	39	48,65	NA	NA	NA	FBgn0085430	FBtr0112653	1	0	0	NA	NA
59	292	M04	1.96	sample	sample	250510	204590	11994	8800	227550	-45920	10397	-3194	1.23	1.09	0.942	0.863	0.768	0.79	BKN60170	Probe	FBgn0032749	FBgn0032749	CG10493	Phlpp	PH domain leucine-rich repeat protein phosphatase	2L:19062006..19062454	FBgn0032749	CG10493	Phlpp	449	449	431/431/0/0	100	90	47,83	FBgn0032749	FBtr0081149	431	NA	NA	NA	0	0	FBgn0032749(0.0)	NA
40	364	P04	1.95	sample	sample	241680	227110	12365	9480	234395	-14570	10922.5	-2885	1.15	1.08	0.907	0.829	0.791	0.769	BKN22102	Probe	CG15191	FBgn0000618	CG15191	e(y)2	enhancer of yellow 2	X:11470242..11470591	FBgn0000618	CG15191	e(y)2	350	350	332/332/0/0	100	74	49,27	FBgn0000618	FBtr0073540	332	NA	NA	NA	0	0	FBgn0000618(0.0)	NA
32	315	N03	1.95	sample	sample	289660	277560	16219	13110	283610	-12100	14664.5	-3109	1.24	1.21	0.97	0.944	0.779	0.781	BKN32074	Probe	CG11384	FBgn0040363	CG11384	CG11384	NA	X:1068304..1068619	FBgn0040363	CG11384	CG11384	316	316	298/294/4/0	98,66	58	47,79	FBgn0040363	FBtr0070251	298	FBgn0031420&FBgn0259176&FBgn0086686	FBtr0331437+FBtr0077766+FBtr0077765+FBtr0331438&FBtr0300521+FBtr0299658+FBtr0300523+FBtr0329826+FBtr0300524+FBtr0299656+FBtr0300522+FBtr0299652+FBtr0299657&FBtr0082975+FBtr0304678	2+2+2+2&1+1+1+0+0+0+0+0+0&1+1	0	0	FBgn0040363(4e-179)	NA
18	210	I18	1.95	sample	sample	279810	241280	14304	10130	260545	-38530	12217	-4174	1.16	1.04	0.944	0.782	0.813	0.75	BKN27833	Probe	CG15440	FBgn0031607	CG15440	CG15440	NA	2L:4453556..4454052	FBgn0031607	CG15440	CG15440	497	497	479/479/0/0	100	114	49,43	FBgn0031607	FBtr0077454	479	NA	NA	NA	0	0	FBgn0031607(0.0)	NA
29	141	F21	1.95	sample	sample	179700	168150	9468	7210	173925	-11550	8339	-2258	0.94	0.924	0.742	0.713	0.789	0.772	BKN31363	Probe	CG14053	FBgn0029603	CG14053	CG14053	NA	X:2086145..2086495	FBgn0029603	CG14053	CG14053	351	351	333/332/1/0	99,7	91	49,91	FBgn0029603	FBtr0331383+FBtr0070424	333+333	FBgn0034644	FBtr0071662+FBtr0071661	1+1	0	0	FBgn0029603(0.0)	NA
30	276	L12	1.95	sample	sample	188370	166770	9744	6960	177570	-21600	8352	-2784	1.03	0.931	0.825	0.709	0.8	0.762	BKN24543	Probe	CG30422	FBgn0086908	CG12196	egg	eggless	2R:20666439..20667017	FBgn0086908	CG12196	egg	579	579	561/561/0/0	100	183	54,41	FBgn0086908	FBtr0112777	561	NA	NA	NA	0	0	FBgn0086908(0.0)	NA
58	183	H15	1.94	sample	sample	171630	170900	8355	7350	171265	-730	7852.5	-1005	0.867	0.923	0.668	0.73	0.77	0.791	NA	Empty	NA	NA	NA	NA	NA	NA	NA	NA	NA	NA	NA	NA	NA	NA	NA	NA	NA	NA	NA	NA	NA	NA	NA	NA	NA
14	353	O17	1.94	sample	sample	360240	245060	20074	11010	302650	-115180	15542	-9064	1.13	0.958	0.891	0.742	0.787	0.775	BKN22877	Probe	CG5028	FBgn0039358	CG5028	CG5028	NA	3R:21507051..21507383	FBgn0039358	CG5028	CG5028	333	333	315/314/1/0	99,68	76	48,9	FBgn0039358	FBtr0084901+FBtr0113289+FBtr0113291+FBtr0113290	315+315+315+315	FBgn0003076	FBtr0075492	1	0	0	FBgn0039358(0.0)	NA
38	300	M12	1.94	sample	sample	194260	208270	9684	9170	201265	14010	9427	-514	0.946	1.01	0.726	0.805	0.767	0.794	BKN29961	Probe	CG7088	FBgn0001090	CG7088	bnb	bangles and beads	X:18688731..18689283	FBgn0001090	CG7088	bnb	553	553	535/535/0/0	100	116	48,01	FBgn0001090	FBtr0074656+FBtr0074659+FBtr0074658+FBtr0074657	535+535+535+535	NA	NA	NA	0	24	FBgn0001090(0.0)	NA
27	129	F09	1.94	sample	sample	224940	275150	12688	11960	250045	50210	12324	-728	1	1.6	0.8	1.23	0.797	0.766	BKN30973	Probe	CG32130	FBgn0086708	CG32130	stv	starvin	3L:13474373..13474746	FBgn0086708	CG32130	stv	374	374	356/353/3/0	99,16	70	46,47	FBgn0086708	FBtr0075806+FBtr0332079+FBtr0113425+FBtr0075808+FBtr0332078+FBtr0075807+FBtr0075809	356+356+356+356+356+356+356	FBgn0039831&FBgn0260233&FBgn0013263&FBgn0038829&FBgn0260657&FBgn0259234&FBgn0034021	FBtr0085758+FBtr0305118+FBtr0113312+FBtr0305119&FBtr0300641+FBtr0300642&FBtr0075708+FBtr0075704+FBtr0100444+FBtr0075706+FBtr0075707+FBtr0100443+FBtr0075705+FBtr0075703+FBtr0100445&FBtr0083993+FBtr0110823&FBtr0301098+FBtr0301095+FBtr0301097+FBtr0304988+FBtr0301096&FBtr0299847+FBtr0299846+FBtr0299845+FBtr0301766+FBtr0300527&FBtr0087359	2+2+2+2&2+0&2+2+2+2+2+2+0+0+0&1+1&1+1+1+1+1&1+1+0+0+0&1	0	0	FBgn0086708(0.0)	NA
32	267	L03	1.94	sample	sample	223970	219410	11814	10950	221690	-4560	11382	-864	0.962	0.955	0.706	0.789	0.734	0.825	BKN32062	Probe	CG4363	FBgn0034663	CG4363	CG4363	NA	2R:17722383..17722526	FBgn0034663	CG4363	CG4363	144	144	126/126/0/0	100	40	53,67	FBgn0034663	FBtr0071740	126	NA	NA	NA	0	0	FBgn0034663(8e-77)	NA
35	155	G11	1.94	sample	sample	217280	191340	10689	8810	204310	-25940	9749.5	-1879	0.988	0.895	0.736	0.73	0.745	0.816	BKN34250	Probe	HDC13290	NA	NA	NA	NA	3R:8630956..8631148	NA	NA	NA	0	193	175/0/0/175	0	45	51,3	NA	NA	NA	NA	NA	NA	0	0	NA	NA
15	219	J03	1.94	sample	sample	228670	268570	10677	13710	248620	39900	12193.5	3033	0.776	1.05	0.529	0.921	0.682	0.875	BKN27346	Probe	CG32529	FBgn0052529	CG32529	Hers	Histone gene-specific Epigenetic Repressor in late S phase	X:19796275..19797011	FBgn0052529	CG32529	Hers	737	737	719/718/1/0	99,86	130	46,41	FBgn0052529	FBtr0306521+FBtr0306523+FBtr0100839+FBtr0306522+FBtr0074800+FBtr0074801+FBtr0306520	719+719+719+719+719+719+719	FBgn0003744	FBtr0332154+FBtr0074922	1+1	0	0	FBgn0052529(0.0)	NA
24	358	O22	1.93	sample	sample	218630	195770	11132	8980	207200	-22860	10056	-2152	1.13	1.09	0.84	0.896	0.742	0.819	BKN29023	Probe	CG9610	FBgn0003129	CG9610	Poxm	Pox meso	3R:4145566..4145708	FBgn0003129	CG9610	Poxm	143	143	125/124/1/0	99,2	19	45,16	FBgn0003129	FBtr0111026	125	FBgn0034408	FBtr0086567+FBtr0086569+FBtr0086566+FBtr0290300+FBtr0086568	1+1+1+1+1	0	2	FBgn0003129(3e-76)	NA
24	302	M14	1.93	sample	sample	143640	149370	7733	6520	146505	5730	7126.5	-1213	0.744	0.834	0.584	0.65	0.784	0.78	BKN29007	Probe	CG14881	FBgn0038425	CG14881	CG14881	NA	3R:12261301..12261630	FBgn0038425	CG14881	CG14881	330	330	312/311/1/0	99,68	72	48,94	FBgn0038425	FBtr0083288+FBtr0083287	312+235	FBgn0028476	FBtr0300832+FBtr0300833	1+1	0	0	FBgn0038425(0.0)	NA
19	349	O13	1.93	sample	sample	211130	207530	10402	9790	209330	-3600	10096	-612	0.86	0.887	0.665	0.702	0.773	0.791	BKN27963	Probe	CG1461	FBgn0030558	CG1461	CG1461	NA	X:14158068..14158347	FBgn0030558	CG1461	CG1461	280	280	262/262/0/0	100	63	48,67	FBgn0030558	FBtr0073908	262	NA	NA	NA	0	0	FBgn0030558(1e-157)	NA
52	331	N19	1.92	sample	sample	121440	80250	6512	3370	100845	-41190	4941	-3142	0.761	0.509	0.62	0.384	0.814	0.754	BKN46042	Probe	FBgn0003411	FBgn0003411	CG1641	sisA	sisterless A	X:11215753..11216353	FBgn0003411	CG1641	sisA	601	601	583/579/4/0	99,31	117	46,95	FBgn0003411	FBtr0073461	583	FBgn0037573&FBgn0010786&FBgn0260939	FBtr0081834&FBtr0072679&FBtr0081862	2&1&1	0	0	FBgn0003411(0.0)	NA
3	261	K21	1.92	sample	sample	262340	179220	15513	9530	220780	-83120	12521.5	-5983	1.01	0.718	0.791	0.564	0.781	0.785	BKN20455	Probe	CG4733	FBgn0038744	CG4733	CG4733	NA	3R:15718695..15719103	FBgn0038744	CG4733	CG4733	409	409	391/391/0/0	100	91	48,79	FBgn0038744	FBtr0308829+FBtr0301117+FBtr0308828	391+391+391	NA	NA	NA	0	0	FBgn0038744(0.0)	NA
5	92	D20	1.92	sample	sample	293600	250230	14675	12450	271915	-43370	13562.5	-2225	1.25	1.06	0.991	0.82	0.796	0.771	BKN24054	Probe	CG30169	FBgn0050169	CG30169	Brca2	Breast cancer 2, early onset homolog	2R:20415284..20415667	FBgn0050169	CG30169	Brca2	384	384	366/366/0/0	100	137	56,47	FBgn0050169	FBtr0072302	366	NA	NA	NA	0	0	FBgn0050169(0.0)	NA
51	137	F17	1.92	sample	sample	96900	91520	5135	4110	94210	-5380	4622.5	-1025	0.675	0.666	0.521	0.528	0.772	0.793	BKN45609	Probe	FBgn0004512	FBgn0004512	CG3879	Mdr49	Multi drug resistance 49	2R:8830683..8831365	FBgn0004512	CG3879	Mdr49	683	683	665/665/0/0	100	138	47,88	FBgn0004512	FBtr0087801+FBtr0302198	665+665	NA	NA	NA	0	0	FBgn0004512(0.0)	NA
43	223	J07	1.92	sample	sample	211280	190930	9480	9930	201105	-20350	9705	450	0.776	0.864	0.499	0.791	0.643	0.915	BKN40628	Probe	FBgn0040253	FBgn0040253	CG17200	Ugt86Dg	Ugt86Dg	3R:6991075..6991742	FBgn0040253	CG17200	Ugt86Dg	600	668	650/565/1/84	99,82	220	55,13	FBgn0040253	FBtr0308027	565	FBgn0259213	FBtr0299711	1	0	0	FBgn0040253(0.0)	NA
21	144	F24	1.92	sample	sample	270720	212250	14651	8750	241485	-58470	11700.5	-5901	1.28	1.03	1.07	0.753	0.838	0.733	BKN29924	Probe	CG31125	FBgn0051125	CG31125	CG31125	NA	3R:20479256..20479814	FBgn0051125	CG31125	CG31125	559	559	541/540/1/0	99,82	97	45,76	FBgn0051125	FBtr0084665	541	FBgn0030001	FBtr0071193	1	0	0	FBgn0051125(0.0)	NA
1	344	O08	1.92	sample	sample	318110	258670	18398	16770	288390	-59440	17584	-1628	1.23	1	0.921	0.819	0.747	0.818	BKN20184	Probe	CG7915	FBgn0262579	CG43119	Ect4	Ect4	3L:8096851..8097272	FBgn0262579	CG43119	Ect4	422	422	404/404/0/0	100	97	50	FBgn0262579	FBtr0304998+FBtr0304995+FBtr0304999+FBtr0304993+FBtr0304997+FBtr0304996+FBtr0304994	404+404+404+404+404+404+404	NA	NA	NA	0	0	FBgn0262579(0.0)	NA
42	279	L15	1.92	sample	sample	204630	265410	11180	11320	235020	60780	11250	140	0.881	1.34	0.69	1.05	0.783	0.784	BKN40260	Probe	FBgn0003922	FBgn0003922	CR32882	snRNA:U2:38ABa	small nuclear RNA U2 at 38ABa	X:16148714..16148858&2L:19815652..19815796&2L:19812655..19812798	FBgn0003920&FBgn0003922&FBgn0003923	CR32913&CR32882&CR32878	snRNA:U2:14B&snRNA:U2:38ABa&snRNA:U2:38ABb	145&145&144	145	127/0/127/0	0	38	53,93	FBgn0003922&FBgn0003920	FBtr0081313&FBtr0074208	127&127	FBgn0004191&FBgn0003923&FBgn0004192&FBgn0041720	FBtr0080486&FBtr0081293&FBtr0080443&FBtr0091789	120&109&101&101	0	0	FBgn0003920(2e-77)&FBgn0003922(2e-77)&FBgn0004191(5e-75)&FBgn0004192(1e-72)&FBgn0003923(1e-72)&FBgn0041720(1e-72)	NA
50	283	L19	1.92	sample	sample	157330	142390	8152	6860	149860	-14940	7506	-1292	0.979	0.934	0.73	0.765	0.746	0.819	BKN45262	Probe	FBgn0014395	FBgn0014395	CG14620	tilB	touch insensitive larva B	X:21852891..21853248	FBgn0014395	CG14620	tilB	297	358	340/263/0/77	100	104	52,93	FBgn0014395	FBtr0077345	263	NA	NA	NA	0	0	FBgn0014395(3e-106)	NA
51	124	F04	1.92	sample	sample	222030	221880	11360	10290	221955	-150	10825	-1070	1.55	1.61	1.15	1.32	0.746	0.819	BKN45698	Probe	FBgn0034692	FBgn0034692	CG13502	CG13502	NA	2R:17973587..17974262	FBgn0034692	CG13502	CG13502	514	676	658/482/0/176	100	148	50,21	FBgn0034692	FBtr0071799+FBtr0113103+FBtr0308241	481+481+470	NA	NA	NA	0	0	FBgn0034692(0.0)	NA
16	382	P22	1.92	sample	sample	315180	316450	16052	14320	315815	1270	15186	-1732	1.24	1.38	0.934	1.12	0.752	0.814	BKN26239	Probe	CG13048	FBgn0036593	CG13048	CG13048	NA	3L:16276261..16276602	FBgn0036593	CG13048	CG13048	342	342	324/324/0/0	100	56	46,7	FBgn0036593	FBtr0075475	328	NA	NA	NA	0	0	FBgn0036593(0.0)	NA
48	377	P17	1.92	sample	sample	284220	252940	15130	11190	268580	-31280	13160	-3940	1.21	1.15	0.952	0.896	0.788	0.78	BKN42589	Probe	FBgn0052188	FBgn0052188	CG32188	CG32188	NA	3L:17826496..17828125&3L:17828043..17828125&3L:17826496..17826578	FBgn0052189+FBgn0052188&FBgn0052189&FBgn0052188	CG32189+CG32188&CG32189&CG32188	CG32189+CG32188&CG32189&CG32188	281+230&83&83	83	65/19/46/0	29,23	10	44,35	FBgn0052188	FBtr0075164	65	FBgn0052189	FBtr0075163	46	0	0	FBgn0052188(1e-40)&FBgn0052189(2e-38)	NA
56	258	K18	1.91	sample	sample	203230	167450	10378	7020	185340	-35780	8699	-3358	0.985	0.893	0.786	0.689	0.798	0.771	BKN50549	Probe	FBgn0028427	FBgn0028427	CG10504	Ilk	Integrin linked kinase	3L:21211233..21211602	FBgn0028427	CG10504	Ilk	308	370	352/274/0/78	100	107	51,67	FBgn0028427	FBtr0078305+FBtr0307160	274+0	NA	NA	NA	0	0	FBgn0028427(3e-112)	NA
33	99	E03	1.91	sample	sample	193940	205050	10881	9340	199495	11110	10110.5	-1541	0.903	0.942	0.716	0.731	0.793	0.776	BKN33850	Probe	HDC05447	NA	NA	NA	NA	2R:5517293..5517721	NA	NA	NA	0	429	411/0/0/411	0	122	52,69	NA	NA	NA	NA	NA	NA	0	0	NA	NA
22	247	K07	1.91	sample	sample	221610	205790	11096	9570	213700	-15820	10333	-1526	1.09	1.03	0.793	0.861	0.726	0.839	BKN28512	Probe	CG14806	FBgn0029594	CG14806	CG14806	NA	X:1775056..1775325	FBgn0029594	CG14806	CG14806	270	270	252/252/0/0	100	57	50,85	FBgn0029594	FBtr0070313+FBtr0331384	252+252	NA	NA	NA	0	0	FBgn0029594(1e-151)	NA
6	25	B01	1.91	sample	sample	2210	276100	72	17940	139155	273890	9006	17868	0.009	1.29	0.00439	1.37	0.487	1.064	NA	Empty	NA	NA	NA	NA	NA	NA	NA	NA	NA	NA	NA	NA	NA	NA	NA	NA	NA	NA	NA	NA	NA	NA	NA	NA	NA
31	370	P10	1.91	sample	sample	320150	293620	18697	14760	306885	-26530	16728.5	-3937	1.31	1.26	1.02	1	0.773	0.795	BKN31897	Probe	CG5588	FBgn0039532	CG5588	Mtl	Mig-2-like	3R:23463829..23463979	FBgn0039532	CG5588	Mtl	151	151	133/133/0/0	100	27	47	FBgn0039532	FBtr0085191+FBtr0302591+FBtr0085192+FBtr0085193	133+133+133+133	NA	NA	NA	0	0	FBgn0039532(5e-81)&FBgn0014011(6e-13)	NA
10	67	C19	1.91	sample	sample	281910	269700	13933	12080	275805	-12210	13006.5	-1853	1.29	1.25	1.03	0.963	0.798	0.773	BKN21750	Probe	CG1523	FBgn0039601	CG1523	CG1523	NA	3R:24643196..24643555	FBgn0039601	CG1523	CG1523	360	360	342/342/0/0	100	79	49,59	FBgn0039601	FBtr0085355	342	NA	NA	NA	0	0	FBgn0039601(0.0)	NA
18	130	F10	1.91	sample	sample	251700	249790	12245	11130	250745	-1910	11687.5	-1115	1.05	1.08	0.808	0.859	0.773	0.796	BKN27037	Probe	CG13222	FBgn0033602	CG13222	Cpr47Ee	Cuticular protein 47Ee	2R:7152704..7153122	FBgn0033602	CG13222	Cpr47Ee	419	419	401/401/0/0	100	69	48,36	FBgn0033602	FBtr0088114	401	NA	NA	NA	0	0	FBgn0033602(0.0)	NA
60	152	G08	1.91	sample	sample	208520	202540	10163	8380	205530	-5980	9271.5	-1783	1.1	1.14	0.853	0.899	0.779	0.791	BKN60520	Probe	FBgn0002781	FBgn0002781	CG32491	mod(mdg4)	modifier of mdg4	3R:17201409..17201573	FBgn0002781	CG32491	mod(mdg4)	165	165	147/147/0/0	100	21	42,56	FBgn0002781	FBtr0084080+FBtr0084067+FBtr0307760+FBtr0084073+FBtr0084065+FBtr0084063+FBtr0084069+FBtr0084078+FBtr0084071+FBtr0114360+FBtr0084061+FBtr0084070+FBtr0084084+FBtr0114361+FBtr0084076+FBtr0084075+FBtr0084062+FBtr0084081+FBtr0114359+FBtr0307759+FBtr0084064+FBtr0084077+FBtr0084083+FBtr0084074+FBtr0084082+FBtr0084066+FBtr0084079+FBtr0084060+FBtr0084068+FBtr0084085+FBtr0084072	147+147+147+147+147+147+147+147+147+147+147+147+147+147+147+147+147+147+147+147+147+147+147+147+147+147+147+147+147+147+147	NA	NA	NA	0	0	FBgn0002781(3e-89)	NA
37	153	G09	1.91	sample	sample	229320	67260	16495	1890	148290	-162060	9192.5	-14605	1.05	0.314	1.15	0.157	1.089	0.5	BKN20517	Probe	CG2685	FBgn0024998	CG2685	CG2685	NA	X:2606603..2607009	FBgn0024998	CG2685	CG2685	407	407	389/389/0/0	100	107	51,58	FBgn0024998	FBtr0070499	389	NA	NA	NA	0	0	FBgn0024998(0.0)	NA
22	81	D09	1.9	sample	sample	164000	163560	8810	7170	163780	-440	7990	-1640	0.808	0.816	0.63	0.645	0.779	0.791	BKN30001	Probe	CG14728	FBgn0003312	CG14728	sad	shadow	3R:7703016..7703293	FBgn0003312	CG14728	sad	278	278	260/260/0/0	100	46	45,25	FBgn0003312	FBtr0082475	260	NA	NA	NA	0	0	FBgn0003312(2e-156)	NA
2	138	F18	1.9	sample	sample	302120	292810	17991	16480	297465	-9310	17235.5	-1511	1.13	1.18	0.867	0.946	0.768	0.802	BKN23489	Probe	CG7737	FBgn0033584	CG7737	CG7737	NA	2R:7112421..7113145	FBgn0033584	CG7737	CG7737	725	725	707/707/0/0	100	176	49,51	FBgn0033584	FBtr0088105	707	NA	NA	NA	0	0	FBgn0033584(0.0)	NA
10	250	K10	1.9	sample	sample	224930	235020	10725	10910	229975	10090	10817.5	185	1.03	1.09	0.79	0.87	0.77	0.801	BKN21889	Probe	CG31004	FBgn0051004	CG31004	CG31004	NA	3R:27009983..27010338	FBgn0051004	CG31004	CG31004	356	356	338/338/0/0	100	62	48,22	FBgn0051004	FBtr0300960+FBtr0085780+FBtr0085779+FBtr0300961	338+338+338+338	NA	NA	NA	0	0	FBgn0051004(0.0)	NA
53	148	G04	1.9	sample	sample	243520	229620	12353	10140	236570	-13900	11246.5	-2213	1.52	1.61	1.15	1.31	0.76	0.81	BKN46286	Probe	FBgn0004227	FBgn0004227	CG4211	nonA	no on or off transient A	X:16259527..16259681	FBgn0004227	CG4211	nonA	82	155	137/49/0/88	100	50	55,95	NA	NA	NA	FBgn0004227	FBtr0100586+FBtr0074232+FBtr0074233	49+44+44	0	0	FBgn0004227(5e-29)	NA
46	276	L12	1.9	sample	sample	200120	180280	10007	8070	190200	-19840	9038.5	-1937	0.963	0.925	0.726	0.755	0.755	0.816	BKN41890	Probe	FBgn0033497	FBgn0033497	CG12912	CG12912	NA	2R:6121605..6121699	FBgn0033497	CG12912	CG12912	95	95	77/77/0/0	100	16	49,82	FBgn0033497	FBtr0088365	77	NA	NA	NA	0	0	FBgn0033497(8e-48)	NA
13	64	C16	1.89	sample	sample	233530	215810	13610	9770	224670	-17720	11690	-3840	0.873	0.958	0.703	0.737	0.805	0.769	BKN22708	Probe	CG7826	FBgn0259168	CG42273	mnb	minibrain	X:17763372..17763707	FBgn0259168	CG42273	mnb	336	336	318/317/1/0	99,69	53	47	FBgn0259168	FBtr0300510+FBtr0300508+FBtr0300509+FBtr0299619	318+318+318+318	FBgn0031602	FBtr0077459+FBtr0331436	1+1	0	0	FBgn0259168(0.0)	NA
39	174	H06	1.89	sample	sample	172540	173130	8463	7540	172835	590	8001.5	-923	0.904	0.896	0.691	0.723	0.764	0.807	BKN33383	Probe	HDC13095	NA	NA	NA	NA	3R:7673397..7673669	NA	NA	NA	0	273	255/0/0/255	0	66	50,84	NA	NA	NA	NA	NA	NA	0	0	NA	NA
51	340	O04	1.89	sample	sample	156780	142170	8164	6540	149475	-14610	7352	-1624	1.09	1.03	0.828	0.841	0.759	0.813	BKN45566	Probe	FBgn0031473	FBgn0031473	CG3104	CG3104	NA	2L:2850188..2850479	FBgn0031473	CG3104	CG3104	235	292	274/202/0/72	100	62	47,88	FBgn0031473	FBtr0077687+FBtr0077686	202+202	NA	NA	NA	0	0	FBgn0031473(1e-77)	NA
48	340	O04	1.89	sample	sample	229200	217430	12150	9730	223315	-11770	10940	-2420	0.974	0.987	0.765	0.779	0.785	0.789	BKN42486	Probe	FBgn0085535	FBgn0085535	NA	CG40923	NA	U:7594472..7594556	NA	NA	NA	0	85	67/0/0/67	0	17	51,18	NA	NA	NA	NA	NA	NA	0	0	NA	NA
54	271	L07	1.89	sample	sample	201780	175960	9779	7940	188870	-25820	8859.5	-1839	0.967	0.902	0.707	0.758	0.731	0.84	NA	Empty	NA	NA	NA	NA	NA	NA	NA	NA	NA	NA	NA	NA	NA	NA	NA	NA	NA	NA	NA	NA	NA	NA	NA	NA	NA
22	164	G20	1.89	sample	sample	241910	242210	13718	10120	242060	300	11919	-3598	1.19	1.21	0.981	0.911	0.823	0.754	BKN28590	Probe	CG3143	FBgn0038197	CG3143	foxo	forkhead box, sub-group O	3R:9905095..9905348	FBgn0038197	CG3143	foxo	254	254	236/234/2/0	99,15	28	42,01	FBgn0038197	FBtr0305052+FBtr0082887+FBtr0082886	236+236+236	FBgn0037571&FBgn0004374	FBtr0081859&FBtr0081332	1&1	0	0	FBgn0038197(3e-142)	NA
25	99	E03	1.89	sample	sample	222530	198540	12473	8570	210535	-23990	10521.5	-3903	1.08	1.01	0.861	0.791	0.796	0.779	BKN29050	Probe	CG12399	FBgn0011648	CG12399	Mad	Mothers against dpp	2L:3148294..3148620	FBgn0011648	CG12399	Mad	327	327	309/309/0/0	100	55	46,55	FBgn0011648	FBtr0332372+FBtr0077616	309+309	NA	NA	NA	0	0	FBgn0011648(0.0)	NA
55	260	K20	1.89	sample	sample	171350	106390	8642	4740	138870	-64960	6691	-3902	0.771	0.551	0.598	0.439	0.776	0.798	BKN50166	Probe	FBgn0000395	FBgn0000395	CG15671	cv-2	crossveinless 2	2R:17244357..17244787	FBgn0000395	CG15671	cv-2	431	431	413/413/0/0	100	65	46,38	FBgn0000395	FBtr0071610	413	NA	NA	NA	0	0	FBgn0000395(0.0)	NA
6	137	F17	1.89	sample	sample	259970	255380	14723	11410	257675	-4590	13066.5	-3313	1.06	1.19	0.897	0.872	0.847	0.731	BKN24161	Probe	CG33204	FBgn0259220	CG42320	Doa	Darkener of apricot	3R:24742511..24743127	FBgn0259220	CG42320	Doa	617	617	599/598/1/0	99,83	128	48,11	FBgn0259220	FBtr0299747+FBtr0308600+FBtr0299745+FBtr0308598+FBtr0301396+FBtr0299749+FBtr0299746+FBtr0299744+FBtr0299751+FBtr0299752+FBtr0299750+FBtr0299748+FBtr0299742+FBtr0299753+FBtr0308599+FBtr0299743	599+599+0+0+0+0+0+0+0+0+0+0+0+0+0+0	FBgn0033132	FBtr0089030	1	0	0	FBgn0259220(0.0)	NA
50	334	N22	1.88	sample	sample	98010	95930	5470	4360	96970	-2080	4915	-1110	0.61	0.629	0.49	0.486	0.803	0.773	BKN45371	Probe	FBgn0032414	FBgn0032414	CG17211	CG17211	NA	2L:12127816..12128508	FBgn0032414	CG17211	CG17211	598	693	675/580/0/95	100	200	51,79	FBgn0032414	FBtr0080336	580	NA	NA	NA	0	0	FBgn0032414(0.0)	NA
60	98	E02	1.88	neg	neg	194680	163830	10629	6070	179255	-30850	8349.5	-4559	1.02	0.92	0.892	0.651	0.872	0.708	NA	Empty	NA	NA	NA	NA	NA	NA	NA	NA	NA	NA	NA	NA	NA	NA	NA	NA	NA	NA	NA	NA	NA	NA	NA	NA	NA
10	285	L21	1.88	sample	sample	180870	184370	8894	8360	182620	3500	8627	-534	0.826	0.852	0.655	0.667	0.794	0.782	BKN25159	Probe	CG13217	FBgn0033590	CG13217	CG13217	NA	2R:7123797..7124157	FBgn0033590	CG13217	CG13217	361	361	343/343/0/0	100	86	49,14	FBgn0033590	FBtr0088194	343	NA	NA	NA	0	0	FBgn0033590(0.0)	NA
33	348	O12	1.88	sample	sample	240170	244150	12904	11670	242160	3980	12287	-1234	1.12	1.12	0.85	0.913	0.76	0.814	BKN34010	Probe	HDC14029	NA	NA	NA	NA	3R:12771110..12771320	NA	NA	NA	0	211	193/0/0/193	0	58	50,34	NA	NA	NA	NA	NA	NA	0	0	NA	NA
27	28	B04	1.88	sample	sample	126800	153500	7098	6840	140150	26700	6969	-258	0.566	0.895	0.448	0.703	0.791	0.785	BKN31042	Probe	CG31176	FBgn0051176	CG31176	CG31176	NA	3R:17544701..17545070	FBgn0051176	CG31176	CG31176	370	370	352/351/1/0	99,72	79	47,79	FBgn0051176	FBtr0084114	352	FBgn0261238	FBtr0113200+FBtr0081613+FBtr0081612+FBtr0300494+FBtr0081614+FBtr0330367+FBtr0300495+FBtr0113199+FBtr0300493+FBtr0081615	1+0+0+0+0+0+0+0+0+0	0	0	FBgn0051176(0.0)	NA
18	228	J12	1.88	sample	sample	261070	231510	12437	10590	246290	-29560	11513.5	-1847	1.08	1	0.821	0.817	0.757	0.817	BKN27062	Probe	CG12359	FBgn0027603	CG12359	Ulp1	Ulp1	X:19098161..19098578	FBgn0027603	CG12359	Ulp1	418	418	400/400/0/0	100	96	49,44	FBgn0027603	FBtr0074693	400	NA	NA	NA	0	0	FBgn0027603(0.0)	NA
48	310	M22	1.88	sample	sample	219800	222330	11731	9920	221065	2530	10825.5	-1811	0.934	1.01	0.738	0.794	0.79	0.786	BKN42483	Probe	FBgn0030117	FBgn0030117	CR15910	ric8b	ric8b	X:9154511..9154700	NA	NA	NA	0	190	172/0/0/172	0	61	56,86	NA	NA	NA	NA	NA	NA	0	0	NA	NA
38	210	I18	1.88	sample	sample	232770	218640	11503	9880	225705	-14130	10691.5	-1623	1.13	1.06	0.862	0.867	0.761	0.815	BKN28785	Probe	CG3198	FBgn0029887	CG3198	CG3198	NA	X:6566829..6567172	FBgn0029887	CG3198	CG3198	344	344	326/326/0/0	100	66	47,03	FBgn0029887	FBtr0070991	326	NA	NA	NA	0	0	FBgn0029887(0.0)	NA
50	269	L05	1.87	sample	sample	227050	197280	12353	9210	212165	-29770	10781.5	-3143	1.41	1.29	1.11	1.03	0.783	0.794	BKN45255	Probe	FBgn0031858	FBgn0031858	CG17378	CG17378	NA	2L:6775790..6776149	FBgn0031858	CG17378	CG17378	230	360	342/184/0/158	100	106	53,75	FBgn0031858	FBtr0332335+FBtr0079337+FBtr0079336	184+184+145	NA	NA	NA	0	0	FBgn0031858(4e-59)	NA
50	341	O05	1.87	sample	sample	155480	168790	8475	7870	162135	13310	8172.5	-605	0.967	1.11	0.758	0.878	0.784	0.793	BKN45087	Probe	FBgn0013469	FBgn0013469	CG12296	klu	klumpfuss	3L:10976826..10977226	FBgn0013469	CG12296	klu	401	401	383/383/0/0	100	86	47,96	FBgn0013469	FBtr0076247+FBtr0330080	383+383	NA	NA	NA	0	0	FBgn0013469(0.0)	NA
51	316	N04	1.87	sample	sample	115960	110870	6009	5150	113415	-5090	5579.5	-859	0.807	0.807	0.61	0.662	0.755	0.821	BKN45746	Probe	FBgn0030170	FBgn0030170	CG2990	CG2990	NA	X:9905581..9906251	FBgn0030170	CG2990	CG2990	664	671	653/646/0/7	100	152	50,42	FBgn0030170	FBtr0112971+FBtr0071415	646+646	NA	NA	NA	0	0	FBgn0030170(0.0)	NA
29	275	L11	1.87	sample	sample	140360	131480	7493	5690	135920	-8880	6591.5	-1803	0.734	0.723	0.587	0.563	0.8	0.779	BKN31394	Probe	CG14977	FBgn0035469	CG14977	CG14977	NA	3L:3897222..3897401	FBgn0035469	CG14977	CG14977	180	180	162/162/0/0	100	36	50,25	FBgn0035469	FBtr0073158+FBtr0330095	162+162	NA	NA	NA	0	0	FBgn0035469(3e-98)	NA
47	197	I05	1.87	sample	sample	166920	164870	9265	7470	165895	-2050	8367.5	-1795	0.704	0.744	0.565	0.577	0.803	0.776	BKN41971	Probe	FBgn0084021	FBgn0084021	NA	CG41459	NA	3R:41170..41459	NA	NA	NA	0	290	272/0/0/272	0	68	49,15	NA	NA	NA	NA	NA	NA	0	0	NA	NA
30	46	B22	1.87	sample	sample	141920	144960	7828	5790	143440	3040	6809	-2038	0.777	0.809	0.663	0.59	0.853	0.729	BKN24598	Probe	CG31848	FBgn0051848	CG31848	CG31848	NA	2L:13265131..13265502	FBgn0051848	CG31848	CG31848	372	372	354/354/0/0	100	79	48,81	FBgn0051848	FBtr0303784	354	NA	NA	NA	0	0	FBgn0051848(0.0)	NA
46	134	F14	1.87	sample	sample	219390	201750	10701	9290	210570	-17640	9995.5	-1411	1.06	1.04	0.777	0.869	0.736	0.839	BKN41855	Probe	FBgn0010252	FBgn0260944	CG17136	Rbp1	RNA-binding protein 1	3R:6610324..6610634	FBgn0260944	CG17136	Rbp1	311	311	293/293/0/0	100	53	44,9	FBgn0260944	FBtr0082277+FBtr0082275	293+293	NA	NA	NA	0	0	FBgn0260944(4e-176)&FBgn0030479(9e-23)	NA
11	353	O17	1.86	sample	sample	259760	232390	13610	11710	246075	-27370	12660	-1900	1.18	1.09	0.881	0.898	0.75	0.827	BKN22013	Probe	CG5640	FBgn0260749	CG5640	Utx	NA	2L:10274471..10274822	FBgn0260749	CG5640	Utx	352	352	334/334/0/0	100	91	51,07	FBgn0260749	FBtr0080077+FBtr0080075+FBtr0303903+FBtr0080076	334+334+334+334	NA	NA	NA	0	0	FBgn0260749(0.0)	NA
53	283	L19	1.86	sample	sample	191170	178000	10019	7710	184585	-13170	8864.5	-2309	1.19	1.25	0.936	0.992	0.785	0.794	BKN46414	Probe	FBgn0029649	FBgn0029649	CG4116	CG4116	NA	X:2961406..2961534	FBgn0029649	CG4116	CG4116	129	129	111/111/0/0	100	26	49,46	FBgn0029649	FBtr0070561+FBtr0332494	111+92	NA	NA	NA	0	0	FBgn0029649(6e-68)	NA
53	150	G06	1.86	sample	sample	235390	219460	11982	9760	227425	-15930	10871	-2222	1.47	1.54	1.12	1.26	0.763	0.815	BKN46287	Probe	FBgn0004908	FBgn0004908	CG7435	Arf84F	ADP ribosylation factor 84F	3R:4166888..4167042	FBgn0004908	CG7435	Arf84F	96	155	137/60/0/77	100	41	56,18	FBgn0004908	FBtr0081838	60	NA	NA	NA	0	0	FBgn0004908(2e-37)	NA
32	201	I09	1.86	sample	sample	240680	234090	13598	11240	237385	-6590	12419	-2358	1.03	1.02	0.813	0.81	0.786	0.794	BKN33781	Probe	HDC06590	NA	NA	NA	NA	2R:11467518..11467990	NA	NA	NA	0	473	455/1/2/452	33,33	112	49,83	NA	NA	NA	FBgn0051057&FBgn0033869&FBgn0032330	FBtr0331367+FBtr0331369+FBtr0085197+FBtr0331368+FBtr0331366&FBtr0087630&FBtr0331197+FBtr0331198+FBtr0080161	2+2+2+2+2&2&1+1+1	0	0	NA	NA
37	267	L03	1.85	sample	sample	203640	141760	12078	5500	172700	-61880	8789	-6578	0.936	0.661	0.841	0.456	0.898	0.69	BKN32926	Probe	CG33703	FBgn0053703	CG33703	CG33703	NA	3L:9505593..9505717	FBgn0053703	CG33703	CG33703	125	125	107/107/0/0	100	33	54,22	FBgn0053703	FBtr0091691	107	NA	NA	NA	0	0	FBgn0053703(1e-65)	NA
29	220	J04	1.85	sample	sample	210860	197230	10414	9190	204045	-13630	9802	-1224	1.1	1.08	0.816	0.909	0.74	0.839	BKN31474	Probe	CG12175	FBgn0030502	CG12175	tth	toothrin	X:13509719..13510063	FBgn0030502	CG12175	tth	345	345	327/327/0/0	100	60	45,36	FBgn0030502	FBtr0073849	327	NA	NA	NA	0	0	FBgn0030502(0.0)	NA
9	336	N24	1.85	sample	sample	234550	271890	11156	12140	253220	37340	11648	984	1.07	1.27	0.829	1.02	0.777	0.804	BKN25076	Probe	CG5455	FBgn0039430	CG5455	CG5455	NA	3R:22293909..22294438	FBgn0039430	CG5455	CG5455	530	530	512/512/0/0	100	124	48,43	FBgn0039430	FBtr0085016+FBtr0085017+FBtr0085015	512+512+512	NA	NA	NA	0	0	FBgn0039430(0.0)	NA
24	325	N13	1.85	sample	sample	230240	210990	12389	9430	220615	-19250	10909.5	-2959	1.19	1.18	0.935	0.941	0.784	0.798	BKN30447	Probe	CG33545	FBgn0259986	CG33545	nab	nab	3L:4160456..4160887	FBgn0259986	CG33545	nab	432	432	414/409/5/0	98,79	105	50,04	FBgn0259986	FBtr0302033+FBtr0332660+FBtr0302032	414+414+414	FBgn0035049&FBgn0260866	FBtr0306656+FBtr0304010+FBtr0304005+FBtr0304011+FBtr0304007+FBtr0304009+FBtr0273264+FBtr0304008+FBtr0273263+FBtr0304006&FBtr0071837+FBtr0330229	3+3+3+0+0+0+0+0+0+0&3+3	0	0	FBgn0259986(0.0)	NA
35	285	L21	1.85	sample	sample	164010	165850	8702	7300	164930	1840	8001	-1402	0.746	0.776	0.6	0.605	0.804	0.78	BKN32551	Probe	CG7181	FBgn0263911	CG7181	CoVIII	Cytochrome c oxidase subunit VIII	3L:21532368..21532499	FBgn0263911	CG7181	CoVIII	132	132	114/114/0/0	100	31	49,48	FBgn0263911	FBtr0078382	114	NA	NA	NA	0	0	FBgn0263911(1e-69)	NA
16	54	C06	1.84	sample	sample	251920	229030	13466	10120	240475	-22890	11793	-3346	0.993	1	0.783	0.794	0.789	0.794	BKN25295	Probe	CG15654	FBgn0085425	CG34396	CG34396	NA	2R:16980015..16980372	FBgn0085425	CG34396	CG34396	358	358	340/338/2/0	99,41	68	48,47	FBgn0085425	FBtr0112644+FBtr0112645	340+0	FBgn0010278&FBgn0034075	FBtr0072242&FBtr0310447+FBtr0305091+FBtr0087220+FBtr0087219+FBtr0300575+FBtr0305090+FBtr0305092	1&1+1+1+1+1+1+1	0	0	FBgn0085425(0.0)	NA
40	294	M06	1.84	sample	sample	199780	206430	9983	9080	203105	6650	9531.5	-903	0.948	0.98	0.733	0.794	0.773	0.81	BKN25259	Probe	CG10445	FBgn0037531	CG10445	CG10445	NA	3R:3745174..3745687	FBgn0037531	CG10445	CG10445	454	514	496/415/4/77	99,05	138	50,99	FBgn0037531	FBtr0304704+FBtr0300685	419+419	FBgn0263522&FBgn0039379	FBtr0309595&FBtr0084907	2&2	0	0	FBgn0037531(0.0)	NA
52	370	P10	1.84	sample	sample	222070	199950	11886	8610	211010	-22120	10248	-3276	1.39	1.27	1.13	0.981	0.813	0.773	BKN46145	Probe	FBgn0038160	FBgn0038160	CG9759	CG9759	NA	3R:9434574..9434758	FBgn0038160	CG9759	CG9759	185	185	167/167/0/0	100	31	44,64	FBgn0038160	FBtr0082861	167	NA	NA	NA	0	0	FBgn0038160(3e-101)	NA
48	190	H22	1.84	sample	sample	175160	171680	9528	7600	173420	-3480	8564	-1928	0.744	0.78	0.6	0.608	0.805	0.78	BKN42639	Probe	FBgn0053271	FBgn0053271	CG33271	CG33271	NA	3L:11570406..11570487	FBgn0053271	CG33271	CG33271	82	82	64/21/43/0	32,81	8	47,61	FBgn0053271	FBtr0076150	64	FBgn0053269&FBgn0053272&FBgn0053270&FBgn0085249&FBgn0053500&FBgn0038422&FBgn0085379&FBgn0037344&FBgn0033033&FBgn0263132&FBgn0053547&FBgn0004863&FBgn0005640	FBtr0308057+FBtr0076148&FBtr0076159&FBtr0076149&FBtr0112413&FBtr0076094&FBtr0083321+FBtr0083320&FBtr0307883+FBtr0112560&FBtr0078752&FBtr0086061+FBtr0086060&FBtr0307375+FBtr0307373+FBtr0307371+FBtr0307369+FBtr0307374+FBtr0307372+FBtr0307370&FBtr0305021+FBtr0308498+FBtr0305017+FBtr0305014+FBtr0305016+FBtr0305015+FBtr0305022+FBtr0305018+FBtr0305025+FBtr0305019+FBtr0301555+FBtr0305024+FBtr0305020+FBt…	43+43&29&29&13&8&6+6&4+4&4&4+4&2+2+2+2+2+0+0&1+1+1+1+1+1+1+1+1+1+1+1+1+0&1&1+1+1+1+1+0+0+0+0+0+0+0+0+0	0	0	FBgn0053271(4e-40)&FBgn0053272(1e-30)&FBgn0053270(3e-28)&FBgn0053269(1e-27)&FBgn0053500(3e-22)	NA
26	97	E01	1.84	sample	sample	267970	184750	13670	8540	226360	-83220	11105	-5130	1.35	0.963	1.01	0.807	0.744	0.838	BKN29241	Probe	CG17998	FBgn0261988	CG17998	Gprk2	G protein-coupled receptor kinase 2	3R:27279600..27279913	FBgn0261988	CG17998	Gprk2	314	314	296/296/0/0	100	56	45,75	FBgn0261988	FBtr0085788	296	NA	NA	NA	0	0	FBgn0261988(6e-178)	NA
35	325	N13	1.84	sample	sample	213430	213870	12197	8740	213650	440	10468.5	-3457	0.97	1	0.84	0.724	0.866	0.724	BKN32559	Probe	CG33323	FBgn0037475	CG33323	Fer1	48 related 1	3R:2967266..2967566	FBgn0037475	CG33323	Fer1	301	301	283/282/1/0	99,65	68	48,76	FBgn0037475	FBtr0081567	283	FBgn0036032	FBtr0330098+FBtr0076396	1+1	0	0	FBgn0037475(4e-170)	NA
57	258	K18	1.84	sample	sample	232210	215010	12389	8870	223610	-17200	10629.5	-3519	1.22	1.19	1	0.909	0.82	0.767	BKN50933	Probe	FBgn0017558	FBgn0017558	CG8808	Pdk	Pyruvate dehydrogenase kinase	2R:5320534..5320797	FBgn0017558	CG8808	Pdk	199	264	246/166/0/80	100	72	53,45	FBgn0017558	FBtr0088508+FBtr0306807+FBtr0112892	166+166+102	NA	NA	NA	0	0	FBgn0017558(4e-89)	NA
25	205	I13	1.84	sample	sample	80820	132740	4620	5700	106780	51920	5160	1080	0.393	0.678	0.319	0.526	0.811	0.775	BKN29079	Probe	CG31637	FBgn0051637	CG31637	CG31637	NA	2L:6498919..6499242	FBgn0051637	CG31637	CG31637	324	324	306/306/0/0	100	42	43,49	FBgn0051637	FBtr0079287	306	NA	NA	NA	0	0	FBgn0051637(0.0)	NA
30	237	J21	1.84	sample	sample	147610	158290	7852	6630	152950	10680	7241	-1222	0.808	0.884	0.665	0.675	0.823	0.764	BKN26374	Probe	CG6589	FBgn0032368	CG6589	spag4	sperm-associated antigen 4	2L:11611105..11611444	FBgn0032368	CG6589	spag4	340	340	322/322/0/0	100	99	52,3	FBgn0032368	FBtr0080268	322	NA	NA	NA	0	0	FBgn0032368(0.0)	NA
38	271	L07	1.84	sample	sample	195600	200680	9899	8970	198140	5080	9434.5	-929	0.952	0.977	0.742	0.788	0.779	0.806	BKN33120	Probe	CG15489	FBgn0085424	CG34395	nub	nubbin	2L:12593990..12594111	FBgn0085424	CG34395	nub	122	122	104/104/0/0	100	31	52,83	FBgn0085424	FBtr0112642+FBtr0112643	104+0	NA	NA	NA	0	0	FBgn0085424(9e-64)	NA
51	262	K22	1.84	sample	sample	169550	149770	9432	6580	159660	-19780	8006	-2852	1.18	1.09	0.957	0.846	0.811	0.776	BKN45551	Probe	FBgn0035348	FBgn0035348	CG16758	CG16758	NA	3L:2499529..2499821	FBgn0035348	CG16758	CG16758	226	293	275/194/0/81	100	71	50,93	FBgn0035348	FBtr0072966+FBtr0072963+FBtr0072964+FBtr0072965+FBtr0306577+FBtr0331414	194+194+194+194+194+194	NA	NA	NA	0	0	FBgn0035348(6e-70)	NA
39	299	M11	1.83	sample	sample	152880	168980	7804	7210	160930	16100	7507	-594	0.801	0.875	0.638	0.691	0.796	0.79	BKN31113	Probe	CG3100	FBgn0024897	CG3100	b6	b6	X:1583215..1583579	FBgn0024897	CG3100	b6	365	365	347/347/0/0	100	65	46,73	FBgn0024897	FBtr0070272	347	NA	NA	NA	0	0	FBgn0024897(0.0)	NA
52	120	E24	1.83	sample	sample	137700	120880	7900	4850	129290	-16820	6375	-3050	0.863	0.767	0.752	0.552	0.871	0.72	BKN45900	Probe	FBgn0034423	FBgn0034423	CG7229	CG7229	NA	2R:15147585..15148223	FBgn0034423	CG7229	CG7229	597	639	621/580/0/41	100	174	52,11	FBgn0034423	FBtr0086511	580	NA	NA	NA	0	0	FBgn0034423(0.0)	NA
27	127	F07	1.83	sample	sample	308230	189800	15729	9280	249015	-118430	12504.5	-6449	1.38	1.11	0.992	0.954	0.721	0.862	BKN30972	Probe	CG1480	FBgn0004389	CG1480	bnk	bottleneck	3R:27019562..27019935	FBgn0004389	CG1480	bnk	374	374	356/353/3/0	99,16	60	46,11	FBgn0004389	FBtr0085754	356	FBgn0004583&FBgn0004606	FBtr0078059+FBtr0329832&FBtr0085701+FBtr0331180+FBtr0085702	2+2&1+1+0	0	0	FBgn0004389(0.0)	NA
21	221	J05	1.83	sample	sample	172740	165270	9049	7230	169005	-7470	8139.5	-1819	0.814	0.801	0.66	0.622	0.811	0.777	BKN29843	Probe	CG4710	FBgn0016926	CG4710	Pino	Pinocchio	2L:1114999..1115591	FBgn0016926	CG4710	Pino	593	593	575/572/3/0	99,48	188	55,09	FBgn0016926	FBtr0332272+FBtr0077987+FBtr0077988	575+575+575	FBgn0087002&FBgn0000166&FBgn0260469	FBtr0089188&FBtr0081666+FBtr0081664+FBtr0081668+FBtr0081665+FBtr0081667&FBtr0301970	2&1+1+1+1+1&1	0	0	FBgn0016926(0.0)	NA
38	357	O21	1.83	sample	sample	238550	242840	11838	11070	240695	4290	11454	-768	1.16	1.18	0.887	0.972	0.764	0.822	BKN27861	Probe	CG11166	FBgn0033166	CG11166	Eaf	ELL-associated factor	2R:3286511..3286793	FBgn0033166	CG11166	Eaf	283	283	265/263/2/0	99,25	40	45,04	FBgn0033166	FBtr0089011+FBtr0089008+FBtr0089009+FBtr0089010+FBtr0089012+FBtr0300697+FBtr0089007+FBtr0089006	265+265+265+265+265+265+265+265	FBgn0259789&FBgn0263108&FBgn0034313	FBtr0074808+FBtr0074807+FBtr0307536+FBtr0307537&FBtr0330148+FBtr0330149+FBtr0307302+FBtr0307301+FBtr0307306+FBtr0307305+FBtr0332096+FBtr0307304&FBtr0086772	1+1+1+1&1+1+1+1+1+1+1+1&1	0	0	FBgn0033166(2e-159)	NA
50	289	M01	1.83	sample	sample	279610	275010	15058	13120	277310	-4600	14089	-1938	1.74	1.8	1.35	1.46	0.775	0.811	BKN45073	Probe	FBgn0037874	FBgn0037874	CG4800	Tctp	Translationally controlled tumor protein	3R:7036269..7036968	FBgn0037874	CG4800	Tctp	700	700	682/679/3/0	99,56	214	53,38	FBgn0037874	FBtr0082344	682	FBgn0041713&FBgn0037016	FBtr0080699&FBtr0078245	2&1	0	0	FBgn0037874(0.0)	NA
23	293	M05	1.83	sample	sample	223080	221580	11240	9830	222330	-1500	10535	-1410	1.13	1.15	0.878	0.934	0.775	0.811	BKN28715	Probe	CG13746	FBgn0033341	CG13746	MrgBP	MrgBP	2R:4788467..4788814	FBgn0033341	CG13746	MrgBP	348	348	330/328/2/0	99,39	61	45,77	FBgn0033341	FBtr0088684	330	FBgn0052571	FBtr0074325	2	0	0	FBgn0033341(0.0)	NA
26	252	K12	1.83	sample	sample	100080	197160	6129	7620	148620	97080	6874.5	1491	0.505	1.03	0.452	0.72	0.894	0.7	BKN29378	Probe	CG17870	FBgn0004907	CG17870	14-3-3zeta	14-3-3zeta	2R:5992446..5992567	FBgn0004907	CG17870	14-3-3zeta	122	122	104/104/0/0	100	24	49,98	FBgn0004907	FBtr0088412+FBtr0100183+FBtr0088418+FBtr0088417+FBtr0088419+FBtr0088416+FBtr0088413+FBtr0088415+FBtr0100182+FBtr0088414	104+104+104+104+104+104+104+104+104+104	NA	NA	NA	0	0	FBgn0004907(9e-64)	NA
31	260	K20	1.83	sample	sample	194390	200230	12652	9240	197310	5840	10946	-3412	0.798	0.859	0.688	0.628	0.862	0.73	BKN33606	Probe	HDC08489	FBgn0040701	NA	CG13714	NA	3L:4677863..4678115	FBgn0085295	CG34266	CG34266	253	253	235/235/0/0	100	52	49,15	FBgn0085295	FBtr0112461	235	NA	NA	NA	0	0	FBgn0085295(1e-141)	NA
16	343	O07	1.83	sample	sample	300420	214830	15896	9630	257625	-85590	12763	-6266	1.18	0.938	0.925	0.756	0.781	0.806	BKN22200	Probe	CG14716	FBgn0037933	CG14716	Ho	Heme oxygenase	3R:7505897..7506244	FBgn0037933	CG14716	Ho	348	348	330/330/0/0	100	81	51,04	FBgn0037933	FBtr0082424	330	NA	NA	NA	0	0	FBgn0037933(0.0)	NA
23	262	K22	1.83	sample	sample	139360	157610	7625	6460	148485	18250	7042.5	-1165	0.708	0.819	0.596	0.614	0.841	0.75	BKN28807	Probe	CG18812	FBgn0042135	CG18812	CG18812	NA	2R:3606883..3607046	FBgn0042135	CG18812	CG18812	164	164	146/146/0/0	100	25	47,2	FBgn0042135	FBtr0088936+FBtr0088937+FBtr0330327+FBtr0088935+FBtr0306239+FBtr0330328	146+146+146+146+146+146	NA	NA	NA	0	0	FBgn0042135(1e-88)	NA
32	27	B03	1.82	sample	sample	249760	245640	13167	12650	247700	-4120	12908.5	-517	1.07	1.07	0.787	0.911	0.733	0.852	BKN32002	Probe	CG16705	FBgn0039102	CG16705	SPE	Spatzle-Processing Enzyme	3R:19512446..19512764	FBgn0039102	CG16705	SPE	319	319	301/300/1/0	99,67	54	46,45	FBgn0039102	FBtr0084440	301	FBgn0015270	FBtr0082866	1	0	0	FBgn0039102(0.0)	NA
35	281	L17	1.82	sample	sample	171940	160540	9205	7060	166240	-11400	8132.5	-2145	0.782	0.751	0.634	0.585	0.811	0.779	BKN32549	Probe	CG15155	FBgn0032669	CG15155	CG15155	NA	2L:18155198..18155329	FBgn0032669	CG15155	CG15155	132	132	114/114/0/0	100	41	55,83	FBgn0032669	FBtr0081048+FBtr0329926	114+114	NA	NA	NA	0	0	FBgn0032669(1e-69)	NA
32	135	F15	1.82	sample	sample	235330	250000	13957	11580	242665	14670	12768.5	-2377	1.01	1.09	0.834	0.834	0.825	0.766	BKN32032	Probe	CG1695	FBgn0031116	CG1695	CG1695	NA	X:20310564..20310881	FBgn0031116	CG1695	CG1695	318	318	300/300/0/0	100	48	44,24	FBgn0031116	FBtr0077308	300	NA	NA	NA	0	0	FBgn0031116(3e-180)	NA
24	126	F06	1.82	sample	sample	226380	201550	12281	9020	213965	-24830	10650.5	-3261	1.17	1.13	0.927	0.9	0.79	0.799	BKN30491	Probe	CG13727	FBgn0036711	CG13727	CG13727	NA	3L:17333464..17333889	FBgn0036711	CG13727	CG13727	426	426	408/408/0/0	100	86	46,7	FBgn0036711	FBtr0075243	408	NA	NA	NA	0	0	FBgn0036711(0.0)&FBgn0032040(3e-11)	NA
37	127	F07	1.81	sample	sample	236550	176790	14388	6730	206670	-59760	10559	-7658	1.09	0.825	1	0.559	0.921	0.677	BKN32892	Probe	CG9150	FBgn0031775	CG9150	CG9150	NA	2L:6068093..6068385	FBgn0031775	CG9150	CG9150	293	293	275/274/1/0	99,64	67	49,93	FBgn0031775	FBtr0302213	275	FBgn0034500	FBtr0086300+FBtr0086299	1+1	0	0	FBgn0031775(2e-165)	NA
20	19	A19	1.81	sample	sample	356240	299260	19236	13350	327750	-56980	16293	-5886	1.71	1.45	1.39	1.13	0.812	0.779	BKN28074	Probe	CG8705	FBgn0013726	CG8705	pnut	peanut	2R:4125428..4125858	FBgn0013726	CG8705	pnut	431	431	413/412/1/0	99,76	69	45,75	FBgn0013726	FBtr0088793+FBtr0088792	413+413	FBgn0002609	FBtr0084958	1	0	0	FBgn0013726(0.0)	NA
46	132	F12	1.81	sample	sample	209030	188910	10294	8750	198970	-20120	9522	-1544	1.01	0.97	0.747	0.819	0.743	0.844	BKN41854	Probe	FBgn0051913	FBgn0051913	CG31913	CG31913	NA	2L:5784414..5784725	FBgn0051913	CG31913	CG31913	312	312	294/294/0/0	100	61	48,66	FBgn0051913	FBtr0079138	294	NA	NA	NA	0	0	FBgn0051913(1e-176)	NA
51	246	K06	1.81	sample	sample	150750	151090	8164	6850	150920	340	7507	-1314	1.05	1.1	0.828	0.88	0.789	0.801	BKN45543	Probe	FBgn0039523	FBgn0039523	CG12885	CG12885	NA	3R:23356789..23357086	FBgn0039523	CG12885	CG12885	99	298	280/65/0/215	100	99	54,89	NA	NA	NA	FBgn0039523	FBtr0085185+FBtr0321256	65+65	0	0	FBgn0039523(2e-39)	NA
4	47	B23	1.81	sample	sample	254200	242210	14460	12500	248205	-11990	13480	-1960	1.05	1.06	0.845	0.833	0.808	0.784	BKN23756	Probe	CG4148	FBgn0001990	CG4148	wek	weckle	2L:15767341..15768014	FBgn0001990	CG4148	wek	674	674	656/656/0/0	100	169	50,39	FBgn0001990	FBtr0080764+FBtr0331282	656+656	NA	NA	NA	0	0	FBgn0001990(0.0)	NA
50	338	O02	1.81	neg	neg	218110	185990	11575	9030	202050	-32120	10302.5	-2545	1.36	1.22	1.04	1.01	0.764	0.826	NA	Empty	NA	NA	NA	NA	NA	NA	NA	NA	NA	NA	NA	NA	NA	NA	NA	NA	NA	NA	NA	NA	NA	NA	NA	NA	NA
50	210	I18	1.81	sample	sample	73260	62340	4034	2930	67800	-10920	3482	-1104	0.456	0.409	0.361	0.327	0.792	0.799	BKN45153	Probe	FBgn0013949	FBgn0013949	CG7021	Ela	Elastin-like	3R:20691077..20691774	FBgn0013949	CG7021	Ela	531	698	680/499/0/181	100	179	50,76	FBgn0013949	FBtr0084708+FBtr0084709	499+422	NA	NA	NA	0	0	FBgn0013949(0.0)	NA
14	309	M21	1.81	sample	sample	256600	146490	13203	7310	201545	-110110	10256.5	-5893	0.806	0.573	0.586	0.493	0.727	0.861	BKN22867	Probe	CG5424	FBgn0262111	CG42864	f	forked	X:17174051..17174494	FBgn0262111	CG42864	f	444	444	426/420/6/0	98,59	86	48,51	FBgn0262111	FBtr0304064+FBtr0304062+FBtr0304063+FBtr0304066+FBtr0304068+FBtr0304061+FBtr0304065+FBtr0304069+FBtr0304067	426+426+426+426+426+426+426+426+426	FBgn0026389&FBgn0031858&FBgn0038752&FBgn0263116&FBgn0005630&FBgn0037705&FBgn0029755	FBtr0089051&FBtr0079336+FBtr0332335+FBtr0079337&FBtr0083850&FBtr0330056+FBtr0086599+FBtr0330055&FBtr0089342+FBtr0089351+FBtr0089343+FBtr0100286+FBtr0089366+FBtr0089344+FBtr0089364+FBtr0089358+FBtr0089365+FBtr0089345+FBtr0089350+FBtr0089349+FBtr0089354+FBtr0089363+FBtr0089356+FBtr0089347+FBtr0089360+FBtr0089352+FBtr0089361+FBtr0089346+FBtr0089353+FBtr0089357+FBtr0089355+FBtr0089362+FBtr0089348+FBt…	2&1+1+1&1&1+1+1&1+1+1+0+0+0+0+0+0+0+0+0+0+0+0+0+0+0+0+0+0+0+0+0+0+0&1+1+1&1	0	0	FBgn0262111(0.0)	NA
13	208	I16	1.81	sample	sample	128250	157580	7637	7160	142915	29330	7398.5	-477	0.48	0.7	0.394	0.54	0.822	0.772	BKN22744	Probe	CG16807	FBgn0036621	CG16807	roq	roquin	3L:16368675..16369124	FBgn0036621	CG16807	roq	450	450	432/432/0/0	100	85	48,53	FBgn0036621	FBtr0075423+FBtr0331173	432+432	NA	NA	NA	0	0	FBgn0036621(0.0)	NA
5	142	F22	1.81	sample	sample	259720	267440	13442	13290	263580	7720	13366	-152	1.1	1.14	0.908	0.875	0.824	0.77	BKN24067	Probe	CG5820	FBgn0013272	CG5820	Gp150	Gp150	2R:18214009..18214637	FBgn0013272	CG5820	Gp150	629	629	611/610/1/0	99,84	182	52,17	FBgn0013272	FBtr0071814+FBtr0071816+FBtr0071813+FBtr0071815	611+611+611+611	FBgn0264342	FBtr0332006	1	0	0	FBgn0013272(0.0)	NA
54	168	G24	1.81	sample	sample	300750	241710	17596	9300	271230	-59040	13448	-8296	1.44	1.24	1.27	0.887	0.882	0.716	BKN46680	Probe	FBgn0037273	FBgn0037273	CG14654	CG14654	NA	3R:593637..593719	FBgn0037273	CG14654	CG14654	83	83	65/65/0/0	100	15	50,7	FBgn0037273	FBtr0078883	65	NA	NA	NA	0	0	FBgn0037273(1e-40)	NA
57	58	C10	1.8	sample	sample	219450	193890	11395	8290	206670	-25560	9842.5	-3105	1.15	1.07	0.92	0.849	0.798	0.795	BKN50881	Probe	FBgn0022338	FBgn0022338	CG5452	dnk	deoxyribonucleoside kinase	3R:14808166..14808453	FBgn0022338	CG5452	dnk	288	288	270/270/0/0	100	105	57,78	FBgn0022338	FBtr0321263+FBtr0083707	270+218	NA	NA	NA	0	0	FBgn0022338(2e-162)	NA
27	161	G17	1.8	sample	sample	125490	170250	6572	8210	147870	44760	7391	1638	0.56	0.993	0.414	0.844	0.74	0.85	BKN29453	Probe	CG14184	FBgn0036932	CG14184	CG14184	NA	3L:20021747..20021866	FBgn0036932	CG14184	CG14184	120	120	102/102/0/0	100	14	44,27	FBgn0036932	FBtr0302366+FBtr0074872	102+102	NA	NA	NA	0	0	FBgn0036932(1e-62)	NA
40	94	D22	1.8	sample	sample	164820	171280	8978	7010	168050	6460	7994	-1968	0.782	0.813	0.659	0.613	0.842	0.754	NA	Barcode	NA	NA	NA	NA	NA	NA	NA	NA	NA	NA	NA	NA	NA	NA	NA	NA	NA	NA	NA	NA	NA	NA	NA	NA	NA
37	7	A07	1.8	sample	sample	188340	193940	10725	8020	191140	5600	9372.5	-2705	0.866	0.905	0.747	0.666	0.862	0.736	NA	Empty	NA	NA	NA	NA	NA	NA	NA	NA	NA	NA	NA	NA	NA	NA	NA	NA	NA	NA	NA	NA	NA	NA	NA	NA	NA
52	289	M01	1.8	sample	sample	167730	169320	8439	7810	168525	1590	8124.5	-629	1.05	1.07	0.803	0.89	0.764	0.828	BKN45841	Probe	FBgn0035903	FBgn0035903	CG6765	CG6765	NA	3L:8508536..8509189	FBgn0035903	CG6765	CG6765	654	654	636/636/0/0	100	154	48,21	FBgn0035903	FBtr0076621	636	NA	NA	NA	0	0	FBgn0035903(0.0)	NA
1	277	L13	1.8	sample	sample	263780	231390	16590	14360	247585	-32390	15475	-2230	1.02	0.896	0.831	0.701	0.812	0.783	BKN23235	Probe	CG32790	FBgn0263772	CG43689	CG43689	NA	X:3972342..3972749	FBgn0263772	CG43689	CG43689	408	408	390/390/0/0	100	96	49,07	FBgn0263772	FBtr0310493+FBtr0310494+FBtr0310492+FBtr0310491+FBtr0310495	390+390+390+390+390	NA	NA	NA	0	0	FBgn0263772(0.0)	NA
27	216	I24	1.8	sample	sample	267510	249590	15561	10960	258550	-17920	13260.5	-4601	1.19	1.46	0.981	1.13	0.822	0.774	BKN29564	Probe	CG6219	FBgn0026257	CG6219	cav	caravaggio	3R:20048334..20049086	FBgn0026257	CG6219	cav	753	753	735/734/1/0	99,86	207	52,96	FBgn0026257	FBtr0084557+FBtr0084559+FBtr0084558+FBtr0084556	735+735+735+735	FBgn0024277	FBtr0072645+FBtr0072644+FBtr0072648+FBtr0072646+FBtr0072649+FBtr0072647	1+1+0+0+0+0	0	0	FBgn0026257(0.0)	NA
2	222	J06	1.8	sample	sample	223390	219920	12904	13060	221655	-3470	12982	156	0.835	0.886	0.622	0.75	0.745	0.846	BKN23507	Probe	CG13563	FBgn0034966	CG13563	CG13563	NA	2R:19943529..19944248	FBgn0034966	CG13563	CG13563	720	720	702/702/0/0	100	162	49,77	FBgn0034966	FBtr0113117	702	NA	NA	NA	0	0	FBgn0034966(0.0)	NA
58	256	K16	1.8	sample	sample	265470	241330	13335	10500	253400	-24140	11917.5	-2835	1.34	1.3	1.07	1.04	0.795	0.8	BKN51316	Probe	FBgn0015618	FBgn0015618	CG10572	Cdk8	Cyclin-dependent kinase 8	3L:9830577..9830693	FBgn0015618	CG10572	Cdk8	117	117	99/99/0/0	100	12	43,77	FBgn0015618	FBtr0076369	99	NA	NA	NA	0	0	FBgn0015618(8e-61)	NA
33	284	L20	1.79	sample	sample	192320	196040	10797	9220	194180	3720	10008.5	-1577	0.896	0.9	0.711	0.721	0.794	0.801	BKN32262	Probe	CG32801	FBgn0052801	CG32801	CG32801	NA	X:1796657..1796795	FBgn0264446+FBgn0052801	CR43864+CG32801	CR43864+CG32801	139+139	139	121/0/121/0	0	26	48,02	FBgn0264446&FBgn0052801	FBtr0332584&FBtr0070355	121&121	NA	NA	NA	0	0	FBgn0264446(7e-74)&FBgn0052801(7e-74)	NA
4	149	G05	1.79	sample	sample	237700	194850	13574	10070	216275	-42850	11822	-3504	0.978	0.856	0.793	0.671	0.811	0.785	BKN20615	Probe	CG4257	FBgn0016917	CG4257	Stat92E	Signal-transducer and activator of transcription protein at 92E	3R:16366366..16366767	FBgn0016917	CG4257	Stat92E	402	402	384/384/0/0	100	85	49,58	FBgn0016917	FBtr0089486+FBtr0089485+FBtr0089487+FBtr0100457+FBtr0089484	384+384+384+384+384	NA	NA	NA	0	0	FBgn0016917(0.0)	NA
20	175	H07	1.79	sample	sample	189860	181130	10055	8280	185495	-8730	9167.5	-1775	0.914	0.878	0.728	0.701	0.797	0.798	BKN29640	Probe	CG31099	FBgn0051099	CG31099	CG31099	NA	3R:21135785..21136067	FBgn0051099	CG31099	CG31099	283	283	265/265/0/0	100	80	52,69	FBgn0051099	FBtr0084856	265	NA	NA	NA	0	0	FBgn0051099(2e-159)	NA
55	229	J13	1.79	sample	sample	265370	236140	13622	10620	250755	-29230	12121	-3002	1.19	1.22	0.943	0.985	0.79	0.805	BKN50247	Probe	FBgn0038736	FBgn0261984	CG4583	Ire1	Inositol-requiring enzyme-1	3R:15682608..15683057	FBgn0261984	CG4583	Ire1	335	450	432/283/0/149	100	141	52,92	FBgn0261984	FBtr0113249+FBtr0113248	283+283	NA	NA	NA	0	0	FBgn0261984(5e-124)	NA
3	172	H04	1.79	sample	sample	189490	191930	11874	10010	190710	2440	10942	-1864	0.732	0.769	0.605	0.592	0.827	0.77	BKN23686	Probe	CG15134	FBgn0261671	CG42555	tweek	tweek	2L:16903391..16903783	FBgn0261671	CG42555	tweek	393	393	375/375/0/0	100	94	50,08	FBgn0261671	FBtr0304929+FBtr0304928+FBtr0304930+FBtr0304927	375+375+375+375	NA	NA	NA	0	0	FBgn0261671(0.0)	NA
21	238	J22	1.79	sample	sample	164350	167310	8618	7390	165830	2960	8004	-1228	0.774	0.811	0.629	0.636	0.812	0.785	BKN29947	Probe	CG4444	FBgn0003175	CG4444	px	plexus	2R:18442944..18443496	FBgn0003175	CG4444	px	553	553	535/534/1/0	99,81	91	45,25	FBgn0003175	FBtr0331942+FBtr0071838+FBtr0112821+FBtr0331941+FBtr0112820	535+535+0+0+0	FBgn0004102	FBtr0300106+FBtr0331305+FBtr0331737+FBtr0331738+FBtr0331306	1+1+1+1+1	0	0	FBgn0003175(0.0)	NA
22	238	J22	1.79	sample	sample	104070	116790	5949	4980	110430	12720	5464.5	-969	0.513	0.583	0.425	0.448	0.829	0.769	BKN30139	Probe	CG13204	FBgn0033627	CG13204	CG13204	NA	2R:7256535..7257032	FBgn0033627	CG13204	CG13204	498	498	480/477/3/0	99,38	96	46,39	FBgn0033627	FBtr0088129+FBtr0088128	480+480	FBgn0051122&FBgn0263706&FBgn0010704&FBgn0031403	FBtr0301432+FBtr0083653&FBtr0310338+FBtr0310336+FBtr0310339+FBtr0310335+FBtr0330597+FBtr0310337&FBtr0100674+FBtr0077840+FBtr0100673&FBtr0077841+FBtr0113015	1+1&1+1+1+1+1+1&1+1+1&1+0	0	0	FBgn0033627(0.0)	NA
50	248	K08	1.79	sample	sample	147450	144070	7900	6980	145760	-3380	7440	-920	0.917	0.945	0.707	0.779	0.771	0.824	BKN45160	Probe	FBgn0001150	FBgn0001150	CG7952	gt	giant	X:2321737..2322124	FBgn0001150	CG7952	gt	388	388	370/370/0/0	100	70	46,5	FBgn0001150	FBtr0070460	370	NA	NA	NA	0	0	FBgn0001150(0.0)	NA
57	336	N24	1.79	sample	sample	245160	229210	13538	9260	237185	-15950	11399	-4278	1.29	1.26	1.09	0.949	0.849	0.751	NA	Empty	NA	NA	NA	NA	NA	NA	NA	NA	NA	NA	NA	NA	NA	NA	NA	NA	NA	NA	NA	NA	NA	NA	NA	NA	NA
17	183	H15	1.79	sample	sample	280840	258620	13993	11980	269730	-22220	12986.5	-2013	1.11	1.14	0.855	0.936	0.771	0.824	BKN26764	Probe	CG14186	FBgn0036935	CG14186	CG14186	NA	3L:20093704..20094038	FBgn0036935	CG14186	CG14186	335	335	317/317/0/0	100	64	47,42	FBgn0036935	FBtr0074870	317	NA	NA	NA	0	0	FBgn0036935(0.0)	NA
50	381	P21	1.79	sample	sample	260320	236490	14232	11260	248405	-23830	12746	-2972	1.62	1.55	1.27	1.26	0.787	0.81	BKN45287	Probe	FBgn0035917	FBgn0035917	CG6416	Zasp66	Z band alternatively spliced PDZ-motif protein 66	3L:8627808..8628160	FBgn0035917	CG6416	Zasp66	135	353	335/101/0/234	100	104	54,6	NA	NA	NA	FBgn0035917	FBtr0301156+FBtr0089567+FBtr0301158+FBtr0089561+FBtr0089564+FBtr0301154+FBtr0089566+FBtr0089563+FBtr0301157+FBtr0089568+FBtr0089565+FBtr0089562+FBtr0301155	101+101+101+101+101+101+101+101+101+101+101+101+101	0	0	FBgn0035917(5e-37)	NA
38	149	G05	1.78	sample	sample	192850	181290	9851	8150	187070	-11560	9000.5	-1701	0.939	0.883	0.738	0.716	0.786	0.81	BKN23013	Probe	CG12404	FBgn0032465	CG12404	CG12404	NA	2L:12993904..12994234	FBgn0032465	CG12404	CG12404	331	331	313/311/2/0	99,36	84	50,73	FBgn0032465	FBtr0080430	313	FBgn0035343&FBgn0034551&FBgn0085451&FBgn0052694&FBgn0010280&FBgn0036419	FBtr0072968&FBtr0071513&FBtr0310440+FBtr0310365&FBtr0071410+FBtr0071412+FBtr0307380+FBtr0307382+FBtr0071411+FBtr0307381&FBtr0114589+FBtr0301911+FBtr0075450+FBtr0075451+FBtr0075449+FBtr0075448&FBtr0075744	1&1&1+1&1+0+0+0+0+0&1+0+0+0+0+0&1	0	0	FBgn0032465(0.0)	NA
31	268	L04	1.78	sample	sample	252690	231430	15202	11710	242060	-21260	13456	-3492	1.04	0.993	0.826	0.795	0.797	0.801	BKN31870	Probe	CG15352	FBgn0261549	CG42667	rdgA	retinal degeneration A	X:8802203..8802353	FBgn0261549	CG42667	rdgA	151	151	133/133/0/0	100	27	47,42	FBgn0261549	FBtr0302664+FBtr0302663+FBtr0302661+FBtr0302665+FBtr0302660+FBtr0302662	133+133+0+0+0+0	NA	NA	NA	0	0	FBgn0261549(5e-81)	NA
14	244	K04	1.78	sample	sample	275070	231160	15034	11040	253115	-43910	13037	-3994	0.864	0.903	0.667	0.744	0.772	0.824	BKN23038	Probe	CG8250	FBgn0040505	CG8250	Alk	Alk	2R:12520647..12520976	FBgn0040505	CG8250	Alk	330	330	312/312/0/0	100	67	48,43	FBgn0040505	FBtr0087118+FBtr0331926	312+312	NA	NA	NA	0	0	FBgn0040505(0.0)	NA
24	307	M19	1.78	sample	sample	170250	186000	9911	7840	178125	15750	8875.5	-2071	0.882	1.04	0.748	0.782	0.848	0.753	BKN28914	Probe	CG13533	FBgn0034793	CG13533	asrij	asrij	2R:18774411..18774746	FBgn0034793	CG13533	asrij	336	336	318/318/0/0	100	48	45,8	FBgn0034793	FBtr0071902	318	NA	NA	NA	0	0	FBgn0034793(0.0)	NA
52	59	C11	1.78	sample	sample	270380	275040	14184	12280	272710	4660	13232	-1904	1.69	1.75	1.35	1.4	0.797	0.801	BKN45786	Probe	FBgn0030599	FBgn0030599	CG9030	CG9030	NA	X:14848584..14848831	FBgn0030599	CG9030	CG9030	186	248	230/154/0/76	100	84	56,31	FBgn0030599	FBtr0303295	154	NA	NA	NA	0	0	FBgn0030599(3e-93)	NA
22	52	C04	1.78	sample	sample	280730	278710	15154	12580	279720	-2020	13867	-2574	1.38	1.39	1.08	1.13	0.783	0.814	BKN28558	Probe	CG10293	FBgn0264491	CG10293	how	held out wings	3R:17897486..17897755	FBgn0264491	CG10293	how	270	270	252/251/1/0	99,6	44	45,01	FBgn0264491	FBtr0084178+FBtr0301402+FBtr0084177+FBtr0301401+FBtr0100514	252+252+252+252+252	FBgn0052026	FBtr0076584	1	0	0	FBgn0264491(1e-151)	NA
16	359	O23	1.77	sample	sample	196150	187200	10163	8670	191675	-8950	9416.5	-1493	0.773	0.817	0.591	0.681	0.765	0.833	BKN22208	Probe	CG10052	FBgn0020617	CG10052	Rx	Retinal Homeobox	2R:16810255..16810602	FBgn0020617	CG10052	Rx	348	348	330/330/0/0	100	70	45,83	FBgn0020617	FBtr0071518	330	NA	NA	NA	0	0	FBgn0020617(0.0)	NA
47	244	K04	1.77	sample	sample	209200	194740	11491	9150	201970	-14460	10320.5	-2341	0.882	0.879	0.701	0.707	0.795	0.804	BKN42078	Probe	FBgn0053269	FBgn0053269	CG33269	CG33269	NA	3L:11575087..11575178	FBgn0053269	CG33269	CG33269	92	92	74/27/47/0	36,49	13	50,42	FBgn0053269	FBtr0308057+FBtr0076148	74+74	FBgn0053271&FBgn0053270&FBgn0053272&FBgn0085249&FBgn0053500&FBgn0038422&FBgn0085379&FBgn0037344&FBgn0033033&FBgn0263132&FBgn0053547&FBgn0004863&FBgn0005640	FBtr0076150&FBtr0076149&FBtr0076159&FBtr0112413&FBtr0076094&FBtr0083321+FBtr0083320&FBtr0307883+FBtr0112560&FBtr0078752&FBtr0086061+FBtr0086060&FBtr0307375+FBtr0307373+FBtr0307371+FBtr0307369+FBtr0307374+FBtr0307372+FBtr0307370&FBtr0305021+FBtr0308498+FBtr0305017+FBtr0305014+FBtr0305016+FBtr0305015+FBtr0305018+FBtr0305022+FBtr0305025+FBtr0305019+FBtr0301555+FBtr0305024+FBtr0305020+FBtr0305023&FBt…	43&33&32&13&8&6+6&4+4&4&4+4&2+2+2+2+2+0+0&1+1+1+1+1+1+1+1+1+1+1+1+1+0&1&1+1+1+1+1+0+0+0+0+0+0+0+0+0	0	0	FBgn0053269(5e-46)&FBgn0053270(4e-34)&FBgn0053272(4e-34)&FBgn0053271(1e-31)&FBgn0053500(4e-22)	NA
26	215	I23	1.77	sample	sample	193750	189130	10378	8530	191440	-4620	9454	-1848	0.978	0.986	0.765	0.806	0.781	0.817	BKN29276	Probe	CG1681	FBgn0030484	CG1681	CG1681	NA	X:13302915..13303224	FBgn0030484	CG1681	CG1681	310	310	292/290/2/0	99,32	71	50,53	FBgn0030484	FBtr0073778	292	FBgn0029944&FBgn0038237&FBgn0035816&FBgn0029895&FBgn0030098	FBtr0071049&FBtr0330048+FBtr0300330&FBtr0331171+FBtr0076809&FBtr0070959&FBtr0071304+FBtr0332623	1&1+1&1+1&1&1+0	14	0	FBgn0030484(2e-175)	NA
33	334	N22	1.77	sample	sample	238410	215290	14149	9650	226850	-23120	11899.5	-4499	1.11	0.989	0.931	0.755	0.839	0.764	BKN32275	Probe	CG1772	FBgn0010316	CG1772	dap	dacapo	2R:5600713..5601021	FBgn0010316	CG1772	dap	309	309	291/291/0/0	100	63	48,25	FBgn0010316	FBtr0088469	291	NA	NA	NA	0	0	FBgn0010316(6e-175)	NA
47	251	K11	1.77	sample	sample	245270	229360	13490	10770	237315	-15910	12130	-2720	1.03	1.04	0.823	0.832	0.796	0.804	BKN41986	Probe	FBgn0082935	FBgn0082935	CR34562	snoRNA:Me28S-G1083a	snoRNA:Me28S-G1083a	2R:20072336..20072911&2R:20072336..20072429	FBgn0259937+FBgn0082935+FBgn0082934+FBgn0082933&FBgn0259937+FBgn0082935	CG3333+CR34562+CR34563+CR34564&CG3333+CR34562	Nop60B+snoRNA:Me28S-G1083a+snoRNA:Me28S-G1083b+snoRNA:Me28S-G1083c&Nop60B+snoRNA:Me28S-G1083a	576+84+83+66&94+67	94	76/27/49/0	35,53	29	56,49	FBgn0259937	FBtr0300861+FBtr0300229+FBtr0100213+FBtr0072258+FBtr0300228+FBtr0300227+FBtr0304599	80+0+0+0+0+0+0	FBgn0082935&FBgn0082933	FBtr0113531&FBtr0113533	49&4	0	0	FBgn0259937(3e-47)&FBgn0082935(4e-31)&FBgn0082933(1e-12)&FBgn0082934(2e-11)	NA
26	68	C20	1.77	sample	sample	167980	173870	9588	7390	170925	5890	8489	-2198	0.848	0.906	0.706	0.698	0.833	0.77	BKN29334	Probe	CG1495	FBgn0016126	CG1495	CaMKI	Calcium/calmodulin-dependent protein kinase I	4:471925..472047	FBgn0016126	CG1495	CaMKI	123	123	105/105/0/0	100	33	52,78	FBgn0016126	FBtr0089067+FBtr0089069+FBtr0089068+FBtr0089066+FBtr0089063+FBtr0089064+FBtr0089065	105+105+105+105+105+105+105	NA	NA	NA	0	0	FBgn0016126(2e-64)	NA
4	200	I08	1.77	sample	sample	164540	198670	9325	10420	181605	34130	9872.5	1095	0.677	0.872	0.545	0.695	0.805	0.796	BKN20724	Probe	CG10480	FBgn0002638	CG10480	Bj1	Bj1 protein	3L:5923731..5924386	FBgn0002638	CG10480	Bj1	656	656	638/638/0/0	100	155	50,45	FBgn0002638	FBtr0077076+FBtr0077075+FBtr0077074	762+762+762	NA	NA	NA	0	0	FBgn0002638(0.0)	NA
34	269	L05	1.77	sample	sample	153540	152180	7613	7340	152860	-1360	7476.5	-273	0.708	0.704	0.529	0.599	0.748	0.85	BKN32351	Probe	CG13290	FBgn0053993	CG33993	CG33993	NA	3L:5930539..5930675	FBgn0053993	CG33993	CG33993	137	137	119/116/3/0	97,48	13	42,75	FBgn0053993	FBtr0100046+FBtr0301034	119+0	FBgn0000662&FBgn0086680&FBgn0050263&FBgn0025743	FBtr0087647+FBtr0087648+FBtr0304696+FBtr0304697&FBtr0076944+FBtr0330059&FBtr0331982+FBtr0273308&FBtr0074285	1+0+0+0&1+1&1+1&1	0	0	FBgn0053993(1e-72)	NA
47	218	J02	1.77	neg	neg	206480	195550	11300	9240	201015	-10930	10270	-2060	0.871	0.883	0.69	0.714	0.792	0.809	NA	Empty	NA	NA	NA	NA	NA	NA	NA	NA	NA	NA	NA	NA	NA	NA	NA	NA	NA	NA	NA	NA	NA	NA	NA	NA	NA
53	335	N23	1.76	sample	sample	75990	72390	4010	3200	74190	-3600	3605	-810	0.474	0.508	0.375	0.412	0.791	0.811	BKN46428	Probe	FBgn0031001	FBgn0031001	CG7884	CG7884	NA	X:19127797..19128294	FBgn0031001	CG7884	CG7884	498	498	480/480/0/0	100	99	47,81	FBgn0031001	FBtr0074674+FBtr0332392	480+480	NA	NA	NA	0	0	FBgn0031001(0.0)	NA
50	297	M09	1.76	sample	sample	174100	159640	9744	7480	166870	-14460	8612	-2264	1.08	1.05	0.872	0.834	0.805	0.797	BKN45077	Probe	FBgn0046113	FBgn0046113	CG4226	GluRIIC	Glutamate receptor IIC	2L:914729..915428	FBgn0046113	CG4226	GluRIIC	520	700	682/468/0/214	100	189	51,36	FBgn0046113	FBtr0273244	468	NA	NA	NA	0	0	FBgn0046113(3e-117)	NA
50	41	B17	1.76	sample	sample	136150	133170	7457	6370	134660	-2980	6913.5	-1087	0.847	0.873	0.667	0.711	0.788	0.814	BKN45201	Probe	FBgn0015527	FBgn0015527	CG1685	pen	penguin	X:21218466..21219162	FBgn0015527	CG1685	pen	537	697	679/502/0/177	100	172	50,84	FBgn0015527	FBtr0077223	502	NA	NA	NA	0	0	FBgn0015527(0.0)	NA
6	317	N05	1.76	sample	sample	248990	215030	13430	10470	232010	-33960	11950	-2960	1.01	1	0.818	0.8	0.806	0.797	BKN24203	Probe	CG3941	FBgn0034878	CG3941	pita	pita	2R:19436665..19437277	FBgn0034878	CG3941	pita	613	613	595/594/1/0	99,83	141	49,21	FBgn0034878	FBtr0072113+FBtr0072112	595+595	FBgn0031597	FBtr0077464+FBtr0077463	1+1	0	0	FBgn0034878(0.0)	NA
30	347	O11	1.76	sample	sample	153650	132660	8235	5640	143155	-20990	6937.5	-2595	0.841	0.741	0.697	0.575	0.829	0.776	BKN31623	Probe	CG15344	FBgn0030032	NA	CG15344	NA	X:8218820..8219156	FBgn0263778	CG43695	CG43695	337	337	319/319/0/0	100	73	47,66	FBgn0263778	FBtr0310578	319	NA	NA	NA	0	0	FBgn0263778(0.0)	NA
37	88	D16	1.76	sample	sample	213140	125000	14412	4170	169070	-88140	9291	-10242	0.98	0.583	1	0.346	1.024	0.594	BKN32980	Probe	CG13317	FBgn0044046	CG13317	Ilp7	Insulin-like peptide 7	X:3562581..3562704	FBgn0044046	CG13317	Ilp7	124	124	106/106/0/0	100	29	50,06	FBgn0044046	FBtr0070577	106	NA	NA	NA	0	0	FBgn0044046(6e-65)	NA
13	246	K06	1.76	sample	sample	272820	256120	14795	12840	264470	-16700	13817.5	-1955	1.02	1.14	0.764	0.968	0.749	0.851	BKN22751	Probe	CG31170	FBgn0261279	CG42250	lqfR	liquid facets-Related	3R:18238647..18238982	FBgn0261279	CG42250	lqfR	336	336	318/314/4/0	98,74	66	47,59	FBgn0261279	FBtr0299515+FBtr0299516	318+318	FBgn0262562&FBgn0033603&FBgn0037430	FBtr0305011+FBtr0305009+FBtr0330032+FBtr0305010+FBtr0305012+FBtr0305013&FBtr0302719+FBtr0302718&FBtr0081708	2+2+2+2+0+0&1+1&1	0	0	FBgn0261279(0.0)	NA
11	222	J06	1.75	sample	sample	212170	189520	11958	9210	200845	-22650	10584	-2748	0.96	0.885	0.774	0.706	0.807	0.798	BKN25619	Probe	CG16798	FBgn0032856	CG16798	CG16798	NA	2L:20377100..20377587	FBgn0032856	CG16798	CG16798	488	488	470/468/2/0	99,57	92	46,7	FBgn0032856	FBtr0081371	470	FBgn0052248&FBgn0263392&FBgn0085391	FBtr0303004&FBtr0309117+FBtr0309119+FBtr0309118+FBtr0309120&FBtr0112583+FBtr0301397+FBtr0112582	1&1+1+1+1&1+0+0	0	0	FBgn0032856(0.0)	NA
37	79	D07	1.75	sample	sample	189420	72020	12856	2390	130720	-117400	7623	-10466	0.871	0.336	0.895	0.198	1.028	0.59	BKN32880	Probe	CG8634	FBgn0035737	CG8634	Cpr65Ec	Cuticular protein 65Ec	3L:7086540..7086665	FBgn0035737	CG8634	Cpr65Ec	126	126	108/108/0/0	100	17	46,23	FBgn0035737	FBtr0076909	108	NA	NA	NA	0	0	FBgn0035737(4e-66)	NA
11	376	P16	1.75	sample	sample	218580	225010	11922	11270	221795	6430	11596	-652	0.989	1.05	0.772	0.864	0.781	0.822	BKN25660	Probe	CG14226	FBgn0043903	CG14226	dome	domeless	X:19570393..19570743	FBgn0043903	CG14226	dome	351	351	333/333/0/0	100	69	46,77	FBgn0043903	FBtr0074756	333	NA	NA	NA	0	0	FBgn0043903(0.0)	NA
15	87	D15	1.75	sample	sample	320940	192680	17321	9160	256810	-128260	13240.5	-8161	1.09	0.755	0.859	0.615	0.789	0.815	BKN27316	Probe	CG3929	FBgn0000524	CG3929	dx	deltex	X:6430048..6430348	FBgn0000524	CG3929	dx	301	301	283/283/0/0	100	53	46,83	FBgn0000524	FBtr0070914	283	NA	NA	NA	0	0	FBgn0000524(4e-170)	NA
30	225	J09	1.75	sample	sample	153250	142180	7541	6550	147715	-11070	7045.5	-991	0.839	0.794	0.639	0.667	0.761	0.841	BKN26380	Probe	CG13157	FBgn0033732	CG13157	CG13157	NA	2R:8304797..8305136	FBgn0033732	CG13157	CG13157	340	340	322/322/0/0	100	79	50,77	FBgn0033732	FBtr0087925	322	NA	NA	NA	0	0	FBgn0033732(0.0)	NA
35	199	I07	1.75	sample	sample	187920	173270	10234	7640	180595	-14650	8937	-2594	0.854	0.811	0.705	0.633	0.825	0.781	BKN34260	Probe	HDC14011	FBgn0263610	CR43261	msa	NA	3R:12664492..12664824	FBgn0263610	CR43261	msa	333	333	315/1/0/314	100	95	50,85	NA	NA	NA	FBgn0030893	FBtr0307201+FBtr0074513+FBtr0307200	1+1+1	0	0	NA	NA
22	135	F15	1.75	sample	sample	206340	185580	10833	8650	195960	-20760	9741.5	-2183	1.02	0.926	0.775	0.779	0.762	0.841	BKN30016	Probe	CG4717	FBgn0001320	CG4717	kni	knirps	3L:20686010..20686539	FBgn0001320	CG4717	kni	530	530	512/508/4/0	99,22	83	44,07	FBgn0001320	FBtr0078283	512	FBgn0052311&FBgn0035643&FBgn0261648	FBtr0332120+FBtr0332117+FBtr0332119+FBtr0332114+FBtr0332118+FBtr0332115+FBtr0332116&FBtr0330086+FBtr0077027&FBtr0089913	2+2+2+2+2+2+2&1+1&1	0	0	FBgn0001320(0.0)	NA
40	187	H19	1.75	sample	sample	190180	180530	10091	7700	185355	-9650	8895.5	-2391	0.902	0.857	0.74	0.673	0.821	0.786	BKN34638	Probe	HDC18372	FBgn0030259	CG1545	CG1545	NA	X:10954880..10955019	NA	NA	NA	0	140	102/0/0/102	0	25	51,59	NA	NA	NA	NA	NA	NA	0	0	NA	NA
50	318	N06	1.75	sample	sample	96610	100230	5135	4940	98420	3620	5037.5	-195	0.601	0.657	0.46	0.551	0.765	0.838	BKN45363	Probe	FBgn0010851	FBgn0261445	CG10072	sgl	sugarless	3L:6953463..6954155	FBgn0261445	CG10072	sgl	693	693	675/675/0/0	100	135	47,67	FBgn0261445	FBtr0076938	675	NA	NA	NA	0	0	FBgn0261445(0.0)	NA
50	352	O16	1.75	sample	sample	138410	139580	7769	6550	138995	1170	7159.5	-1219	0.861	0.915	0.695	0.731	0.808	0.798	BKN45188	Probe	FBgn0030310	FBgn0030310	CG11709	PGRP-SA	Peptidoglycan recognition protein SA	X:11456193..11456571	FBgn0030310	CG11709	PGRP-SA	260	379	361/207/0/154	100	103	51,93	FBgn0030310	FBtr0073509	207	NA	NA	NA	0	0	FBgn0030310(1e-62)	NA
26	260	K20	1.75	sample	sample	310810	208820	18410	8590	259815	-101990	13500	-9820	1.57	1.09	1.36	0.812	0.864	0.746	BKN29382	Probe	CG11539	FBgn0039859	CG11539	CG11539	NA	3R:27441526..27441647	FBgn0039859	CG11539	CG11539	122	122	104/104/0/0	100	23	49,12	FBgn0039859	FBtr0085868	104	NA	NA	NA	0	0	FBgn0039859(9e-64)	NA
54	293	M05	1.75	sample	sample	182800	163990	9672	7120	173395	-18810	8396	-2552	0.876	0.841	0.699	0.679	0.798	0.808	BKN46611	Probe	FBgn0039507	FBgn0039507	CG3361	mrt	martik	3R:23105262..23105706	FBgn0039507	CG3361	mrt	445	445	427/427/0/0	100	66	45	FBgn0039507	FBtr0305971+FBtr0305974+FBtr0305976+FBtr0305972+FBtr0085174+FBtr0305975+FBtr0305973	427+427+427+427+427+427+427	NA	NA	NA	0	0	FBgn0039507(0.0)	NA
37	215	I23	1.75	sample	sample	219040	295840	12090	12840	257440	76800	12465	750	1.01	1.38	0.842	1.07	0.836	0.772	BKN24273	Probe	CG14902	FBgn0028381	CG14902	decay	death executioner caspase related to Apopain/Yama	3R:12326400..12327004	FBgn0028381	CG14902	decay	605	605	587/587/0/0	100	144	49,84	FBgn0028381	FBtr0083304	587	NA	NA	NA	0	0	FBgn0028381(0.0)	NA
52	218	J02	1.74	neg	neg	201140	171320	11024	7410	186230	-29820	9217	-3614	1.26	1.09	1.05	0.844	0.832	0.776	NA	Empty	NA	NA	NA	NA	NA	NA	NA	NA	NA	NA	NA	NA	NA	NA	NA	NA	NA	NA	NA	NA	NA	NA	NA	NA	NA
57	363	P03	1.74	sample	sample	249320	217310	12425	9800	233315	-32010	11112.5	-2625	1.31	1.2	1	1	0.766	0.838	NA	Empty	NA	NA	NA	NA	NA	NA	NA	NA	NA	NA	NA	NA	NA	NA	NA	NA	NA	NA	NA	NA	NA	NA	NA	NA	NA
39	161	G17	1.74	sample	sample	167130	178600	8966	7450	172865	11470	8208	-1516	0.876	0.924	0.733	0.714	0.836	0.773	NA	Empty	NA	NA	NA	NA	NA	NA	NA	NA	NA	NA	NA	NA	NA	NA	NA	NA	NA	NA	NA	NA	NA	NA	NA	NA	NA
53	267	L03	1.74	sample	sample	224850	194590	11707	8770	209720	-30260	10238.5	-2937	1.4	1.37	1.09	1.13	0.78	0.826	BKN46406	Probe	FBgn0083167	FBgn0083167	CG15304	Neb-cGP	Neb-cGP	X:10354983..10355114	FBgn0083167	CG15304	Neb-cGP	47	132	114/32/0/82	100	38	52,15	NA	NA	NA	FBgn0083167	FBtr0071449	32	0	0	FBgn0083167(9e-21)	NA
16	188	H20	1.74	sample	sample	185050	212620	10043	9540	198835	27570	9791.5	-503	0.729	0.928	0.584	0.749	0.801	0.807	BKN26190	Probe	CG31760	FBgn0051760	CG31760	CG31760	NA	2L:12153525..12153867	FBgn0051760	CG31760	CG31760	343	343	325/323/2/0	99,38	71	48,66	FBgn0051760	FBtr0331996+FBtr0331997+FBtr0301019	325+325+325	FBgn0002576&FBgn0030742	FBtr0071320+FBtr0112814&FBtr0074236	2+0&1	0	0	FBgn0051760(0.0)	NA
3	318	N06	1.74	sample	sample	277250	313480	15860	18040	295365	36230	16950	2180	1.07	1.26	0.809	1.07	0.755	0.85	BKN23723	Probe	CG3038	FBgn0040373	CG3038	CG3038	NA	X:138623..139305	FBgn0040373	CG3038	CG3038	683	683	665/665/0/0	100	190	52,11	FBgn0040373	FBtr0070107+FBtr0070108	665+665	NA	NA	NA	0	0	FBgn0040373(0.0)	NA
52	30	B06	1.73	sample	sample	135840	144100	6871	6730	139970	8260	6800.5	-141	0.851	0.914	0.654	0.767	0.768	0.838	BKN46059	Probe	FBgn0037619	FBgn0037619	CG8159	CG8159	NA	3R:4553301..4553901	FBgn0037619	CG8159	CG8159	474	601	583/423/0/160	100	167	51,32	FBgn0037619	FBtr0301194	423	NA	NA	NA	0	0	FBgn0037619(5e-137)	NA
16	350	O14	1.73	sample	sample	255530	245430	14077	10870	250480	-10100	12473.5	-3207	1.01	1.07	0.819	0.853	0.813	0.796	BKN25371	Probe	CG31141	FBgn0051141	CG31141	CG31141	NA	3R:19749551..19749906	FBgn0051141	CG31141	CG31141	356	356	338/334/4/0	98,82	97	51,58	FBgn0051141	FBtr0084490	338	FBgn0010397&FBgn0031324&FBgn0037764	FBtr0087512&FBtr0114498&FBtr0082153	2&1&1	0	0	FBgn0051141(0.0)	NA
28	45	B21	1.73	sample	sample	282540	267750	14388	11190	275145	-14790	12789	-3198	1.31	1.36	1.03	1.12	0.784	0.824	BKN31147	Probe	CG14823	FBgn0035734	CG14823	CG14823	NA	3L:7059441..7059802	FBgn0035734	CG14823	CG14823	362	362	344/344/0/0	100	80	48,37	FBgn0035734	FBtr0076908+FBtr0076906+FBtr0076907+FBtr0076905	344+344+344+344	NA	NA	NA	0	0	FBgn0035734(0.0)	NA
14	45	B21	1.73	sample	sample	270300	252820	15753	11540	261560	-17480	13646.5	-4213	0.849	0.988	0.699	0.778	0.823	0.788	BKN26251	Probe	CG8490	FBgn0033715	CG8490	CG8490	NA	2R:8223020..8223471	FBgn0033715	CG8490	CG8490	452	452	434/432/2/0	99,54	98	48,45	FBgn0033715	FBtr0087899+FBtr0301195	434+434	FBgn0039078	FBtr0303342+FBtr0310575	2+2	0	0	FBgn0033715(0.0)	NA
39	261	K21	1.73	sample	sample	173210	177570	9157	7540	175390	4360	8348.5	-1617	0.908	0.919	0.748	0.723	0.824	0.787	BKN26397	Probe	CG18648	FBgn0086690	CG33957	cp309	cp309	3L:15068509..15068848	FBgn0086690	CG33957	cp309	340	340	322/322/0/0	100	83	50,99	FBgn0086690	FBtr0305977+FBtr0305978+FBtr0305979+FBtr0099993	322+322+322+0	NA	NA	NA	0	0	FBgn0086690(0.0)	NA
48	226	J10	1.73	sample	sample	237630	222620	12952	10140	230125	-15010	11546	-2812	1.01	1.01	0.815	0.812	0.807	0.803	BKN42645	Probe	FBgn0085682	FBgn0085682	NA	CG41551	NA	X:21827819..21827995&U:9328510..9328682	NA	NA	NA	0	173	155/0/0/155	0	51	53,82	NA	NA	NA	NA	NA	NA	0	0	NA	NA
30	172	H04	1.73	sample	sample	190440	187410	9432	8640	188925	-3030	9036	-792	1.04	1.05	0.799	0.88	0.766	0.841	BKN24571	Probe	CG31266	FBgn0051266	CG31266	CG31266	NA	3R:12958484..12959057	FBgn0051266	CG31266	CG31266	574	574	556/555/1/0	99,82	129	48,98	FBgn0051266	FBtr0300060	556	FBgn0035957	FBtr0076523	1	0	0	FBgn0051266(0.0)	NA
53	24	A24	1.73	sample	sample	356610	116460	19583	5010	236535	-240150	12296.5	-14573	2.22	0.817	1.83	0.645	0.823	0.789	BKN46260	Probe	FBgn0045759	FBgn0045759	CG18647	bin	biniou	3L:6983983..6984529	FBgn0045759	CG18647	bin	547	547	529/529/0/0	100	124	49,61	FBgn0045759	FBtr0076900	529	NA	NA	NA	0	0	FBgn0045759(0.0)	NA
7	7	A07	1.73	sample	sample	284280	258460	14220	12530	271370	-25820	13375	-1690	1.14	1.16	0.892	0.956	0.785	0.824	BKN21156	Probe	CG16788	FBgn0037707	CG16788	RnpS1	RNA-binding protein S1	3R:5378481..5379075	FBgn0037707	CG16788	RnpS1	595	595	577/577/0/0	100	119	46,35	FBgn0037707	FBtr0082066	577	NA	NA	NA	0	0	FBgn0037707(0.0)	NA
35	258	K18	1.72	sample	sample	199540	198440	10426	9170	198990	-1100	9798	-1256	0.907	0.929	0.718	0.76	0.792	0.818	BKN34373	Probe	HDC05459	NA	NA	NA	NA	2R:5589902..5590079	NA	NA	NA	0	178	160/0/0/160	0	40	49,8	NA	NA	NA	NA	NA	NA	0	0	NA	NA
20	104	E08	1.72	sample	sample	246600	250710	12796	11900	248655	4110	12348	-896	1.19	1.22	0.926	1.01	0.781	0.829	BKN28188	Probe	CG3630	FBgn0023540	CG3630	CG3630	NA	X:2065591..2066003	FBgn0023540	CG3630	CG3630	413	413	395/395/0/0	100	65	46,35	FBgn0023540	FBtr0310500+FBtr0310076+FBtr0310501+FBtr0070385	395+395+395+395	NA	NA	NA	0	0	FBgn0023540(0.0)	NA
17	85	D13	1.72	sample	sample	256250	245760	13311	11160	251005	-10490	12235.5	-2151	1.01	1.08	0.814	0.872	0.804	0.808	BKN26739	Probe	CG3701	FBgn0034732	CG3701	CG3701	NA	2R:18362683..18363018	FBgn0034732	CG3701	CG3701	336	336	318/317/1/0	99,69	69	48,91	FBgn0034732	FBtr0302320+FBtr0071839	318+318	FBgn0030162	FBtr0071395	1	0	0	FBgn0034732(0.0)	NA
56	79	D07	1.72	sample	sample	188730	179150	9540	8000	183940	-9580	8770	-1540	0.914	0.956	0.723	0.785	0.79	0.821	BKN50592	Probe	FBgn0020930	FBgn0020930	CG8657	Dgkepsilon	Diacyl glycerol kinase epsilon	2R:8645142..8645507	FBgn0020930	CG8657	Dgkepsilon	308	366	348/275/0/73	100	93	51,23	FBgn0020930	FBtr0087853	275	NA	NA	NA	0	0	FBgn0020930(2e-150)	NA
53	22	A22	1.72	sample	sample	195940	154800	10965	6550	175370	-41140	8757.5	-4415	1.22	1.09	1.02	0.843	0.838	0.776	BKN46259	Probe	FBgn0039054	FBgn0039054	CG13830	CG13830	NA	3R:18900816..18901362	FBgn0039054	CG13830	CG13830	315	547	529/291/2/236	99,32	136	51,81	FBgn0039054	FBtr0302022+FBtr0302023	291+291	FBgn0260400	FBtr0307173+FBtr0114366+FBtr0100254+FBtr0070091	2+0+0+0	0	0	FBgn0039054(1e-174)	NA
38	324	N12	1.72	sample	sample	189270	208350	10163	9100	198810	19080	9631.5	-1063	0.921	1.01	0.761	0.799	0.826	0.787	BKN33230	Probe	CG5993	FBgn0004956	CG5993	os	outstretched	X:18201313..18201600	FBgn0004956	CG5993	os	288	288	270/268/2/0	99,26	37	43,42	FBgn0004956	FBtr0074581+FBtr0112847	270+270	FBgn0261710	FBtr0071461+FBtr0307488+FBtr0071460	2+2+2	0	0	FBgn0004956(2e-162)	NA
25	307	M19	1.72	sample	sample	195780	173920	11300	7650	184850	-21860	9475	-3650	0.952	0.889	0.78	0.706	0.819	0.794	BKN29106	Probe	CG14997	FBgn0035515	CG14997	CG14997	NA	3L:4242152..4242473	FBgn0035515	CG14997	CG14997	322	322	304/304/0/0	100	82	51,11	FBgn0035515	FBtr0073225+FBtr0073226	304+304	NA	NA	NA	0	0	FBgn0035515(0.0)	NA
51	364	P04	1.71	sample	sample	228160	227090	12652	10350	227625	-1070	11501	-2302	1.59	1.65	1.28	1.33	0.808	0.805	BKN45758	Probe	FBgn0010316	FBgn0010316	CG1772	dap	dacapo	2R:5600437..5600691	FBgn0010316	CG1772	dap	196	255	237/160/0/77	100	70	51,91	FBgn0010316	FBtr0088469	160	NA	NA	NA	0	0	FBgn0010316(3e-93)	NA
35	243	K03	1.71	sample	sample	211110	207720	10414	10110	209415	-3390	10262	-304	0.96	0.972	0.718	0.838	0.747	0.862	BKN34270	Probe	HDC15208	NA	NA	NA	NA	3R:19353961..19354151	NA	NA	NA	0	191	153/0/0/153	0	53	55,43	NA	NA	NA	NA	NA	NA	0	0	NA	NA
6	173	H05	1.71	sample	sample	250060	219210	13789	10580	234635	-30850	12184.5	-3209	1.02	1.02	0.84	0.808	0.824	0.79	BKN24167	Probe	CG10095	FBgn0037993	CG10095	dpr15	dpr15	3R:7965307..7965688	FBgn0037993	CG10095	dpr15	382	382	364/363/1/0	99,73	118	53,95	FBgn0037993	FBtr0082549	364	FBgn0053180	FBtr0303646+FBtr0303645+FBtr0303648+FBtr0303647+FBtr0074162	1+0+0+0+0	0	0	FBgn0037993(0.0)	NA
26	178	H10	1.71	sample	sample	198330	296240	11204	12920	247285	97910	12062	1716	1	1.54	0.825	1.22	0.824	0.79	BKN30889	Probe	CG11235	FBgn0031135	CR11235	CR11235	NA	X:20746095..20746364	FBgn0031135	CR11235	CR11235	192	270	252/174/1/77	99,43	63	49,08	FBgn0031135	FBtr0303307	174	FBgn0015622	FBtr0085438+FBtr0110909+FBtr0110908+FBtr0085437	1+1+1+1	0	0	FBgn0031135(3e-105)&FBgn0015622(6e-33)&FBgn0030377(7e-11)	NA
27	230	J14	1.71	sample	sample	235850	164520	14149	7180	200185	-71330	10664.5	-6969	1.05	0.959	0.892	0.738	0.847	0.769	BKN31095	Probe	CG33302	FBgn0053302	CG33302	Cpr31A	Cuticular protein 31A	2L:10055021..10055386	FBgn0053302	CG33302	Cpr31A	366	366	348/348/0/0	100	66	46,87	FBgn0053302	FBtr0079936	348	NA	NA	NA	0	0	FBgn0053302(0.0)	NA
57	278	L14	1.71	sample	sample	210310	209690	10833	9270	210000	-620	10051.5	-1563	1.1	1.16	0.874	0.95	0.792	0.822	BKN51123	Probe	FBgn0000147	FBgn0000147	CG3068	aur	aurora	3R:7789478..7789673	FBgn0000147	CG3068	aur	134	196	178/102/0/76	100	51	51,84	FBgn0000147	FBtr0082483	102	NA	NA	NA	0	0	FBgn0000147(2e-62)	NA
25	247	K07	1.71	sample	sample	276300	260720	15202	12020	268510	-15580	13611	-3182	1.34	1.33	1.05	1.11	0.781	0.832	BKN29088	Probe	CG18177	FBgn0036039	CG18177	Naa60	N(alpha)-acetyltransferase 60	3L:9721092..9721230	FBgn0036039	CG18177	Naa60	139	139	121/119/2/0	98,35	44	54,95	FBgn0036039	FBtr0089410+FBtr0114566+FBtr0089411	121+121+121	FBgn0028407	FBtr0087979+FBtr0087980	2+0	0	0	FBgn0036039(7e-74)	NA
57	190	H22	1.71	sample	sample	233350	226440	12437	9700	229895	-6910	11068.5	-2737	1.23	1.25	1	0.994	0.819	0.796	BKN51103	Probe	FBgn0015608	FBgn0259822	CG42403	Ca-beta	Ca2+-channel-protein-beta-subunit	2L:11165580..11165778	FBgn0259822	CG42403	Ca-beta	133	199	181/99/0/82	100	49	51,02	FBgn0259822	FBtr0306387+FBtr0310281+FBtr0300537+FBtr0310279+FBtr0300114+FBtr0306386+FBtr0300536+FBtr0300115+FBtr0310280+FBtr0306385	99+99+99+99+99+96+94+94+94+79	NA	NA	NA	0	0	FBgn0259822(5e-51)	NA
37	268	L04	1.71	sample	sample	188880	190210	10151	8570	189545	1330	9360.5	-1581	0.868	0.887	0.707	0.711	0.814	0.802	BKN33022	Probe	CG15349	FBgn0014464	CG33962	Cp7Fa	Chorion protein a at 7F	X:8366504..8366627	FBgn0014464	CG33962	Cp7Fa	124	124	106/106/0/0	100	20	46,33	FBgn0014464	FBtr0100003+FBtr0300066	106+106	NA	NA	NA	0	0	FBgn0014464(6e-65)	NA
13	272	L08	1.71	sample	sample	310680	229110	18673	10610	269895	-81570	14641.5	-8063	1.16	1.02	0.964	0.8	0.83	0.786	BKN26016	Probe	CG8252	FBgn0033344	CG8252	CG8252	NA	2R:4797222..4797566	FBgn0033344	CG8252	CG8252	345	345	327/326/1/0	99,69	78	48,8	FBgn0033344	FBtr0088682	327	FBgn0260466&FBgn0064119	FBtr0091938+FBtr0091937&FBtr0300809+FBtr0301700+FBtr0300808	1+1&1+1+0	0	0	FBgn0033344(0.0)	NA
41	153	G09	1.7	sample	sample	178810	185130	9037	7830	181970	6320	8433.5	-1207	0.987	0.977	0.779	0.806	0.789	0.825	BKN33573	Probe	HDC16223	NA	NA	NA	NA	3R:25347260..25347517	NA	NA	NA	0	258	240/0/0/240	0	71	51,32	NA	NA	NA	NA	NA	NA	0	0	NA	NA
27	183	H15	1.7	sample	sample	268780	179850	14723	8570	224315	-88930	11646.5	-6153	1.2	1.05	0.928	0.881	0.774	0.84	BKN30988	Probe	CG1363	FBgn0004133	CG1363	blow	blown fuse	2R:3472583..3472852	FBgn0004133	CG1363	blow	270	270	252/252/0/0	100	86	53,71	FBgn0004133	FBtr0300591+FBtr0088952+FBtr0310050+FBtr0300368	252+252+244+0	NA	NA	NA	0	0	FBgn0004133(1e-151)	NA
50	169	H01	1.7	sample	sample	277590	274470	14759	13690	276030	-3120	14224.5	-1069	1.73	1.8	1.32	1.53	0.765	0.848	BKN45229	Probe	FBgn0010414	FBgn0010414	CG4545	SerT	Serotonin transporter	2R:20296657..20297027	FBgn0010414	CG4545	SerT	224	371	353/190/0/163	100	87	49,47	FBgn0010414	FBtr0072362	190	NA	NA	NA	0	0	FBgn0010414(7e-61)	NA
52	171	H03	1.7	sample	sample	191260	190520	9875	8820	190890	-740	9347.5	-1055	1.2	1.21	0.94	1	0.784	0.831	BKN45998	Probe	FBgn0028789	FBgn0028789	CG5133	Doc1	Dorsocross1	3L:9036696..9036910	FBgn0028789	CG5133	Doc1	147	215	197/111/0/86	100	55	52,83	FBgn0028789	FBtr0331548+FBtr0076522	111+111	NA	NA	NA	0	0	FBgn0028789(1e-42)	NA
36	181	H13	1.7	sample	sample	171340	165290	9061	7320	168315	-6050	8190.5	-1741	0.796	0.775	0.647	0.624	0.812	0.805	BKN32715	Probe	CG10534	FBgn0020637	CG10534	Lcp65Ag2	Lcp65Ag2	3L:6126123..6126251	FBgn0020637	CG10534	Lcp65Ag2	129	129	111/111/0/0	100	38	56,57	FBgn0020637	FBtr0077059	111	NA	NA	NA	0	0	FBgn0020637(6e-68)	NA
11	17	A17	1.7	sample	sample	281220	289630	15573	14530	285425	8410	15051.5	-1043	1.27	1.35	1.01	1.11	0.793	0.823	BKN21929	Probe	CG32296	FBgn0052296	CG32296	Mrtf	Myocardin-related transcription factor	3L:2720345..2720852	FBgn0052296	CG32296	Mrtf	508	508	490/489/1/0	99,8	104	47,7	FBgn0052296	FBtr0290067+FBtr0306332+FBtr0072944+FBtr0306331	490+490+490+490	FBgn0015400	FBtr0080252	1	0	0	FBgn0052296(0.0)	NA
51	218	J02	1.7	neg	neg	193870	181710	10737	8330	187790	-12160	9533.5	-2407	1.35	1.32	1.09	1.07	0.807	0.81	NA	Empty	NA	NA	NA	NA	NA	NA	NA	NA	NA	NA	NA	NA	NA	NA	NA	NA	NA	NA	NA	NA	NA	NA	NA	NA	NA
50	217	J01	1.69	sample	sample	236290	237680	12808	11680	236985	1390	12244	-1128	1.47	1.56	1.15	1.3	0.78	0.836	BKN45241	Probe	FBgn0028879	FBgn0028879	CG15270	CG15270	NA	2L:15091749..15092444	FBgn0028879	CG15270	CG15270	546	696	678/512/0/166	100	164	49,66	FBgn0028879	FBtr0307486+FBtr0080703+FBtr0332180+FBtr0080702	512+512+512+512	NA	NA	NA	0	0	FBgn0028879(0.0)	NA
29	263	K23	1.69	sample	sample	172080	178550	9564	7800	175315	6470	8682	-1764	0.9	0.981	0.75	0.772	0.833	0.786	BKN22952	Probe	CG9531	FBgn0031817	CG9531	CG9531	NA	2L:6466825..6467156	FBgn0031817	CG9531	CG9531	332	332	314/313/1/0	99,68	73	49,78	FBgn0031817	FBtr0079270+FBtr0331185	314+314	FBgn0263380	FBtr0309066+FBtr0309065	1+1	0	0	FBgn0031817(0.0)	NA
15	221	J05	1.69	sample	sample	239700	261590	13023	12560	250645	21890	12791.5	-463	0.813	1.03	0.646	0.844	0.794	0.823	BKN27347	Probe	CG11811	FBgn0036099	CG11811	CG11811	NA	3L:10684677..10685411	FBgn0036099	CG11811	CG11811	735	735	717/717/0/0	100	238	54,64	FBgn0036099	FBtr0076265	717	NA	NA	NA	0	0	FBgn0036099(0.0)	NA
21	268	L04	1.69	sample	sample	183900	173400	9444	8020	178650	-10500	8732	-1424	0.866	0.84	0.689	0.69	0.795	0.822	BKN29950	Probe	CG2961	FBgn0030187	CG2961	Ipod	Interaction partner of Dnmt2	X:10125468..10125746	FBgn0030187	CG2961	Ipod	279	279	261/260/1/0	99,62	54	47,13	FBgn0030187	FBtr0071484	261	FBgn0029761	FBtr0331603+FBtr0301953+FBtr0301950+FBtr0331602+FBtr0301951+FBtr0331604+FBtr0300467+FBtr0301952+FBtr0301949+FBtr0301954	1+1+1+1+1+1+0+0+0+0	0	0	FBgn0030187(4e-157)	NA
15	261	K21	1.69	sample	sample	342150	249890	19224	11630	296020	-92260	15427	-7594	1.16	0.979	0.953	0.781	0.821	0.798	BKN26599	Probe	CG32108	FBgn0260965	CG42588	CG42588	NA	3L:12817158..12817494	FBgn0260965	CG42588	CG42588	337	337	319/319/0/0	100	86	51,18	FBgn0260965	FBtr0304053+FBtr0301717	319+319	NA	NA	NA	0	0	FBgn0260965(0.0)	NA
35	293	M05	1.69	sample	sample	219930	206710	11719	9460	213320	-13220	10589.5	-2259	1	0.967	0.807	0.784	0.807	0.811	BKN34283	Probe	HDC12248	NA	NA	NA	NA	3R:3035721..3036051	NA	NA	NA	0	331	293/0/0/293	0	74	50,24	NA	NA	NA	NA	NA	NA	0	0	NA	NA
27	218	J02	1.69	neg	neg	171540	147070	8642	7520	159305	-24470	8081	-1122	0.766	0.858	0.545	0.773	0.712	0.901	NA	Empty	NA	NA	NA	NA	NA	NA	NA	NA	NA	NA	NA	NA	NA	NA	NA	NA	NA	NA	NA	NA	NA	NA	NA	NA	NA
16	59	C11	1.69	sample	sample	196640	115710	10522	5330	156175	-80930	7926	-5192	0.775	0.505	0.612	0.418	0.79	0.828	BKN22130	Probe	CG2025	FBgn0030344	CG2025	CG2025	NA	X:11762093..11762442	FBgn0030344	CG2025	CG2025	350	350	332/332/0/0	100	88	51,15	FBgn0030344	FBtr0073601	332	NA	NA	NA	0	0	FBgn0030344(0.0)	NA
34	380	P20	1.69	sample	sample	244740	245940	13754	10800	245340	1200	12277	-2954	1.13	1.14	0.956	0.881	0.847	0.774	BKN32478	Probe	CG12587	FBgn0040685	NA	CG12587	NA	3R:420444..420576	NA	NA	NA	0	133	115/0/0/115	0	21	47,44	NA	NA	NA	NA	NA	NA	0	0	NA	NA
55	264	K24	1.69	sample	sample	210030	129360	10653	6050	169695	-80670	8351.5	-4603	0.945	0.67	0.737	0.561	0.78	0.837	NA	Empty	NA	NA	NA	NA	NA	NA	NA	NA	NA	NA	NA	NA	NA	NA	NA	NA	NA	NA	NA	NA	NA	NA	NA	NA	NA
4	333	N21	1.69	sample	sample	233100	251280	13023	13650	242190	18180	13336.5	627	0.959	1.1	0.761	0.91	0.794	0.825	BKN23827	Probe	CG31160	FBgn0085405	CG34376	CG34376	NA	3R:18282484..18283145	FBgn0085405	CG34376	CG34376	662	662	644/641/3/0	99,53	158	48,66	FBgn0085405	FBtr0112608+FBtr0112609	644+644	FBgn0030921&FBgn0000448	FBtr0074563&FBtr0306345+FBtr0330609+FBtr0088368+FBtr0302438+FBtr0088366+FBtr0112799+FBtr0306346	2&1+1+1+0+0+0+0	0	18	FBgn0085405(0.0)	NA
8	133	F13	1.68	sample	sample	264260	261650	13179	11740	262955	-2610	12459.5	-1439	1.2	1.18	0.957	0.966	0.8	0.819	BKN24639	Probe	CG10159	FBgn0015602	CG10159	BEAF-32	Boundary element-associated factor of 32kD	2R:10659426..10659994	FBgn0015602	CG10159	BEAF-32	569	569	551/551/0/0	100	140	50,49	FBgn0015602	FBtr0087442+FBtr0305588+FBtr0087441	551+551+551	NA	NA	NA	0	0	FBgn0015602(0.0)	NA
23	372	P12	1.68	sample	sample	261060	265780	13287	12140	263420	4720	12713.5	-1147	1.33	1.38	1.04	1.15	0.783	0.835	BKN30362	Probe	CG1545	FBgn0030259	CG1545	CG1545	NA	X:10953336..10953609	FBgn0030259	CG1545	CG1545	274	274	256/256/0/0	100	83	52,68	FBgn0030259	FBtr0299600	256	NA	NA	NA	0	0	FBgn0030259(4e-154)	NA
19	276	L12	1.68	sample	sample	239460	239740	12162	11750	239600	280	11956	-412	0.975	1.02	0.777	0.842	0.797	0.822	BKN27266	Probe	CG10345	FBgn0027562	CG10345	CG10345	NA	3R:12424370..12424699	FBgn0027562	CG10345	CG10345	330	330	312/312/0/0	100	70	49,88	FBgn0027562	FBtr0083360	312	NA	NA	NA	0	0	FBgn0027562(0.0)	NA
32	248	K08	1.68	sample	sample	201730	171490	11659	8460	186610	-30240	10059.5	-3199	0.867	0.747	0.697	0.609	0.804	0.816	BKN33696	Probe	HDC12287	NA	NA	NA	NA	3R:3221215..3221459	NA	NA	NA	0	245	207/0/0/207	0	59	50,68	NA	NA	NA	NA	NA	NA	0	0	NA	NA
33	272	L08	1.68	sample	sample	222760	213570	12521	10340	218165	-9190	11430.5	-2181	1.04	0.981	0.824	0.809	0.795	0.825	BKN32256	Probe	CG32756	FBgn0052756	CG32756	CG32756	NA	X:5841258..5841396	FBgn0052756	CG32756	CG32756	139	139	121/121/0/0	100	39	53,92	FBgn0052756	FBtr0070860	121	NA	NA	NA	0	0	FBgn0052756(7e-74)	NA
4	372	P12	1.68	sample	sample	285750	277230	16626	14520	281490	-8520	15573	-2106	1.18	1.22	0.972	0.968	0.827	0.795	BKN23930	Probe	CG5080	FBgn0031313	CG5080	CG5080	NA	2L:1160370..1160756	FBgn0031313	CG5080	CG5080	387	387	369/369/0/0	100	59	47,32	FBgn0031313	FBtr0077981+FBtr0077982+FBtr0331289	369+369+369	NA	NA	NA	0	0	FBgn0031313(0.0)	NA
57	142	F22	1.68	sample	sample	219350	224120	11922	9490	221735	4770	10706	-2432	1.15	1.24	0.962	0.972	0.836	0.787	BKN51091	Probe	FBgn0085385	FBgn0085385	CG34356	CG34356	NA	3L:9941445..9941889	FBgn0085385	CG34356	CG34356	232	445	427/187/0/240	100	126	51,89	NA	NA	NA	FBgn0085385	FBtr0331578+FBtr0331577+FBtr0331579	187+187+187	0	0	FBgn0085385(1e-65)	NA
59	189	H21	1.68	sample	sample	234230	206650	11683	9240	220440	-27580	10461.5	-2443	1.15	1.1	0.918	0.906	0.8	0.821	BKN60239	Probe	FBgn0030208	FBgn0030208	CG2890	PPP4R2r	Protein phosphatase 4 regulatory subunit 2-related protein	X:10373909..10374187	FBgn0030208	CG2890	PPP4R2r	220	279	261/186/0/75	100	80	52,75	FBgn0030208	FBtr0071452+FBtr0071453+FBtr0071451	186+186+186	NA	NA	NA	0	0	FBgn0030208(2e-79)	NA
14	235	J19	1.68	sample	sample	371310	356450	20349	17460	363880	-14860	18904.5	-2889	1.17	1.39	0.903	1.18	0.774	0.845	BKN26298	Probe	CG5146	FBgn0035617	CG5146	l(3)psg2	lethal (3) persistent salivary gland 2	3L:5579484..5579933	FBgn0035617	CG5146	l(3)psg2	450	450	432/432/0/0	100	130	53,29	FBgn0035617	FBtr0077085	432	NA	NA	NA	0	0	FBgn0035617(0.0)	NA
57	246	K06	1.68	sample	sample	186170	155030	9384	7040	170600	-31140	8212	-2344	0.977	0.854	0.757	0.721	0.775	0.844	BKN50927	Probe	FBgn0034789	FBgn0034789	CG3682	PIP5K59B	PIP5K59B	2R:18763461..18763728	FBgn0034789	CG3682	PIP5K59B	216	268	250/181/0/69	100	69	51,03	FBgn0034789	FBtr0304923+FBtr0304921+FBtr0290095+FBtr0304922+FBtr0071900	181+181+181+181+181	NA	NA	NA	0	0	FBgn0034789(4e-83)	NA
27	137	F17	1.68	sample	sample	135590	178870	7577	8430	157230	43280	8003.5	853	0.605	1.04	0.478	0.866	0.789	0.831	BKN30977	Probe	CG5711	FBgn0000120	CG5711	Arr1	Arrestin 1	2L:18079135..18079508	FBgn0000120	CG5711	Arr1	374	374	356/356/0/0	100	59	47,09	FBgn0000120	FBtr0307350+FBtr0081030	356+356	NA	NA	NA	0	0	FBgn0000120(0.0)	NA
40	262	K22	1.68	sample	sample	234740	251560	13670	9920	243150	16820	11795	-3750	1.11	1.19	1	0.868	0.901	0.726	BKN25255	Probe	CG31709	FBgn0051709	CG31709	CG31709	NA	2L:9578660..9579018	FBgn0051709	CG31709	CG31709	359	359	341/341/0/0	100	104	56,01	FBgn0051709	FBtr0079856	341	NA	NA	NA	0	0	FBgn0051709(0.0)	NA
32	250	K10	1.68	sample	sample	197170	193420	11132	9760	195295	-3750	10446	-1372	0.847	0.842	0.665	0.703	0.785	0.835	BKN33697	Probe	HDC12264	FBgn0040669	NA	CG14602	NA	3R:3119106..3119350	NA	NA	NA	0	245	207/0/0/207	0	49	48,25	NA	NA	NA	NA	NA	NA	0	0	NA	NA
50	370	P10	1.68	sample	sample	171210	155910	9624	7450	163560	-15300	8537	-2174	1.06	1.02	0.861	0.831	0.809	0.813	BKN45377	Probe	FBgn0052029	FBgn0052029	CG32029	Cpr66D	Cuticular protein 66D	3L:8633804..8634142	FBgn0052029	CG32029	Cpr66D	270	339	321/237/0/84	100	69	49,2	FBgn0052029	FBtr0076567	237	NA	NA	NA	0	0	FBgn0052029(1e-74)	NA
5	355	O19	1.68	sample	sample	273490	284680	13598	15220	279085	11190	14409	1622	1.16	1.21	0.919	1	0.792	0.829	BKN20862	Probe	CG2906	FBgn0033240	CG2906	CG2906	NA	2R:3844613..3845004	FBgn0033240	CG2906	CG2906	392	392	374/374/0/0	100	94	50,64	FBgn0033240	FBtr0305126+FBtr0113052	374+374	NA	NA	NA	0	0	FBgn0033240(0.0)	NA
16	255	K15	1.67	sample	sample	328850	232140	18111	10450	280495	-96710	14280.5	-7661	1.3	1.01	1.05	0.82	0.813	0.809	BKN22180	Probe	CG3129	FBgn0015794	CG3129	Rab-RP4	Rab-related protein 4	X:5565133..5565480	FBgn0015794	CG3129	Rab-RP4	348	348	330/329/1/0	99,7	78	48,71	FBgn0015794	FBtr0070849	330	FBgn0011656	FBtr0088445+FBtr0088444+FBtr0330708+FBtr0330707+FBtr0088443+FBtr0088447+FBtr0088446	1+1+1+1+1+1+1	0	0	FBgn0015794(0.0)	NA
29	65	C17	1.67	sample	sample	224640	215370	12102	9750	220005	-9270	10926	-2352	1.18	1.18	0.948	0.964	0.807	0.815	BKN22901	Probe	CG4798	FBgn0022029	CG4798	l(2)k01209	lethal (2) k01209	2R:13312351..13312683	FBgn0022029	CG4798	l(2)k01209	333	333	315/314/1/0	99,68	91	52,75	FBgn0022029	FBtr0086914+FBtr0086912+FBtr0086913+FBtr0086915	315+315+315+315	FBgn0037580	FBtr0081840+FBtr0081841	1+1	0	0	FBgn0022029(0.0)	NA
28	224	J08	1.67	sample	sample	217080	202350	10965	8650	209715	-14730	9807.5	-2315	1.01	1.03	0.782	0.868	0.778	0.843	BKN31284	Probe	CG16762	FBgn0035343	CG16762	CG16762	NA	3L:2475201..2475555	FBgn0035343	CG16762	CG16762	355	355	337/337/0/0	100	65	47,84	FBgn0035343	FBtr0072968	337	NA	NA	NA	0	0	FBgn0035343(0.0)	NA
31	189	H21	1.67	sample	sample	257050	245290	16638	11910	251170	-11760	14274	-4728	1.06	1.05	0.904	0.809	0.857	0.768	BKN31759	Probe	CG4440	FBgn0040984	CG4440	CG4440	NA	2L:16330094..16330249	FBgn0040984	CG4440	CG4440	156	156	138/133/5/0	96,38	33	46,88	FBgn0040984	FBtr0080835	138	FBgn0029905&FBgn0001324&FBgn0029894&FBgn0004903&FBgn0000414&FBgn0045862&FBgn0020306	FBtr0070974&FBtr0074884+FBtr0304716&FBtr0310419+FBtr0070987&FBtr0100337+FBtr0100335+FBtr0100340+FBtr0100339+FBtr0085093+FBtr0085092+FBtr0100338+FBtr0100336+FBtr0100334&FBtr0330190+FBtr0305084+FBtr0305085+FBtr0075318+FBtr0330189+FBtr0305086&FBtr0330084+FBtr0085220+FBtr0085221+FBtr0330085&FBtr0071602+FBtr0071603+FBtr0301350+FBtr0071604	2&2+2&2+2&1+1+1+1+1+1+1+1+1&1+1+1+1+1+1&1+1+1+1&1+1+0+0	0	0	FBgn0040984(6e-84)	NA
55	338	O02	1.67	neg	neg	198360	177260	10282	8160	187810	-21100	9221	-2122	0.892	0.918	0.712	0.757	0.797	0.824	NA	Empty	NA	NA	NA	NA	NA	NA	NA	NA	NA	NA	NA	NA	NA	NA	NA	NA	NA	NA	NA	NA	NA	NA	NA	NA	NA
7	293	M05	1.67	sample	sample	241540	214750	12497	10240	228145	-26790	11368.5	-2257	0.966	0.963	0.784	0.781	0.812	0.811	BKN21227	Probe	CG2212	FBgn0003656	CG2212	sws	swiss cheese	X:7851002..7851587	FBgn0003656	CG2212	sws	586	586	568/566/2/0	99,65	172	53,28	FBgn0003656	FBtr0071126+FBtr0301675+FBtr0071125	568+568+568	FBgn0263397	FBtr0308837+FBtr0308834+FBtr0100369+FBtr0308835+FBtr0290110+FBtr0308836+FBtr0100370+FBtr0290109+FBtr0290292+FBtr0290111+FBtr0100372	2+0+0+0+0+0+0+0+0+0+0	0	0	FBgn0003656(0.0)	NA
53	188	H20	1.67	sample	sample	188330	173560	10175	7700	180945	-14770	8937.5	-2475	1.17	1.22	0.951	0.991	0.809	0.814	BKN46486	Probe	FBgn0030640	FBgn0030640	CG6294	CG6294	NA	X:15357108..15357227	FBgn0030640+FBgn0030641	CG6294+CG6299	CG6294+CG6299	120+120	120	102/0/102/0	0	14	44,34	FBgn0030641&FBgn0030640	FBtr0074032+FBtr0074033&FBtr0308830+FBtr0074034	102+0&102+102	NA	NA	NA	0	0	FBgn0030640(1e-62)&FBgn0030641(1e-62)	NA
11	283	L19	1.67	sample	sample	240920	221930	12820	11610	231425	-18990	12215	-1210	1.09	1.04	0.83	0.89	0.762	0.859	BKN25542	Probe	CG13438	FBgn0034545	CG13438	CG13438	NA	2R:16580703..16581055	FBgn0034545	CG13438	CG13438	353	353	335/335/0/0	100	72	48,91	FBgn0034545	FBtr0086237	335	NA	NA	NA	0	0	FBgn0034545(0.0)	NA
51	171	H03	1.67	sample	sample	216930	204170	11671	9680	210550	-12760	10675.5	-1991	1.51	1.49	1.18	1.24	0.784	0.838	BKN45614	Probe	FBgn0028942	FBgn0028942	CG16852	CG16852	NA	2L:13540874..13541155	FBgn0028942	CG16852	CG16852	221	282	264/187/0/77	100	82	55,25	FBgn0028942	FBtr0080507	187	NA	NA	NA	0	0	FBgn0028942(1e-104)	NA
12	58	C10	1.67	sample	sample	279070	274640	15381	13340	276855	-4430	14360.5	-2041	1.29	1.24	1.01	1.04	0.782	0.84	BKN22417	Probe	CG17075	FBgn0031239	CG17075	CG17075	NA	2L:266007..266349	FBgn0031239	CG17075	CG17075	343	343	325/325/0/0	100	81	48,94	FBgn0031239	FBtr0078142+FBtr0308252	325+325	NA	NA	NA	0	0	FBgn0031239(0.0)	NA
15	230	J14	1.67	sample	sample	321370	212710	18111	9940	267040	-108660	14025.5	-8171	1.09	0.834	0.898	0.668	0.823	0.801	BKN27447	Probe	CG3454	FBgn0005619	CG3454	Hdc	Histidine decarboxylase	2R:6132404..6133065	FBgn0005619	CG3454	Hdc	662	662	644/640/4/0	99,38	103	46,76	FBgn0005619	FBtr0331924+FBtr0331923+FBtr0088333	644+644+644	FBgn0250757&FBgn0026597&FBgn0033566	FBtr0290139+FBtr0290138+FBtr0290141+FBtr0290140+FBtr0290137&FBtr0085554+FBtr0290030+FBtr0085553+FBtr0085555+FBtr0300600&FBtr0089729+FBtr0089727+FBtr0089728	2+2+2+2+2&1+1+1+1+1&1+1+1	0	0	FBgn0005619(0.0)	NA
31	37	B13	1.67	sample	sample	199400	187720	12473	9450	193560	-11680	10961.5	-3023	0.818	0.806	0.678	0.642	0.828	0.797	BKN31719	Probe	CG33284	FBgn0053284	CG33284	CG33284	NA	3L:21117417..21117749	FBgn0053284	CG33284	CG33284	333	333	315/313/2/0	99,37	73	50,38	FBgn0053284	FBtr0078291	315	FBgn0003507&FBgn0030812	FBtr0083216+FBtr0083215+FBtr0306244+FBtr0100595&FBtr0310525+FBtr0304840+FBtr0304839+FBtr0074412+FBtr0330596+FBtr0310524	1+1+0+0&1+0+0+0+0+0	0	24	FBgn0053284(0.0)	NA
56	281	L17	1.67	sample	sample	219830	201180	11383	8910	210505	-18650	10146.5	-2473	1.07	1.07	0.862	0.874	0.809	0.814	BKN50645	Probe	FBgn0032180	FBgn0032180	CG31714	CG31714	NA	2L:10074158..10074502	FBgn0032180	CG31714	CG31714	277	345	327/242/0/85	100	68	49,76	FBgn0032180	FBtr0113032	242	NA	NA	NA	0	0	FBgn0032180(3e-84)	NA
40	228	J12	1.67	sample	sample	168120	173280	8247	8110	170700	5160	8178.5	-137	0.798	0.823	0.605	0.709	0.759	0.862	BKN22070	Probe	CG5353	FBgn0027081	CG5353	Aats-thr	Threonyl-tRNA synthetase	2L:12105176..12105671	FBgn0027081	CG5353	Aats-thr	496	496	478/478/0/0	100	121	49,1	FBgn0027081	FBtr0080333+FBtr0080331+FBtr0080332	478+478+478	NA	NA	NA	0	0	FBgn0027081(0.0)	NA
52	287	L23	1.67	sample	sample	163760	161750	8870	7230	162755	-2010	8050	-1640	1.03	1.03	0.844	0.823	0.822	0.802	BKN46032	Probe	FBgn0011643	FBgn0259209	CG42309	Mlp60A	Muscle LIM protein at 60A	2R:19962883..19963087	FBgn0259209	CG42309	Mlp60A	116	205	187/98/0/89	100	36	48,49	FBgn0259209	FBtr0299697+FBtr0299696	98+98	NA	NA	NA	0	0	FBgn0259209(6e-60)	NA
26	293	M05	1.67	sample	sample	250650	209600	14161	9260	230125	-41050	11710.5	-4901	1.27	1.09	1.04	0.875	0.824	0.801	BKN29291	Probe	CG3121	FBgn0034957	CG3121	CG3121	NA	2R:19904978..19905286	FBgn0034957	CG3121	CG3121	309	309	291/290/1/0	99,66	72	50,28	FBgn0034957	FBtr0072161	291	FBgn0013810	FBtr0304742	1	0	0	FBgn0034957(6e-175)	NA
11	189	H21	1.66	sample	sample	252510	241740	14113	12130	247125	-10770	13121.5	-1983	1.14	1.13	0.914	0.93	0.8	0.824	BKN25519	Probe	CG5043	FBgn0032636	CG5043	CG5043	NA	2L:17434271..17434623	FBgn0032636	CG5043	CG5043	353	353	335/334/1/0	99,7	92	50,87	FBgn0032636	FBtr0080980	335	FBgn0261881	FBtr0080728	1	0	0	FBgn0032636(0.0)	NA
34	283	L19	1.66	sample	sample	235730	240430	12569	11180	238080	4700	11874.5	-1389	1.09	1.11	0.874	0.912	0.804	0.82	BKN32358	Probe	CG9553	FBgn0000308	CG9553	chic	chickadee	2L:5979521..5979656	FBgn0000308	CG9553	chic	136	136	118/118/0/0	100	32	49,85	FBgn0000308	FBtr0079233+FBtr0309213+FBtr0309212+FBtr0079236+FBtr0079235+FBtr0079234	118+118+118+118+118+118	NA	NA	NA	0	0	FBgn0000308(4e-72)	NA
9	231	J15	1.66	sample	sample	206700	213320	10881	9090	210010	6620	9985.5	-1791	0.94	1	0.808	0.767	0.86	0.767	BKN24856	Probe	CG9455	FBgn0033113	CG9455	Spn42Dc	Serpin 42Dc	2R:2769549..2770097	FBgn0033113	CG9455	Spn42Dc	549	549	531/531/0/0	100	126	50,62	FBgn0033113	FBtr0086162+FBtr0305679	531+531	NA	NA	NA	0	0	FBgn0033113(0.0)	NA
3	259	K19	1.66	sample	sample	259540	232120	16315	12510	245830	-27420	14412.5	-3805	1	0.93	0.832	0.74	0.83	0.796	BKN20454	Probe	CG3231	FBgn0086129	CG3231	snama	something that sticks like glue	2R:19977713..19978121	FBgn0086129	CG3231	snama	409	409	391/391/0/0	100	97	49	FBgn0086129	FBtr0072249+FBtr0307174	391+0	NA	NA	NA	0	0	FBgn0086129(0.0)	NA
18	106	E10	1.66	sample	sample	248440	236830	12437	10980	242635	-11610	11708.5	-1457	1.03	1.02	0.821	0.847	0.796	0.828	BKN27805	Probe	CG5805	FBgn0039223	CG5805	CG5805	NA	3R:20612057..20612562	FBgn0039223	CG5805	CG5805	506	506	488/487/1/0	99,8	87	47,74	FBgn0039223	FBtr0084743	488	FBgn0003507	FBtr0083216+FBtr0100595+FBtr0083215+FBtr0306244	1+1+1+1	0	0	FBgn0039223(0.0)	NA
31	244	K04	1.66	sample	sample	262430	261470	15190	14140	261950	-960	14665	-1050	1.08	1.12	0.826	0.96	0.767	0.856	BKN33598	Probe	HDC15389	NA	NA	NA	NA	3R:20243610..20243864	NA	NA	NA	0	255	217/0/0/217	0	57	49,71	NA	NA	NA	NA	NA	NA	0	0	NA	NA
35	182	H14	1.66	sample	sample	184460	189490	10163	8470	186975	5030	9316.5	-1693	0.839	0.887	0.7	0.702	0.835	0.792	BKN32619	Probe	CG15061	FBgn0030911	NA	CG15061	NA	X:18186669..18186799	NA	NA	NA	0	131	113/0/0/113	0	18	45,91	NA	NA	NA	NA	NA	NA	0	0	NA	NA
51	274	L10	1.66	sample	sample	181180	151940	9779	7200	166560	-29240	8489.5	-2579	1.26	1.11	0.992	0.925	0.787	0.837	BKN45737	Probe	FBgn0051746	FBgn0261804	CG42750	CG42750	NA	2L:18200625..18200884	FBgn0263332+FBgn0261804	CR43413+CG42750	CR43413+CG42750	260+169	260	242/109/133/0	45,04	71	51,33	FBgn0263332	FBtr0308755	220	FBgn0261804	FBtr0303280	133	0	0	FBgn0263332(1e-132)&FBgn0261804(3e-47)	NA
23	264	K24	1.66	sample	sample	226850	210460	12964	8640	218655	-16390	10802	-4324	1.15	1.09	1.01	0.821	0.879	0.751	BKN28808	Probe	CG10075	FBgn0035722	CG10075	CG10075	NA	3L:6950776..6950939	FBgn0035722	CG10075	CG10075	164	164	146/146/0/0	100	39	49,29	FBgn0035722	FBtr0076939	146	NA	NA	NA	0	0	FBgn0035722(1e-88)	NA
36	260	K20	1.66	sample	sample	203440	197040	10761	8820	200240	-6400	9790.5	-1941	0.945	0.924	0.768	0.752	0.813	0.813	BKN34566	Probe	HDC10701	NA	NA	NA	NA	3L:17603175..17603329	NA	NA	NA	0	155	137/1/0/136	100	27	47,59	NA	NA	NA	FBgn0034158	FBtr0087028+FBtr0087027+FBtr0087029+FBtr0087031+FBtr0087030+FBtr0087026	1+1+1+1+1+1	0	0	NA	NA
22	378	P18	1.66	sample	sample	228010	209640	12545	9610	218825	-18370	11077.5	-2935	1.12	1.05	0.897	0.865	0.798	0.827	BKN30173	Probe	CG14274	FBgn0032023	CG14274	CG14274	NA	2L:8340868..8341143	FBgn0032023	CG14274	CG14274	276	276	258/257/1/0	99,61	52	45,84	FBgn0032023	FBtr0079604	258	FBgn0039858	FBtr0085802+FBtr0085800+FBtr0085803+FBtr0085801+FBtr0085799	1+1+1+1+1	0	0	FBgn0032023(3e-155)	NA
16	347	O11	1.66	sample	sample	293160	192740	16219	8680	242950	-100420	12449.5	-7539	1.16	0.841	0.944	0.681	0.817	0.81	BKN22202	Probe	CG11851	FBgn0039293	CG11851	CG11851	NA	3R:21048115..21048462	FBgn0039293	CG11851	CG11851	348	348	330/330/0/0	100	97	52,26	FBgn0039293	FBtr0084808	330	NA	NA	NA	0	0	FBgn0039293(0.0)	NA
36	299	M11	1.66	sample	sample	201370	215670	10486	9800	208520	14300	10143	-686	0.936	1.01	0.748	0.835	0.8	0.826	BKN34478	Probe	HDC09086	FBgn0035888	CG7120	CG7120	NA	3L:8388981..8389278	FBgn0035888	CG7120	CG7120	179	298	280/161/0/119	100	77	49,81	FBgn0035888	FBtr0307376+FBtr0307378+FBtr0307377	161+0+0	NA	NA	NA	0	0	FBgn0035888(2e-97)	NA
1	249	K09	1.66	sample	sample	205930	213620	12185	14550	209775	7690	13367.5	2365	0.799	0.827	0.61	0.711	0.764	0.859	BKN20065	Probe	CG11964	FBgn0037644	CG11964	CG11964	NA	3R:4769467..4769894	FBgn0037644	CG11964	CG11964	428	428	410/409/1/0	99,76	92	49,52	FBgn0037644	FBtr0082015	410	FBgn0261383	FBtr0332399+FBtr0332400+FBtr0070841+FBtr0070842+FBtr0332401	1+1+1+1+1	0	0	FBgn0037644(0.0)	NA
38	288	L24	1.66	sample	sample	242020	258030	13059	11410	250025	16010	12234.5	-1649	1.18	1.26	0.978	1	0.83	0.797	BKN33224	Probe	CG14482	FBgn0034245	CG14482	CG14482	NA	2R:13459856..13459976	FBgn0034245	CG14482	CG14482	121	121	103/102/1/0	99,03	29	50,76	FBgn0034245	FBtr0086905+FBtr0329864	103+103	FBgn0036515	FBtr0075565+FBtr0075566	1+1	0	0	FBgn0034245(3e-63)	NA
4	51	C03	1.65	sample	sample	245430	258620	14172	13740	252025	13190	13956	-432	1.01	1.14	0.828	0.916	0.821	0.807	BKN20590	Probe	CG7744	FBgn0034447	CG7744	CG7744	NA	2R:15341797..15342200	FBgn0034447	CG7744	CG7744	404	404	386/386/0/0	100	92	49,91	FBgn0034447	FBtr0086535	386	NA	NA	NA	0	0	FBgn0034447(0.0)	NA
59	179	H11	1.65	sample	sample	223700	193440	11395	8540	208570	-30260	9967.5	-2855	1.1	1.03	0.895	0.837	0.817	0.81	BKN60234	Probe	FBgn0038845	FBgn0038845	CG10827	CG10827	NA	3R:16831979..16832269	FBgn0038845	CG10827	CG10827	291	291	273/273/0/0	100	45	45,91	FBgn0038845	FBtr0084048	273	NA	NA	NA	0	0	FBgn0038845(3e-164)	NA
48	382	P22	1.65	sample	sample	262900	232790	14208	10910	247845	-30110	12559	-3298	1.12	1.06	0.894	0.873	0.8	0.826	BKN42687	Probe	FBgn0065080	FBgn0065080	CR33634	snoRNA:Me18S-A1374	NA	3R:15411862..15411942	FBgn0260003+FBgn0065080	CG34157+CR33634	Dys+snoRNA:Me18S-A1374	81+25	81	63/47/16/0	74,6	7	45,02	FBgn0260003	FBtr0110916+FBtr0110918+FBtr0110917+FBtr0083766+FBtr0083764+FBtr0110919+FBtr0083765+FBtr0110915	63+0+0+0+0+0+0+0	FBgn0065080&FBgn0264493&FBgn0000489&FBgn0261609&FBgn0260432&FBgn0263775&FBgn0004169&FBgn0053113&FBgn0263289&FBgn0263072&FBgn0038252&FBgn0031959	FBtr0091611&FBtr0100361+FBtr0301632+FBtr0100852+FBtr0301634+FBtr0301633&FBtr0075528+FBtr0075529&FBtr0074300&FBtr0300856&FBtr0310570+FBtr0310574+FBtr0310573+FBtr0310571+FBtr0310572&FBtr0073851+FBtr0310138+FBtr0301920+FBtr0073853+FBtr0310137+FBtr0308234+FBtr0308233+FBtr0100561+FBtr0301923+FBtr0301919+FBtr0100563+FBtr0073852+FBtr0301921+FBtr0301922+FBtr0310136&FBtr0079038+FBtr0301538+FBtr0079042+FBt…	7&4+0+0+0+0&3+3&3&3&3+3+3+3+3&2+2+2+2+2+2+2+2+2+2+2+2+2+2+2&1+1+0+0+0+0+0+0+0+0+0&1+1+1+1+1+1+0+0+0+0+0+0+0+0+0&1+1+1&1&1	0	0	FBgn0260003(2e-39)	NA
40	238	J22	1.65	sample	sample	212210	216960	11012	9710	214585	4750	10361	-1302	1.01	1.03	0.808	0.849	0.803	0.824	BKN22075	Probe	CG3254	FBgn0031530	CG3254	pgant2	polypeptide GalNAc transferase 2	2L:3406584..3407078	FBgn0031530	CG3254	pgant2	495	495	477/477/0/0	100	96	48,14	FBgn0031530	FBtr0077592+FBtr0303992	477+477	NA	NA	NA	0	0	FBgn0031530(0.0)	NA
13	191	H23	1.65	sample	sample	283490	260670	16052	12950	272080	-22820	14501	-3102	1.06	1.16	0.829	0.976	0.782	0.844	BKN26096	Probe	CG3528	FBgn0031430	CG3528	CG3528	NA	2L:2517202..2517545	FBgn0031430	CG3528	CG3528	344	344	326/326/0/0	100	83	50,69	FBgn0031430	FBtr0077781	326	NA	NA	NA	0	0	FBgn0031430(0.0)	NA
43	254	K14	1.65	sample	sample	190290	206310	10091	10140	198300	16020	10115.5	49	0.699	0.934	0.531	0.808	0.76	0.865	BKN40547	Probe	FBgn0065081	FBgn0065081	CR33793	snmRNA:838	small non-messenger RNA 838	3L:9709876..9710007	FBgn0045823+FBgn0065081	CG16707+CR33793	vsg+snmRNA:838	132+73	132	114/59/55/0	51,75	30	49,46	FBgn0045823	FBtr0076398+FBtr0330097+FBtr0076400+FBtr0076399+FBtr0076401	114+114+114+114+114	FBgn0065081	FBtr0091797	55	0	0	FBgn0045823(1e-69)&FBgn0065081(2e-34)	NA
56	321	N09	1.65	sample	sample	170740	154400	9037	6730	162570	-16340	7883.5	-2307	0.827	0.824	0.684	0.66	0.827	0.801	BKN50653	Probe	FBgn0013955	FBgn0263998	CG43741	PR2	Fak-like tyrosine kinase	2R:9038045..9038492	FBgn0263998	CG43741	PR2	392	448	430/357/0/73	100	112	51,09	FBgn0263998	FBtr0330330+FBtr0330329+FBtr0330332+FBtr0330331	357+357+357+357	NA	NA	NA	0	0	FBgn0263998(8e-166)	NA
51	338	O02	1.65	neg	neg	196430	164230	10366	7960	180330	-32200	9163	-2406	1.37	1.19	1.05	1.02	0.769	0.856	NA	Empty	NA	NA	NA	NA	NA	NA	NA	NA	NA	NA	NA	NA	NA	NA	NA	NA	NA	NA	NA	NA	NA	NA	NA	NA	NA
46	231	J15	1.65	sample	sample	242210	218260	12987	9810	230235	-23950	11398.5	-3177	1.17	1.12	0.943	0.918	0.809	0.819	BKN41784	Probe	FBgn0052779	FBgn0052779	CG32779	CG32779	NA	X:3696736..3697064&X:3687643..3687971	FBgn0052779&FBgn0260225	CG32779&CG42499	CG32779&CG42499	329&329	329	311/0/311/0	0	70	48,18	FBgn0260225&FBgn0052779	FBtr0300629&FBtr0070601	311&311	NA	NA	NA	0	0	FBgn0052779(0.0)&FBgn0260225(0.0)	NA
27	124	F04	1.65	sample	sample	274450	165940	15860	7650	220195	-108510	11755	-8210	1.23	0.968	1	0.786	0.816	0.812	BKN31066	Probe	CG31606	FBgn0051606	CG31606	CG31606	NA	2L:8147894..8148261	FBgn0051606	CG31606	CG31606	368	368	350/350/0/0	100	102	52,65	FBgn0051606	FBtr0079577	350	NA	NA	NA	0	0	FBgn0051606(0.0)	NA
27	364	P04	1.64	sample	sample	294290	233860	17368	10570	264075	-60430	13969	-6798	1.31	1.36	1.1	1.09	0.834	0.797	BKN31126	Probe	CG1331	FBgn0004778	CG1331	Ccp84Af	Ccp84Af	3R:2515407..2515632	FBgn0004778	CG1331	Ccp84Af	226	226	208/204/4/0	98,08	33	46,08	FBgn0004778	FBtr0081695	208	FBgn0032125&FBgn0004779	FBtr0079831&FBtr0081694	2&2	0	0	FBgn0004778(1e-125)&FBgn0004780(2e-29)&FBgn0029811(2e-17)&FBgn0004783(4e-15)&FBgn0004782(9e-13)&FBgn0004779(1e-11)	NA
13	250	K10	1.64	sample	sample	292450	211140	16339	10630	251795	-81310	13484.5	-5709	1.09	0.937	0.844	0.801	0.772	0.855	BKN22753	Probe	CG3263	FBgn0259243	CG42341	Pka-R1	cAMP-dependent protein kinase R1	3L:20825969..20826303	FBgn0259243	CG42341	Pka-R1	335	335	317/316/1/0	99,68	68	48,82	FBgn0259243	FBtr0300531+FBtr0302638+FBtr0300534+FBtr0300533+FBtr0302642+FBtr0302641+FBtr0299893+FBtr0300528+FBtr0300532+FBtr0300535+FBtr0302643+FBtr0302637+FBtr0302639+FBtr0299892+FBtr0299891+FBtr0300529+FBtr0300530+FBtr0302640	317+317+317+317+317+317+317+317+317+317+317+317+317+317+317+317+317+317	FBgn0031990	FBtr0303401+FBtr0302595+FBtr0079641	1+1+1	0	0	FBgn0259243(0.0)	NA
34	280	L16	1.64	sample	sample	186610	191030	10175	8750	188820	4420	9462.5	-1425	0.86	0.884	0.707	0.714	0.822	0.808	BKN32452	Probe	CG32057	FBgn0052057	CG32057	dpr10	dpr10	3L:10149511..10149644	FBgn0052057	CG32057	dpr10	134	134	116/116/0/0	100	25	48,73	FBgn0052057	FBtr0331552+FBtr0076308+FBtr0076310+FBtr0076309	116+116+116+116	NA	NA	NA	0	0	FBgn0052057(7e-71)	NA
48	250	K10	1.64	sample	sample	197660	191730	11024	8750	194695	-5930	9887	-2274	0.84	0.871	0.694	0.7	0.826	0.804	BKN42465	Probe	FBgn0050237	FBgn0050237	CR30237	tRNA:CR30237	transfer RNA:CR30237	2R:12095158..12095243	FBgn0050237	CR30237	tRNA:CR30237	54	86	68/12/24/32	33,33	20	53,65	FBgn0050237	FBtr0087198	36	FBgn0051070&FBgn0051071&FBgn0052093&FBgn0028909&FBgn0052785&FBgn0051944&FBgn0051943&FBgn0051939&FBgn0051669&FBgn0051940&FBgn0052493	FBtr0085086&FBtr0085087&FBtr0076083&FBtr0080609&FBtr0070603&FBtr0077819&FBtr0077818&FBtr0077862&FBtr0077860&FBtr0077861&FBtr0070533	11&11&11&11&9&9&9&9&9&3&2	0	0	FBgn0050237(2e-23)&FBgn0051071(1e-18)&FBgn0052093(1e-18)&FBgn0051944(1e-18)&FBgn0052785(1e-18)&FBgn0051070(1e-18)&FBgn0051669(1e-18)&FBgn0028909(1e-18)&FBgn0051943(1e-18)&FBgn0051939(1e-18)&FBgn0052493(3e-16)&FBgn0051940(3e-16)	NA
50	166	G22	1.64	sample	sample	215650	215930	12497	10120	215790	280	11308.5	-2377	1.34	1.42	1.12	1.13	0.834	0.797	BKN45143	Probe	FBgn0015618	FBgn0015618	CG10572	Cdk8	Cyclin-dependent kinase 8	3L:9831284..9831673	FBgn0015618	CG10572	Cdk8	328	390	372/294/0/78	100	95	50,98	FBgn0015618	FBtr0076369	294	NA	NA	NA	0	0	FBgn0015618(3e-128)	NA
19	298	M10	1.64	sample	sample	271380	254440	12592	13600	262910	-16940	13096	1008	1.11	1.09	0.805	0.975	0.728	0.896	BKN28045	Probe	CG11680	FBgn0002774	CG11680	mle	maleless	2R:1865661..1866100	FBgn0002774	CG11680	mle	440	440	422/422/0/0	100	107	49,95	FBgn0002774	FBtr0100576+FBtr0086031+FBtr0086030	422+422+422	NA	NA	NA	0	0	FBgn0002774(0.0)	NA
33	53	C05	1.64	sample	sample	221400	217160	11838	11100	219280	-4240	11469	-738	1.03	0.997	0.779	0.868	0.756	0.871	BKN33839	Probe	HDC14293	NA	NA	NA	NA	3R:14147232..14147460	NA	NA	NA	0	229	211/1/3/207	25	55	49,94	NA	NA	NA	FBgn0003345&FBgn0036285&FBgn0003048&FBgn0040068	FBtr0310311+FBtr0074101+FBtr0308130+FBtr0112827+FBtr0310312+FBtr0308131+FBtr0301544+FBtr0112825+FBtr0112826+FBtr0308134+FBtr0074100+FBtr0308129+FBtr0308133+FBtr0074099+FBtr0310313+FBtr0112824+FBtr0308132+FBtr0308128+FBtr0301543&FBtr0332087+FBtr0075980&FBtr0332381+FBtr0070395+FBtr0332382&FBtr0074677+FBtr0113316+FBtr0074678	2+2+2+2+2+2+2+2+2+2+2+2+2+2+2+2+2+2+2&2+2&1+1+1&1+1+1	0	0	NA	NA
6	60	C12	1.64	sample	sample	245390	201490	13670	9830	223440	-43900	11750	-3840	1	0.94	0.833	0.751	0.833	0.799	BKN21074	Probe	CG14447	FBgn0029830	CG14447	Grip	Glutamate receptor binding protein	X:5878541..5878923	FBgn0029830	CG14447	Grip	383	383	365/365/0/0	100	78	47,07	FBgn0029830	FBtr0070865	365	NA	NA	NA	0	0	FBgn0029830(0.0)	NA
47	203	I11	1.64	sample	sample	213820	184820	11767	8990	199320	-29000	10378.5	-2777	0.901	0.834	0.718	0.695	0.797	0.833	BKN41974	Probe	FBgn0029902	FBgn0259228	CG42328	C3G	C3G	X:6693838..6694125	FBgn0259228	CG42328	C3G	43	288	270/25/0/245	100	90	56,06	NA	NA	NA	FBgn0259228	FBtr0299793+FBtr0299794+FBtr0299792+FBtr0299795+FBtr0300526+FBtr0299791	25+25+0+0+0+0	0	0	FBgn0259228(3e-16)	NA
18	304	M16	1.64	sample	sample	218800	218540	11012	10150	218670	-260	10581	-862	0.908	0.944	0.727	0.783	0.8	0.83	BKN27856	Probe	CG8675	FBgn0030834	CG8675	CG8675	NA	X:17142704..17143191	FBgn0030834	CG8675	CG8675	488	488	470/467/3/0	99,36	71	46,62	FBgn0030834	FBtr0074446	470	FBgn0033738&FBgn0261285&FBgn0083949	FBtr0087950+FBtr0087951&FBtr0083752+FBtr0330044&FBtr0110806+FBtr0110807	2+2&1+1&1+0	0	0	FBgn0030834(0.0)	NA
26	272	L08	1.64	sample	sample	249920	169800	14005	7620	209860	-80120	10812.5	-6385	1.26	0.885	1.03	0.72	0.818	0.813	BKN30912	Probe	CG17816	FBgn0037525	CG17816	CG17816	NA	3R:3690873..3691142	FBgn0037525	CG17816	CG17816	270	270	252/250/2/0	99,21	53	45,57	FBgn0037525	FBtr0113202+FBtr0300827+FBtr0113203+FBtr0081770+FBtr0300826	252+252+252+252+0	FBgn0033362	FBtr0301192+FBtr0301191+FBtr0301193	2+2+0	0	0	FBgn0037525(1e-151)	NA
31	187	H19	1.64	sample	sample	263380	262250	16339	13420	262815	-1130	14879.5	-2919	1.08	1.13	0.888	0.911	0.822	0.81	BKN31758	Probe	CG31469	FBgn0051469	CG31469	CG31469	NA	3R:9535398..9535553	FBgn0051469	CG31469	CG31469	156	156	138/138/0/0	100	43	51,98	FBgn0051469	FBtr0082844	138	NA	NA	NA	0	0	FBgn0051469(6e-84)	NA
37	274	L10	1.64	sample	sample	200020	205940	11587	8770	202980	5920	10178.5	-2817	0.92	0.961	0.807	0.728	0.877	0.758	BKN33025	Probe	CG15058	FBgn0030907	NA	CG15058	NA	X:18161146..18161269	NA	NA	NA	0	124	106/0/0/106	0	16	46,38	NA	NA	NA	NA	NA	NA	0	0	NA	NA
48	27	B03	1.63	sample	sample	233430	211860	12090	10350	222645	-21570	11220	-1740	0.992	0.962	0.761	0.828	0.767	0.861	BKN42498	Probe	FBgn0053774	FBgn0053774	CG33774	CG33774	NA	2R:5287364..5287553	FBgn0053774+FBgn0016970	CG33774+CG13951	CG33774+l(2)k10201	111+41	190	172/84/23/65	78,5	57	54,74	FBgn0053774	FBtr0091775	84	FBgn0016970	FBtr0088505	23	0	0	FBgn0053774(1e-51)&FBgn0016970(3e-15)	NA
25	347	O11	1.63	sample	sample	208910	195390	10713	9720	202150	-13520	10216.5	-993	1.02	0.998	0.739	0.897	0.728	0.898	BKN29114	Probe	CG31481	FBgn0051481	CG31481	pb	proboscipedia	3R:2565460..2565596	FBgn0051481	CG31481	pb	137	137	119/119/0/0	100	29	48,82	FBgn0051481	FBtr0089279+FBtr0089276+FBtr0089277+FBtr0089278	119+119+119+119	NA	NA	NA	0	0	FBgn0051481(1e-72)	NA
26	342	O06	1.63	sample	sample	245900	184390	13718	8320	215145	-61510	11019	-5398	1.24	0.961	1.01	0.786	0.814	0.818	BKN29399	Probe	CG13567	FBgn0034963	CG13567	CG13567	NA	2R:19925002..19925122	FBgn0034963	CG13567	CG13567	121	121	103/103/0/0	100	26	51,87	FBgn0034963	FBtr0072190+FBtr0072189	103+103	NA	NA	NA	0	0	FBgn0034963(3e-63)	NA
23	320	N08	1.63	sample	sample	160480	160430	8702	7010	160455	-50	7856	-1692	0.815	0.833	0.68	0.666	0.834	0.799	BKN30348	Probe	CG33542	FBgn0053542	CG33542	upd3	unpaired 3	X:18177492..18177940	FBgn0053542	CG33542	upd3	449	449	431/431/0/0	100	59	45,22	FBgn0053542	FBtr0113465	431	NA	NA	NA	0	0	FBgn0053542(0.0)	NA
53	278	L14	1.63	sample	sample	197000	165600	10186	7720	181300	-31400	8953	-2466	1.23	1.16	0.952	0.994	0.775	0.855	BKN46507	Probe	FBgn0039042	FBgn0039042	CG13837	CG13837	NA	3R:18869811..18869928	FBgn0039042	CG13837	CG13837	118	118	100/100/0/0	100	30	53,45	FBgn0039042	FBtr0084345	100	NA	NA	NA	0	0	FBgn0039042(2e-61)	NA
34	128	F08	1.63	sample	sample	227090	221420	12497	10090	224255	-5670	11293.5	-2407	1.05	1.02	0.869	0.823	0.83	0.804	BKN32412	Probe	CG7075	FBgn0031934	CG7075	Ntl	Neurotransmitter transporter-like	2L:7712507..7712812	FBgn0031934	CG7075	Ntl	306	306	288/288/0/0	100	81	50,35	FBgn0031934	FBtr0079478+FBtr0079479	288+288	NA	NA	NA	0	0	FBgn0031934(4e-173)	NA
5	187	H19	1.63	sample	sample	240110	243590	12102	13030	241850	3480	12566	928	1.02	1.03	0.818	0.858	0.802	0.829	BKN23982	Probe	CG1530	FBgn0260970	CG42593	CG42593	NA	X:7833987..7834372	FBgn0260970	CG42593	CG42593	386	386	368/368/0/0	100	83	48,34	FBgn0260970	FBtr0331298+FBtr0301748+FBtr0331299	368+368+368	NA	NA	NA	0	0	FBgn0260970(0.0)	NA
17	225	J09	1.63	sample	sample	263220	227040	14591	9920	245130	-36180	12255.5	-4671	1.04	0.997	0.892	0.775	0.858	0.777	BKN26773	Probe	CG15920	FBgn0034157	CG15920	resilin	resilin	2R:12670132..12670561	FBgn0034157	CG15920	resilin	430	430	412/412/0/0	100	96	48,21	FBgn0034157	FBtr0087024+FBtr0087025	412+412	NA	NA	NA	0	0	FBgn0034157(0.0)	NA
27	198	I06	1.63	sample	sample	265560	166610	14280	8220	216085	-98950	11250	-6060	1.19	0.972	0.9	0.845	0.76	0.87	BKN29555	Probe	CG3492	FBgn0035007	CG3492	CG3492	NA	2R:20360789..20361555	FBgn0035007	CG3492	CG3492	767	767	749/749/0/0	100	128	46,36	FBgn0035007	FBtr0072294	749	NA	NA	NA	0	0	FBgn0035007(0.0)	NA
27	135	F15	1.63	sample	sample	160840	112000	9540	5060	136420	-48840	7300	-4480	0.718	0.653	0.602	0.52	0.838	0.796	BKN30976	Probe	CG13912	FBgn0035186	CG13912	CG13912	NA	3L:1189941..1190314	FBgn0035186	CG13912	CG13912	374	374	356/356/0/0	100	57	46	FBgn0035186	FBtr0072625	356	NA	NA	NA	0	0	FBgn0035186(0.0)	NA
55	227	J11	1.63	sample	sample	265190	197230	13694	9220	231210	-67960	11457	-4474	1.19	1.02	0.948	0.855	0.794	0.837	BKN50246	Probe	FBgn0038603	FBgn0038603	CG7125	PKD	Protein Kinase D	3R:14130917..14131366	FBgn0038603	CG7125	PKD	450	450	432/432/0/0	100	82	47,32	FBgn0038603	FBtr0083590+FBtr0083589+FBtr0330312+FBtr0083591+FBtr0330313+FBtr0083592+FBtr0290023	432+432+432+432+432+432+432	NA	NA	NA	0	0	FBgn0038603(0.0)	NA
35	295	M07	1.63	sample	sample	223930	206580	11599	9870	215255	-17350	10734.5	-1729	1.02	0.967	0.799	0.818	0.785	0.846	BKN34284	Probe	HDC15431	FBgn0003429	CG10693	slo	slowpoke	3R:20490526..20490856	FBgn0003429	CG10693	slo	238	331	313/222/1/90	99,55	93	51,8	FBgn0003429	FBtr0301582+FBtr0330286+FBtr0100632+FBtr0100623+FBtr0100629+FBtr0100624+FBtr0100633+FBtr0084683+FBtr0100638+FBtr0100635+FBtr0084685+FBtr0084684+FBtr0100627+FBtr0100631+FBtr0100636+FBtr0301581+FBtr0100634+FBtr0100622+FBtr0330287+FBtr0100637	223+175+0+0+0+0+0+0+0+0+0+0+0+0+0+0+0+0+0+0	FBgn0038350	FBtr0083150	1	0	0	FBgn0003429(2e-134)	NA
25	313	N01	1.63	sample	sample	277670	200390	16566	8750	239030	-77280	12658	-7816	1.35	1.02	1.14	0.807	0.847	0.788	BKN30633	Probe	CG33257	FBgn0053257	CG33257	CG33257	NA	3L:16339958..16340362	FBgn0053257	CG33257	CG33257	405	405	387/387/0/0	100	79	46,27	FBgn0053257	FBtr0075378	387	NA	NA	NA	0	0	FBgn0053257(0.0)	NA
34	379	P19	1.62	sample	sample	237360	229010	12772	10670	233185	-8350	11721	-2102	1.09	1.06	0.888	0.87	0.811	0.822	BKN32382	Probe	CG9080	FBgn0033593	CG9080	Listericin	Listericin	2R:7129477..7129612	FBgn0033593	CG9080	Listericin	136	136	118/118/0/0	100	25	48,72	FBgn0033593	FBtr0088191	118	NA	NA	NA	0	0	FBgn0033593(4e-72)	NA
29	334	N22	1.62	sample	sample	205100	203440	11168	9240	204270	-1660	10204	-1928	1.07	1.12	0.875	0.914	0.816	0.817	BKN31507	Probe	CG15225	FBgn0034551	CG15225	CG15225	NA	2R:16680631..16680973	FBgn0034551	CG15225	CG15225	343	343	325/323/2/0	99,38	67	47,29	FBgn0034551	FBtr0071513	325	FBgn0264273&FBgn0000028&FBgn0005660	FBtr0329992+FBtr0290009+FBtr0100001+FBtr0329991&FBtr0305195+FBtr0074015+FBtr0305192+FBtr0305189+FBtr0305194+FBtr0100326+FBtr0305190+FBtr0305193+FBtr0305191+FBtr0100328+FBtr0290064+FBtr0305196+FBtr0290063&FBtr0112854+FBtr0078079	1+1+1+1&1+1+1+1+1+1+1+1+1+1+1+1+1&1+0	0	0	FBgn0034551(0.0)	NA
52	180	H12	1.62	sample	sample	155660	162780	8223	7530	159220	7120	7876.5	-693	0.975	1.03	0.782	0.858	0.802	0.83	BKN46098	Probe	FBgn0031692	FBgn0031692	CG6514	TpnC25D	Troponin C at 25D	2L:5218284..5218476	FBgn0031692	CG6514	TpnC25D	100	193	175/66/0/109	100	54	53,18	NA	NA	NA	FBgn0031692	FBtr0079063	66	0	0	FBgn0031692(4e-33)	NA
34	168	G24	1.62	sample	sample	266550	258540	15202	11380	262545	-8010	13291	-3822	1.23	1.2	1.06	0.928	0.86	0.776	BKN34160	Probe	HDC18313	NA	NA	NA	NA	X:10614645..10614844	NA	NA	NA	0	200	182/0/0/182	0	59	54,64	NA	NA	NA	NA	NA	NA	0	0	NA	NA
43	279	L15	1.62	sample	sample	227500	203990	12856	9550	215745	-23510	11203	-3306	0.836	0.923	0.677	0.761	0.809	0.824	BKN40644	Probe	FBgn0051864	FBgn0051864	CG31864	Qtzl	Quetzalcoatl	2L:11996036..11996164	FBgn0051864	CG31864	Qtzl	129	129	111/15/96/0	13,51	28	51,27	FBgn0051864	FBtr0321269+FBtr0080288	111+111	FBgn0032393&FBgn0032391	FBtr0080290&FBtr0080286	95&1	0	0	FBgn0051864(6e-68)&FBgn0032393(2e-58)	NA
22	218	J02	1.62	neg	neg	210940	192000	11228	9140	201470	-18940	10184	-2088	1.04	0.958	0.803	0.823	0.772	0.859	NA	Empty	NA	NA	NA	NA	NA	NA	NA	NA	NA	NA	NA	NA	NA	NA	NA	NA	NA	NA	NA	NA	NA	NA	NA	NA	NA
9	277	L13	1.62	sample	sample	193590	184650	9193	8770	189120	-8940	8981.5	-423	0.88	0.865	0.683	0.74	0.776	0.855	BKN24867	Probe	CG17042	FBgn0259219	CG42319	CG42319	NA	2R:9152181..9152546	FBgn0259219	CG42319	CG42319	366	366	348/347/1/0	99,71	79	48,34	FBgn0259219	FBtr0299741+FBtr0299740+FBtr0299738+FBtr0299739+FBtr0299736+FBtr0299737	348+348+0+0+0+0	FBgn0032643	FBtr0080998+FBtr0305684	1+1	0	0	FBgn0259219(0.0)	NA
24	23	A23	1.62	sample	sample	171410	126260	10581	5230	148835	-45150	7905.5	-5351	0.888	0.705	0.799	0.522	0.899	0.74	BKN28844	Probe	CG5362	FBgn0262782	CG5362	Mdh1	Malate dehydrogenase 1	2L:10394068..10394407	FBgn0262782	CG5362	Mdh1	340	340	322/322/0/0	100	67	46,77	FBgn0262782	FBtr0080050	322	NA	NA	NA	0	0	FBgn0262782(0.0)	NA
55	218	J02	1.62	neg	neg	188420	178020	9325	8640	183220	-10400	8982.5	-685	0.848	0.922	0.645	0.801	0.761	0.869	NA	Empty	NA	NA	NA	NA	NA	NA	NA	NA	NA	NA	NA	NA	NA	NA	NA	NA	NA	NA	NA	NA	NA	NA	NA	NA	NA
17	313	N01	1.62	sample	sample	291070	287430	14891	13580	289250	-3640	14235.5	-1311	1.15	1.26	0.91	1.06	0.792	0.84	BKN26793	Probe	CG10348	FBgn0032707	CG10348	CG10348	NA	2L:18715168..18715596	FBgn0032707	CG10348	CG10348	429	429	411/405/6/0	98,54	102	49,64	FBgn0032707	FBtr0301647	411	FBgn0029867&FBgn0045852&FBgn0029859&FBgn0029860&FBgn0028420	FBtr0070905&FBtr0332017+FBtr0332016+FBtr0305621+FBtr0305620+FBtr0332015&FBtr0070927+FBtr0070926&FBtr0100319&FBtr0079194+FBtr0079195+FBtr0290297	2&2+2+2+2+2&1+0&1&1+1+1	0	0	FBgn0032707(0.0)&FBgn0045852(2e-36)	NA
53	347	O11	1.62	sample	sample	190660	146410	10725	6330	168535	-44250	8527.5	-4395	1.19	1.03	1	0.815	0.843	0.793	BKN46242	Probe	FBgn0023477	FBgn0023477	CG2827	Tal	Tal	2R:19829345..19829508	FBgn0023477	CG2827	Tal	164	164	146/146/0/0	100	26	48	FBgn0023477	FBtr0072141	146	NA	NA	NA	0	0	FBgn0023477(1e-88)	NA
57	270	L06	1.62	sample	sample	214820	183310	11790	7810	199065	-31510	9800	-3980	1.13	1.01	0.952	0.8	0.844	0.792	BKN51119	Probe	FBgn0032811	FBgn0032811	CG10268	CG10268	NA	2L:19579119..19579316	FBgn0032811+FBgn0027949	CG10268+CG10364	CG10268+msb1l	198+13	198	180/180/0/0	100	69	57,43	FBgn0032811	FBtr0081266	180	NA	NA	NA	0	0	FBgn0032811(7e-109)	NA
57	375	P15	1.62	sample	sample	262290	240210	14388	10240	251250	-22080	12314	-4148	1.38	1.32	1.16	1.05	0.843	0.792	NA	Empty	NA	NA	NA	NA	NA	NA	NA	NA	NA	NA	NA	NA	NA	NA	NA	NA	NA	NA	NA	NA	NA	NA	NA	NA	NA
14	319	N07	1.62	sample	sample	313990	286750	16758	14570	300370	-27240	15664	-2188	0.987	1.12	0.743	0.982	0.754	0.877	BKN26316	Probe	CG4805	FBgn0030795	CG4805	ppk28	pickpocket 28	X:16701522..16701971	FBgn0030795	CG4805	ppk28	450	450	432/432/0/0	100	102	49,87	FBgn0030795	FBtr0074335	432	NA	NA	NA	0	0	FBgn0030795(0.0)	NA
58	113	E17	1.62	sample	sample	227970	229360	11611	10330	228665	1390	10970.5	-1281	1.15	1.24	0.928	1.03	0.806	0.828	BKN51185	Probe	FBgn0046685	FBgn0046685	CG31127	Wsck	Wsck	3R:20453426..20453868	FBgn0046685	CG31127	Wsck	443	443	425/425/0/0	100	107	49,25	FBgn0046685	FBtr0084669	425	NA	NA	NA	0	0	FBgn0046685(0.0)	NA
31	248	K08	1.62	sample	sample	263230	263900	15980	13840	263565	670	14910	-2140	1.08	1.13	0.869	0.94	0.804	0.83	BKN33600	Probe	HDC00382	NA	NA	NA	NA	2L:2399940..2400193	NA	NA	NA	0	254	236/0/0/236	0	56	49,56	NA	NA	NA	NA	NA	NA	0	0	NA	NA
60	248	K08	1.62	sample	sample	226900	213180	10689	9790	220040	-13720	10239.5	-899	1.19	1.2	0.897	1.05	0.753	0.878	BKN60544	Probe	FBgn0030758	FBgn0030758	CG9819	CanA-14F	Calcineurin A at 14F	X:16462027..16462180	FBgn0030758	CG9819	CanA-14F	154	154	136/136/0/0	100	23	46,12	FBgn0030758	FBtr0305198+FBtr0074292+FBtr0074293	136+136+136	NA	NA	NA	0	0	FBgn0030758(9e-83)	NA
55	22	A22	1.62	sample	sample	315490	262560	17440	11530	289025	-52930	14485	-5910	1.42	1.36	1.21	1.07	0.85	0.786	NA	Empty	NA	NA	NA	NA	NA	NA	NA	NA	NA	NA	NA	NA	NA	NA	NA	NA	NA	NA	NA	NA	NA	NA	NA	NA	NA
31	320	N08	1.62	sample	sample	216470	211530	12509	11580	214000	-4940	12044.5	-929	0.889	0.908	0.68	0.786	0.765	0.866	BKN31884	Probe	CG17580	FBgn0040755	CG17580	CG17580	NA	2R:8694184..8694508	FBgn0040755	CG17580	CG17580	325	325	307/306/1/0	99,67	68	49,2	FBgn0040755	FBtr0087857	307	FBgn0034878	FBtr0072113+FBtr0072112	1+1	0	0	FBgn0040755(0.0)	NA
15	218	J02	1.62	neg	neg	206940	176190	10845	8900	191565	-30750	9872.5	-1945	0.702	0.69	0.538	0.598	0.766	0.866	NA	Empty	NA	NA	NA	NA	NA	NA	NA	NA	NA	NA	NA	NA	NA	NA	NA	NA	NA	NA	NA	NA	NA	NA	NA	NA	NA
25	346	O10	1.62	sample	sample	216460	148330	11372	7270	182395	-68130	9321	-4102	1.05	0.758	0.785	0.671	0.746	0.885	BKN29209	Probe	CG6556	FBgn0021818	CG6556	cnk	connector enhancer of ksr	2R:13306917..13307048	FBgn0021818	CG6556	cnk	132	132	114/113/1/0	99,12	26	46,97	FBgn0021818	FBtr0086962	114	FBgn0035078&FBgn0035077	FBtr0304800&FBtr0114563	1&1	0	0	FBgn0021818(1e-69)	NA
37	129	F09	1.62	sample	sample	252290	120550	18996	3490	186420	-131740	11243	-15506	1.16	0.562	1.32	0.29	1.14	0.515	BKN32893	Probe	CG2062	FBgn0015034	CG2062	Cyp4e1	Cytochrome P450-4e1	2R:4336874..4337166	FBgn0015034+FBgn0002570	CG2062+CG8696	Cyp4e1+Mal-A1	293+1	293	275/273/2/0	99,27	89	53,63	FBgn0015034	FBtr0088746	275	FBgn0014469	FBtr0088745	2	0	0	FBgn0015034(2e-165)&FBgn0014469(3e-25)	NA
31	103	E07	1.62	sample	sample	251240	262330	15250	13770	256785	11090	14510	-1480	1.03	1.13	0.829	0.935	0.804	0.831	BKN33468	Probe	HDC07770	NA	NA	NA	NA	3L:586846..587892	NA	NA	NA	0	1047	1029/1/1/1027	50	301	51,62	NA	NA	NA	FBgn0030913&FBgn0051221	FBtr0307553+FBtr0074578&FBtr0083762+FBtr0330030+FBtr0083763	1+1&1+1+1	0	0	NA	NA
59	175	H07	1.61	sample	sample	242180	224810	12928	9580	233495	-17370	11254	-3348	1.19	1.2	1.02	0.939	0.856	0.782	BKN60232	Probe	FBgn0003139	FBgn0003139	CG12217	PpV	Protein phosphatase V	X:6265493..6265784	FBgn0003139	CG12217	PpV	292	292	274/274/0/0	100	73	51,39	FBgn0003139	FBtr0331431+FBtr0331432+FBtr0070921+FBtr0331430	274+274+274+274	NA	NA	NA	0	0	FBgn0003139(8e-165)	NA
22	8	A08	1.61	sample	sample	277650	242500	16698	10310	260075	-35150	13504	-6388	1.37	1.21	1.19	0.928	0.872	0.767	BKN28548	Probe	CG17161	FBgn0261278	CG17161	grp	grapes	2L:16698963..16699326	FBgn0261278	CG17161	grp	364	364	346/346/0/0	100	74	48,27	FBgn0261278	FBtr0080886+FBtr0100459+FBtr0080884+FBtr0080885	346+346+346+346	NA	NA	NA	0	0	FBgn0261278(0.0)	NA
40	379	P19	1.61	sample	sample	233630	211100	11383	10070	222365	-22530	10726.5	-1313	1.11	1	0.835	0.881	0.754	0.879	BKN34686	Probe	HDC02530	NA	NA	NA	NA	2L:14533304..14533435	NA	NA	NA	0	132	94/0/0/94	0	20	45,68	NA	NA	NA	NA	NA	NA	0	0	NA	NA
25	308	M20	1.61	sample	sample	200200	163380	11132	7650	181790	-36820	9391	-3482	0.973	0.835	0.768	0.706	0.789	0.845	BKN29202	Probe	CG10806	FBgn0031865	CG10806	Nha1	Na[+]/H[+] hydrogen antiporter 1	2L:6864034..6864348	FBgn0031865	CG10806	Nha1	315	315	297/296/1/0	99,66	55	46,11	FBgn0031865	FBtr0079374+FBtr0079373	297+297	FBgn0038679	FBtr0083729+FBtr0304715	1+1	0	0	FBgn0031865(2e-178)	NA
38	347	O11	1.61	sample	sample	241240	234230	12700	10730	237735	-7010	11715	-1970	1.17	1.14	0.952	0.942	0.81	0.826	BKN27477	Probe	CG1070	FBgn0261238	CG1070	Alh	Alhambra	3R:2926899..2927192	FBgn0261238	CG1070	Alh	294	294	276/276/0/0	100	55	48,05	FBgn0261238	FBtr0081613+FBtr0113200+FBtr0081612+FBtr0081614+FBtr0300494+FBtr0330367+FBtr0300495+FBtr0113199+FBtr0300493+FBtr0081615	276+276+276+276+276+276+276+276+276+276	NA	NA	NA	0	0	FBgn0261238(5e-166)	NA
8	269	L05	1.61	sample	sample	233920	219400	12066	9730	226660	-14520	10898	-2336	1.06	0.989	0.877	0.801	0.827	0.81	BKN24671	Probe	CG9997	FBgn0039597	CG9997	CG9997	NA	3R:24581824..24582193	FBgn0039597	CG9997	CG9997	370	370	352/351/1/0	99,72	82	49,19	FBgn0039597	FBtr0085314	352	FBgn0025790&FBgn0036496	FBtr0089627+FBtr0301643+FBtr0089626+FBtr0089625+FBtr0089624+FBtr0301644&FBtr0075617+FBtr0332815	1+1+1+1+1+1&1+1	0	0	FBgn0039597(0.0)	NA
21	231	J15	1.61	sample	sample	175010	181130	9181	8400	178070	6120	8790.5	-781	0.825	0.878	0.67	0.723	0.812	0.824	BKN29848	Probe	CG32792	FBgn0052792	CG32792	CG32792	NA	X:3464877..3465465	FBgn0052792	CG32792	CG32792	589	589	571/571/0/0	100	158	51,06	FBgn0052792	FBtr0307180+FBtr0307179	571+571	NA	NA	NA	0	0	FBgn0052792(0.0)	NA
52	105	E09	1.61	sample	sample	101900	95550	5889	4060	98725	-6350	4974.5	-1829	0.638	0.606	0.56	0.462	0.878	0.763	BKN45797	Probe	FBgn0033550	FBgn0033550	CG12341	CG12341	NA	2R:6699998..6700658	FBgn0033550	CG12341	CG12341	607	661	643/573/0/70	100	191	52,41	FBgn0033550	FBtr0088251	573	NA	NA	NA	0	0	FBgn0033550(0.0)	NA
13	142	F22	1.61	sample	sample	264330	244200	14639	12490	254265	-20130	13564.5	-2149	0.988	1.08	0.756	0.942	0.765	0.869	BKN25987	Probe	CG15484	FBgn0032452	CG15484	CG15484	NA	2L:12707020..12707484	FBgn0032452	CG15484	CG15484	465	465	447/447/0/0	100	113	50,48	FBgn0032452	FBtr0080406	447	NA	NA	NA	0	0	FBgn0032452(0.0)	NA
22	96	D24	1.61	sample	sample	242490	203490	13526	9330	222990	-39000	11428	-4196	1.2	1.02	0.967	0.84	0.809	0.827	BKN30104	Probe	CG12848	FBgn0040666	CG12848	CG12848	NA	2R:20650152..20650428	FBgn0040666	CG12848	CG12848	277	277	259/259/0/0	100	59	49,29	FBgn0040666	FBtr0310371+FBtr0072437	259+259	NA	NA	NA	0	0	FBgn0040666(7e-156)	NA
3	183	H15	1.61	sample	sample	257400	160380	15992	8870	208890	-97020	12431	-7122	0.994	0.642	0.815	0.525	0.82	0.817	BKN23596	Probe	CG32100	FBgn0052100	CG32100	CG32100	NA	3L:12261008..12261403	FBgn0052100	CG32100	CG32100	396	396	378/377/1/0	99,74	104	50,73	FBgn0052100	FBtr0076006	378	FBgn0015024	FBtr0073680+FBtr0073681+FBtr0073682+FBtr0300380	1+0+0+0	0	0	FBgn0052100(0.0)	NA
34	92	D20	1.61	sample	sample	199340	203770	11611	8810	201555	4430	10210.5	-2801	0.919	0.943	0.807	0.719	0.878	0.762	BKN32406	Probe	CG8663	FBgn0032946	CG8663	nrv3	nervana 3	2L:21382176..21382310	FBgn0032946	CG8663	nrv3	135	135	117/117/0/0	100	45	56,42	FBgn0032946	FBtr0081520+FBtr0081518+FBtr0081521+FBtr0081519	117+117+117+117	NA	NA	NA	0	0	FBgn0032946(2e-71)	NA
15	325	N13	1.61	sample	sample	199640	186420	11228	8870	193030	-13220	10049	-2358	0.677	0.731	0.557	0.596	0.822	0.815	BKN27375	Probe	CG6148	FBgn0016693	CG6148	Past1	Putative Achaete Scute Target 1	3R:8524124..8524836	FBgn0016693	CG6148	Past1	713	713	695/695/0/0	100	111	45,98	FBgn0016693	FBtr0082655+FBtr0082654	695+695	NA	NA	NA	0	0	FBgn0016693(0.0)	NA
28	32	B08	1.61	sample	sample	309100	212720	16279	8910	260910	-96380	12594.5	-7369	1.43	1.08	1.16	0.894	0.811	0.826	BKN31236	Probe	CG14855	FBgn0038260	CG14855	CG14855	NA	3R:10623553..10623909	FBgn0038260	CG14855	CG14855	357	357	339/338/1/0	99,71	72	47,71	FBgn0038260	FBtr0082991	339	FBgn0025866	FBtr0304675+FBtr0076343	1+1	0	0	FBgn0038260(0.0)	NA
52	264	K24	1.61	sample	sample	301440	261890	15609	12390	281665	-39550	13999.5	-3219	1.89	1.66	1.49	1.41	0.786	0.849	BKN45936	Probe	FBgn0052756	FBgn0052756	CG32756	CG32756	NA	X:5841599..5841822	FBgn0052756	CG32756	CG32756	224	224	206/188/18/0	91,26	68	57,5	FBgn0052756	FBtr0070860	206	FBgn0029825	FBtr0070859	18	0	0	FBgn0052756(2e-124)&FBgn0029825(2e-20)	NA
57	44	B20	1.61	sample	sample	162770	158530	8858	6840	160650	-4240	7849	-2018	0.855	0.874	0.715	0.701	0.837	0.802	NA	Empty	NA	NA	NA	NA	NA	NA	NA	NA	NA	NA	NA	NA	NA	NA	NA	NA	NA	NA	NA	NA	NA	NA	NA	NA	NA
31	274	L10	1.6	sample	sample	285380	251940	17404	13210	268660	-33440	15307	-4194	1.17	1.08	0.946	0.897	0.808	0.83	BKN31873	Probe	CG32237	FBgn0052237	CG32237	CG32237	NA	3L:4849451..4849601	FBgn0052237	CG32237	CG32237	151	151	133/132/1/0	99,25	38	52,02	FBgn0052237	FBtr0073356	133	FBgn0263930	FBtr0076583+FBtr0305901	1+1	0	0	FBgn0052237(5e-81)	NA
50	260	K20	1.6	sample	sample	158740	143740	9361	6690	151240	-15000	8025.5	-2671	0.987	0.943	0.838	0.746	0.848	0.792	BKN45166	Probe	FBgn0050323	FBgn0050323	CG30323	CG30323	NA	2R:13740954..13741339	FBgn0050323	CG30323	CG30323	386	386	368/368/0/0	100	78	49,47	FBgn0050323	FBtr0273321	368	NA	NA	NA	0	0	FBgn0050323(0.0)	NA
33	256	K16	1.6	sample	sample	201150	197240	11491	9610	199195	-3910	10550.5	-1881	0.937	0.906	0.756	0.752	0.808	0.83	BKN33988	Probe	HDC00202	NA	NA	NA	NA	2L:1315587..1315799	NA	NA	NA	0	213	175/0/0/175	0	34	45,79	NA	NA	NA	NA	NA	NA	0	0	NA	NA
3	137	F17	1.6	sample	sample	245870	223020	15884	11900	234445	-22850	13892	-3984	0.95	0.893	0.81	0.704	0.853	0.788	BKN23585	Probe	CG3998	FBgn0022720	CG3998	zf30C	Zinc finger protein 30C	2L:9760585..9761288	FBgn0022720	CG3998	zf30C	704	704	686/685/1/0	99,85	178	51,19	FBgn0022720	FBtr0079865	686	FBgn0034854	FBtr0072036	1	0	0	FBgn0022720(0.0)	NA
23	163	G19	1.6	sample	sample	235390	228570	12569	10220	231980	-6820	11394.5	-2349	1.2	1.19	0.982	0.971	0.821	0.818	BKN28686	Probe	CG11781	FBgn0039259	CG11781	CG11781	NA	3R:20850268..20850454	FBgn0039259	CG11781	CG11781	187	187	169/169/0/0	100	41	50,42	FBgn0039259	FBtr0084797	169	NA	NA	NA	0	0	FBgn0039259(2e-102)	NA
40	287	L23	1.6	sample	sample	204230	214110	11312	9120	209170	9880	10216	-2192	0.969	1.02	0.83	0.798	0.857	0.785	BKN34664	Probe	HDC02676	NA	NA	NA	NA	2L:15429731..15429864	NA	NA	NA	0	134	96/0/0/96	0	24	50,02	NA	NA	NA	NA	NA	NA	0	0	NA	NA
46	318	N06	1.6	sample	sample	222970	215090	12377	9470	219030	-7880	10923.5	-2907	1.07	1.1	0.898	0.886	0.838	0.802	BKN41899	Probe	FBgn0043841	FBgn0043841	CG31764	vir-1	virus-induced RNA 1	2L:12403584..12403888	FBgn0043841	CG31764	vir-1	305	305	287/287/0/0	100	89	54,18	FBgn0043841	FBtr0100125+FBtr0305264+FBtr0080389+FBtr0080390+FBtr0305263+FBtr0080391	287+287+287+287+287+0	NA	NA	NA	0	0	FBgn0043841(1e-172)	NA
44	295	M07	1.6	sample	sample	254530	150760	13586	7060	202645	-103770	10323	-6526	1.15	0.76	0.916	0.639	0.797	0.841	BKN40844	Probe	FBgn0053828	FBgn0053828	CG33828	His1:CG33828	His1:CG33828	2L:21461487..21462098&2L:21491855..21492466&2L:21417267..21417878&2L:21427230..21427841&2L:21512042..21512653&2L:21526773..21527384&2L:21422169..21422780&2L:21471573..21472184&2L:21517087..21517698&2L:21476616..21477227&2L:21481659..21482270&2L:21466530..21467141&2L:21432277..21432888&2L:21531616..21532227&2L:21486810..21487421&2L:21501947..21502558&2L:21496900..21497511&2L:21456427..21457038&2L:…	FBgn0053819&FBgn0053837&FBgn0053801&FBgn0053804&FBgn0053849&FBgn0053858&FBgn0051617&FBgn0053825&FBgn0053852&FBgn0053828&FBgn0053831&FBgn0053822&FBgn0053807&FBgn0053861&FBgn0053834&FBgn0053843&FBgn0053840&FBgn0053816&FBgn0053864&FBgn0053855&FBgn0053846&FBgn0053810&FBgn0053813	CG33819&CG33837&CG33801&CG33804&CG33849&CG33858&CG31617&CG33825&CG33852&CG33828&CG33831&CG33822&CG33807&CG33861&CG33834&CG33843&CG33840&CG33816&CG33864&CG33855&CG33846&CG33810&CG33813	His1:CG33819&His1:CG33837&His1:CG33801&His1:CG33804&His1:CG33849&His1:CG33858&His1:CG31617&His1:CG33825&His1:CG33852&His1:CG33828&His1:CG33831&His1:CG33822&His1:CG33807&His1:CG33861&His1:CG33834&His1:CG33843&His1:CG33840&His1:CG33816&His1:CG33864&His1:CG33855&His1:CG33846&His1:CG33810&His1:CG33813	612&612&612&612&612&612&612&612&612&612&612&612&612&612&612&612&612&612&612&612&612&612&612	612	594/0/594/0	0	203	53,17	FBgn0053819&FBgn0053828&FBgn0053825&FBgn0053831&FBgn0053816&FBgn0053822&FBgn0053810	FBtr0091823&FBtr0091832&FBtr0091829&FBtr0091835&FBtr0091820&FBtr0091826&FBtr0091814	594&594&594&594&594&594&594	FBgn0053849&FBgn0053843&FBgn0053840&FBgn0053813&FBgn0051617&FBgn0053804&FBgn0053864&FBgn0053846&FBgn0053852&FBgn0053837&FBgn0053861&FBgn0053855&FBgn0053858&FBgn0053801&FBgn0053807&FBgn0053834&FBgn0051614	FBtr0091853&FBtr0091847&FBtr0091844&FBtr0091817&FBtr0085892&FBtr0091808&FBtr0091868&FBtr0091850&FBtr0091856&FBtr0091841&FBtr0091865&FBtr0091859&FBtr0091862&FBtr0091805&FBtr0091811&FBtr0091838&FBtr0085895	575&575&575&575&575&575&575&575&575&575&556&556&556&556&556&553&436	0	0	FBgn0053858(0.0)&FBgn0053861(0.0)&FBgn0053840(0.0)&FBgn0053831(0.0)&FBgn0051614(0.0)&FBgn0053849(0.0)&FBgn0053843(0.0)&FBgn0051617(0.0)&FBgn0053864(0.0)&FBgn0053807(0.0)&FBgn0053855(0.0)&FBgn0053852(0.0)&FBgn0053828(0.0)&FBgn0053837(0.0)&FBgn0053801(0.0)&FBgn0053825(0.0)&FBgn0053813(0.0)&FBgn0053819(0.0)&FBgn0053810(0.0)&FBgn0053816(0.0)&FBgn0053822(0.0)&FBgn0053804(0.0)&FBgn0053834(0.0)&FBgn0053…	NA
40	272	L08	1.6	sample	sample	225310	212310	11383	9860	218810	-13000	10621.5	-1523	1.07	1.01	0.835	0.862	0.781	0.855	BKN22080	Probe	CG7281	FBgn0004597	CG7281	CycC	Cyclin C	3R:10715348..10715698	FBgn0004597	CG7281	CycC	351	351	333/333/0/0	100	76	50,7	FBgn0004597	FBtr0083010	333	NA	NA	NA	0	0	FBgn0004597(0.0)	NA
12	227	J11	1.6	sample	sample	258460	251890	14113	12560	255175	-6570	13336.5	-1553	1.2	1.14	0.928	0.981	0.774	0.862	BKN25718	Probe	CG8179	FBgn0263980	CG43729	CG43729	NA	2R:11354650..11355130	FBgn0263980	CG43729	CG43729	481	481	463/460/3/0	99,35	109	49,24	FBgn0263980	FBtr0330013+FBtr0330010+FBtr0330011+FBtr0330012+FBtr0330014+FBtr0330009+FBtr0330016+FBtr0330008+FBtr0330015+FBtr0330007	463+463+463+463+463+0+0+0+0+0	FBgn0050122&FBgn0013813	FBtr0300924+FBtr0300923+FBtr0086660+FBtr0300925&FBtr0301303+FBtr0301302	2+2+2+0&1+1	0	0	FBgn0263980(0.0)	NA
51	103	E07	1.6	sample	sample	100510	100410	5602	4700	100460	-100	5151	-902	0.7	0.731	0.568	0.604	0.812	0.827	BKN45412	Probe	FBgn0026721	FBgn0026721	CG6953	fat-spondin	fat-spondin	2R:12945571..12946262	FBgn0026721	CG6953	fat-spondin	639	692	674/605/0/69	100	137	46,89	FBgn0026721	FBtr0086976+FBtr0086975	605+605	NA	NA	NA	0	0	FBgn0026721(0.0)	NA
5	200	I08	1.6	sample	sample	242300	251050	12736	13020	246675	8750	12878	284	1.03	1.07	0.86	0.857	0.837	0.804	BKN20916	Probe	CG32560	FBgn0261570	CG42684	CG42684	NA	X:17641207..17641836	FBgn0261570	CG42684	CG42684	630	630	612/611/1/0	99,84	133	48,02	FBgn0261570	FBtr0302835+FBtr0302836+FBtr0302837+FBtr0302834+FBtr0302833	612+612+612+612+612	FBgn0000535	FBtr0303286+FBtr0310016+FBtr0111009+FBtr0073955+FBtr0310014+FBtr0310015+FBtr0303285	1+1+1+1+0+0+0	0	0	FBgn0261570(0.0)	NA
51	348	O12	1.6	sample	sample	194380	185170	10737	8740	189775	-9210	9738.5	-1997	1.35	1.35	1.09	1.12	0.805	0.834	BKN45570	Probe	FBgn0037762	FBgn0037762	CG16905	eloF	elongase F	3R:5640037..5640327	FBgn0037762	CG16905	eloF	226	291	273/191/0/82	100	91	55,29	FBgn0037762	FBtr0082144	191	NA	NA	NA	0	0	FBgn0037762(7e-85)	NA
33	276	L12	1.6	sample	sample	196670	193070	11372	9320	194870	-3600	10346	-2052	0.916	0.887	0.749	0.729	0.817	0.822	BKN32258	Probe	CG31962	FBgn0020376	CG31962	Sr-CIII	Scavenger receptor class C, type III	2L:4120438..4120576	FBgn0020376	CG31962	Sr-CIII	139	139	121/121/0/0	100	39	53,45	FBgn0020376	FBtr0077466	121	NA	NA	NA	0	0	FBgn0020376(7e-74)	NA
34	90	D18	1.59	sample	sample	203310	200420	11539	8940	201865	-2890	10239.5	-2599	0.937	0.927	0.802	0.729	0.856	0.787	BKN32405	Probe	CG3838	FBgn0032130	CG3838	CG3838	NA	2L:9571992..9572126	FBgn0032130	CG3838	CG3838	135	135	117/117/0/0	100	26	49,17	FBgn0032130	FBtr0079834+FBtr0079835	117+117	NA	NA	NA	0	0	FBgn0032130(2e-71)	NA
33	215	I23	1.59	sample	sample	206750	214260	12162	10180	210505	7510	11171	-1982	0.963	0.984	0.801	0.796	0.832	0.809	BKN33884	Probe	HDC14054	NA	NA	NA	NA	3R:12874962..12875375	NA	NA	NA	0	414	396/0/0/396	0	87	47,45	NA	NA	NA	NA	NA	NA	0	0	NA	NA
40	335	N23	1.59	sample	sample	237970	245470	12533	11000	241720	7500	11766.5	-1533	1.13	1.17	0.92	0.962	0.815	0.825	BKN34676	Probe	HDC07557	NA	NA	NA	NA	2R:16614736..16615008	NA	NA	NA	0	273	255/0/0/255	0	67	50,13	NA	NA	NA	NA	NA	NA	0	0	NA	NA
29	28	B04	1.59	sample	sample	133860	162690	7397	7350	148275	28830	7373.5	-47	0.7	0.894	0.58	0.727	0.828	0.813	BKN31426	Probe	CG16707	FBgn0045823	CG16707	vsg	visgun	3L:9709095..9709441	FBgn0045823	CG16707	vsg	347	347	329/329/0/0	100	63	46,11	FBgn0045823	FBtr0076398+FBtr0076400+FBtr0330097+FBtr0076399+FBtr0076401	329+329+329+329+329	NA	NA	NA	0	0	FBgn0045823(0.0)	NA
48	262	K22	1.59	sample	sample	196610	182300	10929	8460	189455	-14310	9694.5	-2469	0.836	0.828	0.688	0.677	0.823	0.818	BKN42471	Probe	FBgn0082975	FBgn0082975	CR34622	snoRNA:Psi28S-3305b	snoRNA:Psi28S-3305b	3R:24428069..24428153	FBgn0082975	CR34622	snoRNA:Psi28S-3305b	85	85	67/67/0/0	100	28	55,73	FBgn0082975	FBtr0113591	67	NA	NA	NA	0	0	FBgn0082975(7e-42)&FBgn0082976(5e-12)	NA
50	265	L01	1.59	sample	sample	276510	272710	15046	13720	274610	-3800	14383	-1326	1.72	1.79	1.35	1.53	0.783	0.856	BKN45253	Probe	FBgn0033350	FBgn0033350	CG8237	CG8237	NA	2R:4813260..4813623	FBgn0033350	CG8237	CG8237	364	364	346/346/0/0	100	55	45,4	FBgn0033350	FBtr0088653	346	NA	NA	NA	0	0	FBgn0033350(0.0)	NA
6	287	L23	1.59	sample	sample	242180	232850	13562	11460	237515	-9330	12511	-2102	0.987	1.09	0.826	0.875	0.837	0.806	BKN24200	Probe	CG31139	FBgn0051139	CG31139	CG31139	NA	3R:18574064..18574443	FBgn0051139	CG31139	CG31139	380	380	362/362/0/0	100	92	48,79	FBgn0051139	FBtr0084321+FBtr0310041	362+362	NA	NA	NA	0	0	FBgn0051139(0.0)	NA
32	91	D19	1.59	sample	sample	189290	194090	11683	9220	191690	4800	10451.5	-2463	0.813	0.845	0.698	0.664	0.859	0.786	BKN32022	Probe	CG17945	FBgn0004174	CG17945	Mst84Dc	Male-specific RNA 84Dc	3R:3190082..3190227	FBgn0004174	CG17945	Mst84Dc	146	146	128/128/0/0	100	19	46,49	FBgn0004174	FBtr0081587+FBtr0112841	128+128	NA	NA	NA	0	0	FBgn0004174(5e-78)	NA
3	23	A23	1.59	sample	sample	248010	273430	15729	14920	260720	25420	15324.5	-809	0.958	1.1	0.802	0.883	0.837	0.806	BKN20396	Probe	CG8492	FBgn0035813	CG8492	CG8492	NA	3L:7724153..7724867	FBgn0035813	CG8492	CG8492	715	715	697/697/0/0	100	186	50,77	FBgn0035813	FBtr0306682	697	NA	NA	NA	0	0	FBgn0035813(0.0)	NA
52	239	J23	1.59	sample	sample	90760	91710	4752	4320	91235	950	4536	-432	0.569	0.582	0.452	0.492	0.795	0.846	BKN46020	Probe	FBgn0038069	FBgn0038069	CG11608	CG11608	NA	3R:8464895..8465503	FBgn0038069	CG11608	CG11608	546	609	591/511/0/80	100	174	52,58	FBgn0038069	FBtr0303841	511	NA	NA	NA	0	0	FBgn0038069(4e-162)	NA
36	222	J06	1.59	sample	sample	217250	215470	11407	9900	216360	-1780	10653.5	-1507	1.01	1.01	0.814	0.844	0.807	0.835	BKN32819	Probe	CG2200	FBgn0030447	CG2200	CG2200	NA	X:12988814..12989108	FBgn0030447	CG2200	CG2200	295	295	277/277/0/0	100	49	45,67	FBgn0030447	FBtr0073721	277	NA	NA	NA	0	0	FBgn0030447(1e-166)	NA
52	372	P12	1.58	sample	sample	186730	168100	9540	8090	177415	-18630	8815	-1450	1.17	1.07	0.908	0.921	0.776	0.864	BKN46146	Probe	FBgn0038820	FBgn0038820	CG4000	CG4000	NA	3R:16502253..16502437	FBgn0038820	CG4000	CG4000	185	185	167/167/0/0	100	13	43,7	FBgn0038820	FBtr0083935	167	NA	NA	NA	0	0	FBgn0038820(3e-101)	NA
37	180	H12	1.58	sample	sample	179800	234420	9839	10730	207110	54620	10284.5	891	0.827	1.09	0.685	0.89	0.829	0.814	BKN33002	Probe	CG15178	FBgn0037460	CG15178	sowi	solwind	3R:2453126..2453249	FBgn0037460	CG15178	sowi	124	124	106/106/0/0	100	28	50,35	FBgn0037460	FBtr0081701	106	NA	NA	NA	0	0	FBgn0037460(6e-65)	NA
23	275	L11	1.58	sample	sample	182340	176460	9193	8340	179400	-5880	8766.5	-853	0.927	0.917	0.718	0.792	0.775	0.864	BKN30242	Probe	CG4959	FBgn0028883	NA	CG4959	NA	2L:16134814..16135088	FBgn0085197	CG34168	CG34168	275	275	257/257/0/0	100	55	48,72	FBgn0085197	FBtr0112359	257	NA	NA	NA	0	0	FBgn0085197(1e-154)	NA
56	171	H03	1.58	sample	sample	217780	186450	10869	8720	202115	-31330	9794.5	-2149	1.06	0.995	0.823	0.855	0.78	0.86	BKN50614	Probe	FBgn0037339	FBgn0037339	CG2929	Pi4KIIalpha	Pi4KIIalpha	3R:1385445..1385804	FBgn0263484+FBgn0037339	CR43599+CG2929	snoRNA:Pi4KIIalpha-a+Pi4KIIalpha	161+88	360	342/143/62/137	69,76	104	54,02	NA	NA	NA	FBgn0263484&FBgn0037339	FBtr0309783&FBtr0078756+FBtr0301832+FBtr0078755+FBtr0078757	143&62+62+62+62	0	0	FBgn0263484(1e-86)&FBgn0037339(3e-38)	NA
[truncated: 21,808 more rows]
