# Supplementary material for: Evolutionary conserved NSL complex/BRD4 axis controls transcription activation via histone acetylation
Source: Nat Commun. 2020 May 7;11:2243. doi: 10.1038/s41467-020-16103-0 (PMC7206058; doi:10.1038/s41467-020-16103-0)
Supplement: Supplementary file 5 — Supplementary Data 2 [file 41467_2020_16103_MOESM5_ESM.xlsx]

## Sheet: NSL1_RNAi_DESeq2_DE
	baseMean	log2FoldChange	lfcSE	stat	pvalue	padj	gene_names
FBgn0029766	27158.3	3.05161	0.0911314	33.4858	7.75245e-246	9.6456e-242	CG15784
FBgn0036287	778.298	4.33918	0.139229	31.1657	3.10342e-213	1.93064e-209	CG10663
FBgn0031645	1686.44	3.35478	0.111786	30.0106	7.13456e-198	2.95894e-194	CG3036
FBgn0013576	10128.9	-2.37413	0.0822925	-28.8499	5.08269e-183	1.58097e-179	mtd
FBgn0031813	699.331	-3.69647	0.134066	-27.572	2.41114e-167	5.99989e-164	CG9527
FBgn0033376	694.357	-3.50994	0.129208	-27.1651	1.67802e-162	3.47966e-159	CG8777
FBgn0033431	653.158	-3.9153	0.144954	-27.0106	1.10982e-160	1.97263e-157	CG1827
FBgn0085427	896.023	2.98379	0.110521	26.9976	1.5784e-160	2.45481e-157	CG34398
FBgn0024841	2528.95	-2.64094	0.0987178	-26.7524	1.15672e-157	1.5991e-154	Pcd
FBgn0002872	582.219	-3.76398	0.140732	-26.7456	1.38835e-157	1.72738e-154	mu2
FBgn0035099	649.394	-3.64946	0.136584	-26.7195	2.79629e-157	3.16286e-154	CG6845
FBgn0015543	664.279	3.60544	0.137609	26.2006	2.61397e-151	2.71025e-148	snoRNA:Me28S-A1322
FBgn0036640	778.58	-3.29573	0.126947	-25.9614	1.3514e-148	1.29339e-145	nxf2
FBgn0040322	1288.64	-2.88347	0.111567	-25.8453	2.74662e-147	2.44096e-144	GNBP2
FBgn0263143	738.231	-3.25428	0.126055	-25.8163	5.81921e-147	4.82684e-144	vret
FBgn0033381	491.493	-4.36962	0.169573	-25.7684	2.00695e-146	1.56066e-143	GstE13
FBgn0010381	3111.18	2.53278	0.0991628	25.5417	6.79634e-144	4.97412e-141	Drs
FBgn0041161	749.79	-3.04345	0.119616	-25.4435	8.3257e-143	5.75491e-140	blue
FBgn0032136	8035.51	3.00689	0.118312	25.4149	1.72696e-142	1.13088e-139	Apoltp
FBgn0260639	869.871	-3.31361	0.130825	-25.3285	1.55204e-141	9.65523e-139	gammaTub23C
FBgn0000326	447.691	-4.16009	0.164531	-25.2846	4.71786e-141	2.79522e-138	clt
FBgn0005666	472.44	4.39525	0.174619	25.1705	8.43222e-140	4.76881e-137	bt
FBgn0030628	583.941	-3.56537	0.142313	-25.0529	1.62189e-138	8.77371e-136	CG9114
FBgn0045035	3306.62	-2.21246	0.0898933	-24.6121	9.37295e-134	4.85909e-131	tefu
FBgn0032923	1515.72	-2.41384	0.0991852	-24.3367	8.02579e-131	3.99428e-128	CG9248
FBgn0041630	494.805	-4.4912	0.188448	-23.8326	1.53533e-125	7.34716e-123	Hexo1
FBgn0260874	368.879	-4.89401	0.205574	-23.8065	2.85766e-125	1.31685e-122	Ir76a
FBgn0035083	2823.92	-2.58913	0.108809	-23.7951	3.75346e-125	1.66788e-122	Tina-1
FBgn0035842	746.21	-2.84889	0.120005	-23.7397	1.40491e-124	6.02753e-122	CG7504
FBgn0010041	1968.82	2.26324	0.0969362	23.3477	1.4532e-120	5.8325e-118	GstD5
FBgn0035073	548.332	-3.02798	0.129683	-23.3491	1.40818e-120	5.8325e-118	CG16896
FBgn0030040	1846.42	2.64555	0.113484	23.3122	3.33752e-120	1.29767e-117	CG15347
FBgn0051156	454.111	-3.55	0.153259	-23.1635	1.06294e-118	4.00759e-116	CG31156
FBgn0037973	377.007	4.6226	0.200601	23.0438	1.69769e-117	6.21254e-115	CG18547
FBgn0263773	1667.34	-3.01679	0.131417	-22.9558	1.28833e-116	4.57983e-114	fok
FBgn0032283	415.063	4.49945	0.196089	22.946	1.616e-116	5.58508e-114	CG7296
FBgn0065098	66168.2	-2.2563	0.0986474	-22.8724	8.7504e-116	2.9425e-113	RNaseMRP:RNA
FBgn0036763	588.184	-3.12866	0.13697	-22.842	1.75685e-115	5.75229e-113	CG7441
FBgn0034403	539.816	-3.08768	0.135296	-22.8217	2.7948e-115	8.91614e-113	CG18190
FBgn0024836	369.311	4.70496	0.206392	22.7963	4.99232e-115	1.53563e-112	stan
FBgn0037205	873.913	-2.61352	0.11465	-22.7957	5.06034e-115	1.53563e-112	BoYb
FBgn0033451	411.396	-3.65096	0.160223	-22.7867	6.21143e-115	1.84006e-112	CG1665
FBgn0036454	942.594	2.60217	0.114395	22.7472	1.5313e-114	4.43079e-112	CG17839
FBgn0028468	924.203	-2.52043	0.111223	-22.661	1.08565e-113	3.06993e-111	rtet
FBgn0032339	639.467	-2.64759	0.116881	-22.6521	1.32961e-113	3.67621e-111	CG4705
FBgn0037028	448.564	-4.13932	0.182958	-22.6245	2.48941e-113	6.73332e-111	CG3618
FBgn0027579	2823.52	-1.99049	0.0880695	-22.6014	4.20125e-113	1.11217e-110	mino
FBgn0052354	392.639	3.78497	0.167906	22.5422	1.60281e-112	4.15462e-110	CG32354
FBgn0029088	1374.15	-2.31612	0.103246	-22.4329	1.87859e-111	4.77009e-109	disp
FBgn0052438	1540.36	-2.59742	0.116033	-22.3851	5.49956e-111	1.36851e-108	SMC5
FBgn0040837	362.463	5.16389	0.231268	22.3286	1.94877e-110	4.75424e-108	CG8620
FBgn0015541	2085.62	2.26525	0.101547	22.3074	3.13279e-110	7.49579e-108	sda
FBgn0037347	395.917	-3.328	0.149673	-22.2351	1.57186e-109	3.69001e-107	CG1427
FBgn0033354	1036.57	-2.47412	0.111694	-22.1508	1.02436e-108	2.36019e-106	FANCI
FBgn0037332	523.528	-2.94043	0.133557	-22.0164	2.00781e-107	4.54203e-105	Hcs
FBgn0030457	415.547	-3.24084	0.147355	-21.9935	3.32429e-107	7.38585e-105	CG12096
FBgn0035227	1024.59	-2.43851	0.110967	-21.975	4.9962e-107	1.09057e-104	CG12090
FBgn0035268	531.132	-2.76227	0.126465	-21.8421	9.23631e-106	1.98135e-103	CG8001
FBgn0038704	713.524	-2.44021	0.112072	-21.7737	4.12374e-105	8.6962e-103	CG5316
FBgn0031327	1090.96	3.22404	0.148148	21.7624	5.27469e-105	1.0938e-102	CG5397
FBgn0025640	546.581	-2.92014	0.134632	-21.6897	2.56634e-104	5.23449e-102	CG13369
FBgn0002021	496.389	-3.32544	0.154035	-21.5888	2.28736e-103	4.59022e-101	l(2)37Bb
FBgn0025373	4246.92	-2.15392	0.0999351	-21.5532	4.93845e-103	9.75305e-101	Fpps
FBgn0039727	2077.13	-1.96229	0.0912055	-21.515	1.12601e-102	2.18904e-100	CG15523
FBgn0023513	875.618	-2.42473	0.112947	-21.4679	3.10933e-102	5.95174e-100	CG14803
FBgn0027518	1006.66	-2.2641	0.106406	-21.2781	1.81267e-100	3.41715e-98	CG7609
FBgn0037142	786.584	-2.33066	0.109577	-21.2696	2.17151e-100	4.03253e-98	CG14562
FBgn0028622	364.851	6.11719	0.290183	21.0805	1.20145e-98	2.19829e-96	qsm
FBgn0039017	315.332	-3.66557	0.174	-21.0665	1.61373e-98	2.90986e-96	CG6985
FBgn0036194	4038.82	-2.10181	0.0998299	-21.054	2.10393e-98	3.73959e-96	CG11652
FBgn0030085	409.412	-3.47052	0.165256	-21.0009	6.43265e-98	1.12725e-95	CG6999
FBgn0039802	1104.8	-2.46817	0.117673	-20.9748	1.11338e-97	1.92399e-95	dj-1beta
FBgn0024315	1467.61	2.54936	0.121967	20.9021	5.12391e-97	8.7331e-95	Picot
FBgn0040268	1277	-2.36183	0.113067	-20.8887	6.77727e-97	1.1395e-94	Top3alpha
FBgn0039874	904.545	-2.23567	0.107127	-20.8693	1.0185e-96	1.68963e-94	CG2135
FBgn0033033	686.062	2.75371	0.132257	20.8209	2.79975e-96	4.58349e-94	scaf
FBgn0002791	854.643	-2.36744	0.114006	-20.7659	8.80713e-96	1.4231e-93	mr
FBgn0038262	304.109	4.67985	0.225377	20.7645	9.05934e-96	1.44508e-93	CG14857
FBgn0264785	3178.84	-1.90374	0.0918075	-20.7362	1.63475e-95	2.57462e-93	Hph
FBgn0039702	433.988	-3.15543	0.152245	-20.726	2.02034e-95	3.14213e-93	Vps16B
FBgn0032700	378.794	-3.06433	0.147937	-20.7138	2.59858e-95	3.99155e-93	CG10338
FBgn0033174	313.339	-3.37834	0.164949	-20.4812	3.16929e-93	4.80882e-91	CG11125
FBgn0031571	451.513	3.05101	0.149218	20.4466	6.43719e-93	9.64958e-91	CG3921
FBgn0033715	421.755	-3.06204	0.150467	-20.3503	4.61716e-92	6.8389e-90	CG8490
FBgn0031694	1181.82	-2.11265	0.103937	-20.3263	7.52006e-92	1.10076e-89	Cyp4ac2
FBgn0037369	320.627	-3.46988	0.171182	-20.2701	2.36048e-91	3.41501e-89	CG2100
FBgn0033584	875.269	-2.64438	0.130508	-20.2622	2.77148e-91	3.96354e-89	CG7737
FBgn0034880	1374.38	2.03397	0.100474	20.2438	4.02865e-91	5.69596e-89	ItgalphaPS5
FBgn0033265	317.052	-3.3149	0.16398	-20.2153	7.18436e-91	1.00436e-88	coil
FBgn0037749	300.121	-3.90247	0.193976	-20.1183	5.10215e-90	7.05344e-88	CG9471
FBgn0032715	293.513	-3.3666	0.167799	-20.0633	1.54621e-89	2.11407e-87	CG17597
FBgn0036684	2524.12	-1.8281	0.0912991	-20.0232	3.4555e-89	4.67319e-87	CG3764
FBgn0032882	523.595	-2.539	0.126877	-20.0116	4.36518e-89	5.83995e-87	Ns4
FBgn0261850	752.834	-2.31193	0.115659	-19.9892	6.83392e-89	9.04549e-87	Xpd
FBgn0032509	1065.26	-2.22393	0.111471	-19.9508	1.4745e-88	1.93113e-86	CG6523
FBgn0267002	546.548	-2.54207	0.127493	-19.9388	1.87329e-88	2.42786e-86	unc-104
FBgn0037206	1222.72	-1.93082	0.0968401	-19.9382	1.89725e-88	2.43356e-86	CG12768
FBgn0051072	265.102	-3.955	0.199328	-19.8417	1.30012e-87	1.65062e-85	Lerp
FBgn0039690	458.567	-2.89975	0.14619	-19.8354	1.47203e-87	1.85e-85	CG1969
FBgn0023516	594.407	-2.77655	0.140271	-19.7942	3.33865e-87	4.15395e-85	Pex5
FBgn0032671	515.703	-2.44846	0.124387	-19.6842	2.94814e-86	3.63176e-84	CG7200
FBgn0015399	2648.81	1.96354	0.0997904	19.6767	3.41644e-86	4.16739e-84	kek1
FBgn0052533	577.667	-2.67292	0.135939	-19.6626	4.51177e-86	5.45004e-84	CG32533
FBgn0032282	249.083	4.27011	0.21747	19.6354	7.70613e-86	9.21919e-84	CG7299
FBgn0030189	1887.61	2.06693	0.105334	19.6227	9.89882e-86	1.17296e-83	CG2909
FBgn0003268	3943.79	-1.88423	0.0965206	-19.5215	7.20236e-85	8.45394e-83	rod
FBgn0037741	371.05	-3.1815	0.16298	-19.5208	7.30832e-85	8.49814e-83	CG16908
FBgn0038827	518.661	-2.73232	0.140264	-19.4799	1.62585e-84	1.87304e-82	Fancd2
FBgn0086768	725.811	-2.20969	0.113572	-19.4562	2.58019e-84	2.9452e-82	Pcmt
FBgn0037440	339.196	-3.07586	0.158141	-19.4501	2.90681e-84	3.28786e-82	CG1041
FBgn0265048	8591.02	-1.65673	0.0852595	-19.4316	4.17519e-84	4.67997e-82	cv-d
FBgn0016123	499.751	3.01521	0.155232	19.4239	4.84668e-84	5.38414e-82	Aph-4
FBgn0011297	671.098	-2.59261	0.133618	-19.4032	7.25186e-84	7.98475e-82	l(2)not
FBgn0034817	453.692	-2.72036	0.140544	-19.356	1.81545e-83	1.98139e-81	Art7
FBgn0014092	396.799	-2.80905	0.145696	-19.2803	7.86606e-83	8.5104e-81	CG4278
FBgn0039335	443.786	-2.60178	0.13512	-19.2554	1.27131e-82	1.36359e-80	Vps33B
FBgn0037338	318.889	-3.2081	0.166626	-19.2534	1.32298e-82	1.40689e-80	Snm1
FBgn0029147	908.221	-2.06792	0.107618	-19.2153	2.75668e-82	2.90666e-80	NtR
FBgn0052113	1547.05	-1.80105	0.0942473	-19.1098	2.09258e-81	2.18789e-79	CG32113
FBgn0033806	342.539	-2.96383	0.155157	-19.1021	2.42673e-81	2.51611e-79	FLASH
FBgn0004108	572.787	2.27788	0.1193	19.0937	2.84687e-81	2.92733e-79	Nrt
FBgn0030053	524.842	-2.51284	0.131707	-19.079	3.77367e-81	3.84853e-79	CG12081
FBgn0031734	331.91	3.18284	0.166828	19.0786	3.80543e-81	3.84937e-79	CG11147
FBgn0085359	3720	-2.34669	0.123647	-18.979	2.54591e-80	2.55454e-78	CG34330
FBgn0026598	425.907	-2.64786	0.13956	-18.973	2.85209e-80	2.83885e-78	Apc2
FBgn0011592	9504.75	-1.65356	0.0872282	-18.9567	3.8898e-80	3.84102e-78	fra
FBgn0261808	1088.06	-2.53107	0.133755	-18.9231	7.35423e-80	7.20483e-78	cu
FBgn0035372	729.198	-2.27329	0.12058	-18.853	2.77874e-79	2.70103e-77	CG12093
FBgn0030646	289.766	-3.10064	0.164575	-18.8403	3.53207e-79	3.40667e-77	CG9203
FBgn0038198	557.986	2.49035	0.132203	18.8374	3.72781e-79	3.5678e-77	Npc2b
FBgn0031483	847.667	-2.31503	0.122978	-18.8247	4.73907e-79	4.50104e-77	CG9641
FBgn0037844	386.824	-2.87566	0.153222	-18.7679	1.38308e-78	1.30366e-76	CG4570
FBgn0034689	366.879	-2.78424	0.148567	-18.7406	2.31009e-78	2.16106e-76	CG2921
FBgn0029906	359.397	-2.84726	0.152053	-18.7254	3.07106e-78	2.8515e-76	xit
FBgn0038499	751.251	-2.13664	0.114366	-18.6825	6.87372e-78	6.33503e-76	Brf
FBgn0026056	516.395	-2.42846	0.130013	-18.6785	7.40481e-78	6.77431e-76	Rlip
FBgn0053087	9014.31	-1.48107	0.0793167	-18.6729	8.23389e-78	7.47782e-76	LRP1
FBgn0027549	1221.43	-1.90272	0.102069	-18.6415	1.48161e-77	1.33582e-75	CG7927
FBgn0024689	1441.34	-1.98079	0.106475	-18.6033	3.02067e-77	2.70383e-75	fws
FBgn0036714	445.959	-2.51619	0.136254	-18.4669	3.81192e-76	3.38771e-74	CG7692
FBgn0037877	337.23	-2.72886	0.147832	-18.4592	4.39627e-76	3.87932e-74	CG6689
FBgn0032787	211.073	-4.35844	0.236298	-18.4447	5.75651e-76	5.04383e-74	CG10195
FBgn0032907	315.135	-2.98404	0.161881	-18.4336	7.06709e-76	6.14886e-74	CG9272
FBgn0266258	4082.48	-1.91847	0.104255	-18.4018	1.27098e-75	1.09817e-73	CR44953
FBgn0011674	421.886	3.05209	0.165885	18.3989	1.34096e-75	1.15063e-73	insc
FBgn0085433	534.44	-2.21315	0.120517	-18.3638	2.56239e-75	2.18364e-73	CG34404
FBgn0027655	2878.13	-1.50191	0.0818513	-18.3492	3.34765e-75	2.83344e-73	htt
FBgn0031575	211.53	-3.7777	0.206108	-18.3288	4.87789e-75	4.10072e-73	Cep97
FBgn0031247	283.036	-3.40286	0.185703	-18.3242	5.30312e-75	4.42828e-73	CG11562
FBgn0051472	311.19	-2.87105	0.157034	-18.283	1.12949e-74	9.36878e-73	sgll
FBgn0032642	449.949	-2.4799	0.135814	-18.2595	1.73931e-74	1.43314e-72	CG5110
FBgn0052091	2765.63	1.93379	0.105923	18.2566	1.83243e-74	1.49994e-72	CG32091
FBgn0004087	252.883	-3.69979	0.202746	-18.2484	2.12928e-74	1.73154e-72	Dhfr
FBgn0263110	1430.73	-1.86604	0.102377	-18.2271	3.14311e-74	2.53939e-72	CG43367
FBgn0003353	256.87	-3.13483	0.172384	-18.1851	6.7701e-74	5.43443e-72	sei
FBgn0013772	590.19	2.13675	0.117594	18.1706	8.81902e-74	7.03374e-72	Cyp6a8
FBgn0032935	1211.88	1.82117	0.10027	18.1627	1.01884e-73	8.07412e-72	Atg18b
FBgn0032724	421.071	-2.96605	0.163326	-18.1603	1.06395e-73	8.37826e-72	CG10428
FBgn0036181	983.188	2.39415	0.131931	18.1469	1.3578e-73	1.0625e-71	Muc68Ca
FBgn0036801	294.924	3.13562	0.173002	18.1248	2.03242e-73	1.58046e-71	MYPT-75D
FBgn0038924	557.739	-2.38381	0.131855	-18.079	4.66627e-73	3.60607e-71	CG6028
FBgn0027070	330.371	-2.91184	0.161104	-18.0743	5.07729e-73	3.89949e-71	CG17322
FBgn0027780	383.111	-2.96501	0.164076	-18.0709	5.40009e-73	4.11123e-71	U26
FBgn0032524	307.815	-2.96364	0.164002	-18.0707	5.41907e-73	4.11123e-71	CG9267
FBgn0039156	1036.34	-2.1284	0.118153	-18.0139	1.51516e-72	1.14253e-70	CG6178
FBgn0037794	364.077	-2.61425	0.145195	-18.0051	1.77585e-72	1.33103e-70	CG6254
FBgn0033184	394.061	-2.70452	0.150299	-17.9943	2.15829e-72	1.60799e-70	CG12736
FBgn0032517	447.578	-3.01401	0.16751	-17.993	2.21095e-72	1.63742e-70	CG7099
FBgn0260749	1812.94	-1.88459	0.104907	-17.9644	3.70503e-72	2.72769e-70	Utx
FBgn0034050	689.323	-2.4418	0.135986	-17.9563	4.28232e-72	3.13415e-70	CG8297
FBgn0033656	782.818	-1.99245	0.110975	-17.954	4.46663e-72	3.24993e-70	S2P
FBgn0037617	232.455	-3.43459	0.191335	-17.9507	4.73759e-72	3.42704e-70	CG8145
FBgn0034215	320.741	-2.88604	0.160876	-17.9395	5.79853e-72	4.17025e-70	Mtap
FBgn0037305	493.977	-2.46693	0.137549	-17.9349	6.29955e-72	4.50454e-70	CG12173
FBgn0040321	3923.09	-1.55491	0.0867194	-17.9304	6.83194e-72	4.85731e-70	GNBP3
FBgn0037473	367.531	-2.56972	0.143351	-17.9261	7.37144e-72	5.21111e-70	CG10068
FBgn0039056	3746.25	-1.55072	0.0865079	-17.9258	7.42103e-72	5.21652e-70	CenB1A
FBgn0031972	955.877	-2.1147	0.118029	-17.9168	8.71679e-72	6.09294e-70	Wwox
FBgn0036272	569.941	-2.43287	0.136054	-17.8817	1.63759e-71	1.13826e-69	CG4300
FBgn0260475	541.561	-2.26172	0.126521	-17.8762	1.80683e-71	1.24892e-69	CG30059
FBgn0266044	269.31	3.32404	0.186005	17.8706	1.99668e-71	1.37252e-69	CR44809
FBgn0028487	260.823	-3.11663	0.174687	-17.8412	3.38168e-71	2.31181e-69	f-cup
FBgn0033178	728.422	-2.06305	0.115928	-17.7961	7.58233e-71	5.15516e-69	CG11127
FBgn0023395	380.206	-2.71097	0.152356	-17.7936	7.91718e-71	5.33405e-69	Chd3
FBgn0037667	202.942	-4.05055	0.227642	-17.7935	7.93119e-71	5.33405e-69	CG16734
FBgn0030669	403.13	-3.07826	0.173287	-17.764	1.34422e-70	8.99182e-69	CG9240
FBgn0037788	4506.81	-1.55873	0.0877781	-17.7576	1.50552e-70	1.00169e-68	CG3940
FBgn0034756	196.786	4.29991	0.242204	17.7533	1.62538e-70	1.07569e-68	Cyp6d2
FBgn0035951	560.41	-2.44515	0.137871	-17.7351	2.24787e-70	1.47979e-68	CG5068
FBgn0035151	218.605	-3.32591	0.187644	-17.7245	2.71225e-70	1.77609e-68	CG17129
FBgn0034500	398.429	-2.63072	0.148534	-17.7113	3.43053e-70	2.23469e-68	CG11200
FBgn0052068	512.819	-2.33945	0.132235	-17.6916	4.86636e-70	3.1535e-68	CG32068
FBgn0001612	1543.12	-1.69681	0.0960628	-17.6636	7.99963e-70	5.15707e-68	Grip91
FBgn0034735	503.923	-2.39029	0.135556	-17.6332	1.37044e-69	8.78921e-68	CG4610
FBgn0027583	995.736	-2.06765	0.117434	-17.6069	2.17953e-69	1.38806e-67	CG7601
FBgn0033970	284.736	2.96685	0.168507	17.6067	2.18662e-69	1.38806e-67	CG10205
FBgn0031703	1637.31	-1.69446	0.0964212	-17.5735	3.92902e-69	2.48147e-67	CG12512
FBgn0039153	313.679	-3.01326	0.171494	-17.5707	4.13339e-69	2.59736e-67	CG5463
FBgn0029639	537.481	2.21829	0.126421	17.5469	6.28464e-69	3.92932e-67	CG14419
FBgn0026361	262.116	-3.12419	0.178312	-17.5209	9.92072e-69	6.17168e-67	2019-09-05
FBgn0050295	191.379	-4.08343	0.23319	-17.5112	1.17677e-68	7.28427e-67	Ipk1
FBgn0035216	1350.53	-1.72475	0.0988942	-17.4404	4.0721e-68	2.50817e-66	CG9168
FBgn0032364	1669.21	-1.9784	0.11351	-17.4293	4.94163e-68	3.02875e-66	CG4970
FBgn0086908	1410.28	-1.7511	0.100512	-17.4219	5.63008e-68	3.4338e-66	egg
FBgn0035089	785.063	-2.64449	0.151811	-17.4196	5.85705e-68	3.5548e-66	Phk-3
FBgn0037435	193.112	-3.79199	0.218031	-17.392	9.48707e-68	5.73e-66	CG18048
FBgn0040251	203.666	4.52443	0.260286	17.3825	1.11881e-67	6.72474e-66	Ugt86Di
FBgn0035087	5319.4	-1.58335	0.0911178	-17.377	1.23315e-67	7.37637e-66	CG2765
FBgn0034400	16994.5	-1.31555	0.0757864	-17.3586	1.69727e-67	1.0104e-65	CG15099
FBgn0037850	716.62	2.06474	0.11899	17.3523	1.89521e-67	1.12287e-65	CG14695
FBgn0035627	194.825	-3.60237	0.207649	-17.3484	2.02864e-67	1.19623e-65	Sse
FBgn0039321	1558.06	1.77958	0.102658	17.3351	2.55759e-67	1.50102e-65	CG10550
FBgn0052803	338.353	-2.54592	0.147048	-17.3136	3.71518e-67	2.17015e-65	CG32803
FBgn0029508	869.568	2.18918	0.126449	17.3127	3.77199e-67	2.19304e-65	Tsp42Ea
FBgn0036581	404.394	-2.44816	0.141485	-17.3033	4.44368e-67	2.57155e-65	MED10
FBgn0039689	838.335	-2.11799	0.122921	-17.2305	1.56696e-66	9.02598e-65	CG7598
FBgn0038742	1108.49	-2.14701	0.124834	-17.1989	2.70617e-66	1.55162e-64	Arc42
FBgn0036290	3449.06	1.68301	0.0979249	17.1867	3.33808e-66	1.90516e-64	CG10638
FBgn0027512	1185.65	-1.90485	0.110946	-17.1691	4.52399e-66	2.5702e-64	CG10254
FBgn0033814	1206.12	-1.76085	0.102652	-17.1536	5.9051e-66	3.3396e-64	CG4670
FBgn0034071	1868.21	-1.67258	0.0975792	-17.1407	7.37513e-66	4.1521e-64	CG8405
FBgn0263855	1862.99	-1.51494	0.0884476	-17.1281	9.16622e-66	5.13721e-64	BubR1
FBgn0263240	937.327	-1.85566	0.108466	-17.1083	1.28693e-65	7.18023e-64	Coop
FBgn0028562	182.93	4.82715	0.282481	17.0884	1.80962e-65	1.00515e-63	sut2
FBgn0027903	409.335	-2.43715	0.142743	-17.0736	2.33163e-65	1.28934e-63	CG12018
FBgn0052856	176.437	-4.10751	0.240628	-17.07	2.48306e-65	1.367e-63	CG32856
FBgn0039731	208.046	-3.41964	0.200523	-17.0536	3.286e-65	1.80107e-63	Sas-6
FBgn0003082	1079.57	-2.00319	0.117547	-17.0416	4.03583e-65	2.20236e-63	phr
FBgn0035761	540.56	-2.03891	0.119689	-17.035	4.515e-65	2.45309e-63	RhoGEF4
FBgn0039930	481.629	-2.36283	0.138773	-17.0265	5.21958e-65	2.82357e-63	CG11077
FBgn0038327	366.343	-2.60487	0.153083	-17.0161	6.24194e-65	3.362e-63	Trax
FBgn0035148	981.837	-1.76431	0.103805	-16.9963	8.74828e-65	4.69164e-63	CG3402
FBgn0033273	196.439	-3.66713	0.215798	-16.9933	9.20077e-65	4.91313e-63	Gasz
FBgn0035588	423.865	-2.54489	0.149781	-16.9908	9.61118e-65	5.11035e-63	CG10672
FBgn0036964	272.208	-2.72161	0.160372	-16.9706	1.35575e-64	7.17796e-63	FRG1
FBgn0039737	2607.67	-1.66814	0.0983163	-16.9671	1.43842e-64	7.58339e-63	CG7920
FBgn0032483	237.305	3.15426	0.186179	16.9421	2.20176e-64	1.15588e-62	CG15482
FBgn0050090	565.316	2.22787	0.131579	16.9318	2.62262e-64	1.37103e-62	CG30090
FBgn0034965	228.548	-2.98329	0.176214	-16.9299	2.70629e-64	1.40886e-62	ppk29
FBgn0034748	323.283	-2.78159	0.164341	-16.9257	2.9076e-64	1.50735e-62	CG17807
FBgn0031987	266.339	-2.79799	0.165416	-16.9148	3.49885e-64	1.80634e-62	CG12375
FBgn0035270	468.444	-2.10849	0.12484	-16.8896	5.36891e-64	2.76033e-62	CG13933
FBgn0039870	437.487	-2.22423	0.131716	-16.8866	5.64906e-64	2.89241e-62	CG1896
FBgn0000317	1028.91	-1.82788	0.108386	-16.8644	8.21936e-64	4.1912e-62	ck
FBgn0026088	729.055	-2.1602	0.12822	-16.8476	1.09222e-63	5.5467e-62	CG14818
FBgn0038889	651.921	-2.22431	0.132091	-16.8393	1.25803e-63	6.36274e-62	CG7922
FBgn0037070	366.132	-2.48719	0.147863	-16.8209	1.7164e-63	8.64591e-62	CG11309
FBgn0031245	512.582	-2.43303	0.144766	-16.8067	2.18075e-63	1.09407e-61	CG3625
FBgn0014032	187.668	-3.75733	0.223572	-16.8059	2.20813e-63	1.10336e-61	Sptr
FBgn0021979	3304.57	-1.91862	0.114179	-16.8037	2.29422e-63	1.14178e-61	l(2)k09913
FBgn0035996	735.06	1.95829	0.116709	16.7792	3.46311e-63	1.71665e-61	CG3448
FBgn0001258	4342.97	-2.00318	0.119601	-16.7488	5.77333e-63	2.85047e-61	ImpL3
FBgn0039698	549.295	-2.15287	0.128573	-16.7444	6.21858e-63	3.05816e-61	CG7789
FBgn0029713	533.347	-2.04142	0.121931	-16.7424	6.42984e-63	3.14961e-61	CG11436
FBgn0033372	166.218	-4.91999	0.293954	-16.7373	7.01268e-63	3.42164e-61	CG13742
FBgn0039846	460.517	-2.22733	0.133082	-16.7366	7.09359e-63	3.4476e-61	CG11337
FBgn0036135	451.633	-2.62881	0.157298	-16.7123	1.06616e-62	5.16154e-61	mRpL2
FBgn0263831	212.914	-3.02842	0.181403	-16.6945	1.43772e-62	6.93338e-61	Gen
FBgn0004391	1545.45	-1.77238	0.10622	-16.6859	1.65967e-62	7.97285e-61	shtd
FBgn0259175	2766.88	1.44404	0.0865865	16.6774	1.91346e-62	9.15664e-61	ome
FBgn0000032	574.601	-1.97336	0.118354	-16.6734	2.04768e-62	9.76139e-61	Acph-1
FBgn0038296	194.661	-3.28265	0.196994	-16.6637	2.40692e-62	1.14301e-60	CG6752
FBgn0000928	873.913	-1.82655	0.109754	-16.6422	3.44694e-62	1.63068e-60	fs(1)Yb
FBgn0038972	986.383	-1.9441	0.116837	-16.6394	3.61315e-62	1.70283e-60	CG7054
FBgn0035085	788.127	-1.9761	0.118981	-16.6085	6.0508e-62	2.84091e-60	CG3770
FBgn0037622	1132.88	-1.7897	0.107845	-16.5952	7.55173e-62	3.53228e-60	CG8202
FBgn0041174	267.982	-2.93127	0.176719	-16.5871	8.63518e-62	4.02393e-60	Vhl
FBgn0037779	483.484	-2.05302	0.123821	-16.5805	9.63494e-62	4.47306e-60	CG12811
FBgn0039589	727.565	-1.88567	0.113746	-16.5779	1.00663e-61	4.65596e-60	CG9986
FBgn0052076	496.129	-2.20231	0.132875	-16.5742	1.07003e-61	4.93085e-60	Alg10
FBgn0266669	1051.5	-1.80897	0.109156	-16.5724	1.10254e-61	5.06193e-60	Sec3
FBgn0003227	215.667	-3.29675	0.198952	-16.5705	1.13805e-61	5.20572e-60	rec
FBgn0031996	1081.57	-1.65517	0.0999367	-16.5622	1.30773e-61	5.95997e-60	CG8460
FBgn0031640	446.34	-2.34594	0.141786	-16.5456	1.72108e-61	7.81523e-60	Mon1
FBgn0034361	219.731	-3.10868	0.188315	-16.5079	3.22058e-61	1.45711e-59	mRpS28
FBgn0039613	2163.86	-1.54347	0.0935068	-16.5065	3.2922e-61	1.48411e-59	CG14527
FBgn0035726	3507.79	-1.53824	0.0932799	-16.4906	4.28714e-61	1.92565e-59	CG9953
FBgn0030520	15306.8	-1.49303	0.0905851	-16.482	4.93829e-61	2.21015e-59	Pdcd4
FBgn0016034	507.114	-2.0869	0.126722	-16.4683	6.20191e-61	2.76574e-59	mael
FBgn0027498	211.6	-3.05267	0.185449	-16.4609	6.99957e-61	3.11031e-59	CG2061
FBgn0039349	484.484	-2.32614	0.141322	-16.4599	7.12571e-61	3.15509e-59	Ssadh
FBgn0031391	323.11	-2.60189	0.158965	-16.3677	3.25376e-60	1.43558e-58	CG11723
FBgn0052707	389.716	-2.30168	0.140676	-16.3615	3.6011e-60	1.58321e-58	APC4
FBgn0031011	1964.63	-1.43085	0.0875468	-16.3438	4.81434e-60	2.10916e-58	CG8034
FBgn0039067	291.595	-2.52632	0.15459	-16.3421	4.95422e-60	2.16282e-58	wda
FBgn0037371	1409.56	-1.51041	0.0924805	-16.3322	5.82225e-60	2.53288e-58	Sym
FBgn0034786	989.687	-1.66743	0.102194	-16.3163	7.55669e-60	3.27597e-58	CG13531
FBgn0028382	353.239	-2.3626	0.144847	-16.311	8.24227e-60	3.56078e-58	cyp33
FBgn0031782	655.306	-2.09665	0.128559	-16.3088	8.54492e-60	3.67875e-58	WDR79
FBgn0086909	409.118	-2.31912	0.142235	-16.3049	9.11037e-60	3.90866e-58	CG31751
FBgn0038576	356.017	-2.59061	0.158962	-16.297	1.0362e-59	4.43038e-58	Arp5
FBgn0020766	650.014	-2.01216	0.123482	-16.2952	1.06735e-59	4.54795e-58	Aats-phe
FBgn0004512	218.921	3.71576	0.2281	16.2901	1.16124e-59	4.93111e-58	Mdr49
FBgn0003464	1471.56	-1.81783	0.111597	-16.2892	1.1772e-59	4.98189e-58	sol
FBgn0052176	431.308	-2.1186	0.130117	-16.2822	1.31986e-59	5.56666e-58	CG32176
FBgn0029118	1659.17	-1.6759	0.103019	-16.2679	1.66784e-59	7.01057e-58	Sucb
FBgn0259682	297.817	2.70652	0.166405	16.2647	1.75691e-59	7.36009e-58	Jabba
FBgn0015277	649.275	-2.02974	0.124841	-16.2586	1.94185e-59	8.10754e-58	Pi3K59F
FBgn0086359	877.486	1.99216	0.122535	16.2579	1.96493e-59	8.17649e-58	Invadolysin
FBgn0035590	239.673	-2.75713	0.169709	-16.2462	2.3751e-59	9.85032e-58	Prpk
FBgn0034299	399.796	-2.46996	0.152207	-16.2276	3.21922e-59	1.33068e-57	CG5757
FBgn0031560	219.417	3.40363	0.209925	16.2135	4.04547e-59	1.66668e-57	CG16713
FBgn0023511	2184.9	-1.55205	0.0958165	-16.1981	5.19724e-59	2.13413e-57	Edem1
FBgn0034795	715.193	-1.74468	0.107818	-16.1817	6.79217e-59	2.77988e-57	MED23
FBgn0034198	2276.29	1.57811	0.0975945	16.1701	8.19503e-59	3.34304e-57	CG11400
FBgn0000146	572.563	-2.0048	0.124088	-16.1563	1.02462e-58	4.1661e-57	aub
FBgn0037382	594.779	-2.0097	0.124519	-16.1396	1.34311e-58	5.44333e-57	Hpr1
FBgn0032169	193.612	-3.21536	0.199298	-16.1334	1.48502e-58	5.9989e-57	CG4709
FBgn0039358	1429.07	-1.70203	0.105538	-16.1272	1.64236e-58	6.61303e-57	CG5028
FBgn0031893	629.86	-1.86592	0.115729	-16.1232	1.75373e-58	7.03869e-57	CG4495
FBgn0025781	399.82	-2.17412	0.13512	-16.0903	2.9847e-58	1.19407e-56	Cdc16
FBgn0039854	313.011	-2.66318	0.165573	-16.0846	3.26914e-58	1.30368e-56	CG1635
FBgn0035021	359.405	-2.30455	0.143297	-16.0824	3.3921e-58	1.34839e-56	CG4622
FBgn0023515	531.233	-1.9239	0.119641	-16.0807	3.48556e-58	1.38113e-56	CG14814
FBgn0033375	228.058	-2.96904	0.184804	-16.0659	4.4259e-58	1.74816e-56	CG8078
FBgn0038353	232.215	2.93073	0.182507	16.0582	5.00897e-58	1.9722e-56	CG5399
FBgn0053054	296.523	-2.57472	0.160651	-16.0267	8.31238e-58	3.26255e-56	CG33054
FBgn0037578	450.223	-2.34456	0.146307	-16.0249	8.56422e-58	3.35082e-56	CG9601
FBgn0017429	450.513	-2.33889	0.146038	-16.0156	9.94627e-58	3.87936e-56	CG5989
FBgn0030893	1661.08	-1.74692	0.109237	-15.992	1.45338e-57	5.65093e-56	RhoGAP16F
FBgn0259923	396.767	2.30045	0.143893	15.9873	1.5669e-57	6.07334e-56	2019-09-04
FBgn0026257	249.656	-2.67217	0.167182	-15.9836	1.66344e-57	6.42749e-56	cav
FBgn0037901	729.271	-1.86296	0.116604	-15.9768	1.85358e-57	7.13999e-56	CG6744
FBgn0261243	7092.42	-1.24348	0.0778378	-15.9753	1.89996e-57	7.2961e-56	Psa
FBgn0086445	225.24	-2.87412	0.179923	-15.9741	1.93591e-57	7.41125e-56	l(2)37Cd
FBgn0032846	233.739	-3.06155	0.191714	-15.9694	2.08834e-57	7.97027e-56	CG10721
FBgn0032881	172.036	-3.37124	0.211429	-15.945	3.0869e-57	1.17453e-55	CG9319
FBgn0037726	1281.03	-1.61013	0.101049	-15.9342	3.67075e-57	1.39242e-55	CG9492
FBgn0029874	274.824	-2.69171	0.168937	-15.9332	3.72767e-57	1.40972e-55	CG3342
FBgn0034346	830.881	-1.92318	0.120706	-15.9327	3.75662e-57	1.41636e-55	CG12263
FBgn0261397	2406.79	-1.52748	0.095999	-15.9114	5.27967e-57	1.98458e-55	didum
FBgn0033232	727.967	-1.69198	0.106427	-15.898	6.54037e-57	2.45106e-55	CG12159
FBgn0033117	475.18	-2.28641	0.143913	-15.8874	7.74209e-57	2.89271e-55	CG3358
FBgn0051638	798.226	-1.6785	0.105665	-15.8851	8.03338e-57	2.99255e-55	CG31638
FBgn0039563	566.559	-1.88996	0.11901	-15.8807	8.6188e-57	3.20105e-55	CG4951
FBgn0034988	1067.95	-1.90383	0.119919	-15.8759	9.30195e-57	3.44449e-55	cN-IIIB
FBgn0031220	17016.8	-1.41624	0.0892447	-15.8692	1.03595e-56	3.82471e-55	CG4822
FBgn0039640	1149.87	1.79789	0.113307	15.8674	1.06509e-56	3.92066e-55	CG14516
FBgn0032224	248.763	-3.01008	0.190015	-15.8413	1.61396e-56	5.92357e-55	Sps2
FBgn0263768	208.037	-3.07873	0.194451	-15.833	1.84312e-56	6.74473e-55	CR43685
FBgn0035233	265.99	-2.55129	0.161362	-15.811	2.61484e-56	9.5407e-55	Pex10
FBgn0033748	458.55	-1.95562	0.123731	-15.8054	2.85451e-56	1.03847e-54	vis
FBgn0022936	416.899	-2.10946	0.133602	-15.7892	3.69218e-56	1.3393e-54	CycH
FBgn0039601	806.229	-1.98005	0.125422	-15.7871	3.8164e-56	1.38034e-54	CG1523
FBgn0036207	346.336	-2.2866	0.144908	-15.7797	4.29101e-56	1.5475e-54	CG10907
FBgn0029968	685.224	-1.79362	0.113701	-15.7749	4.6341e-56	1.6664e-54	Ir7g
FBgn0031661	830.84	-1.81578	0.115213	-15.7602	5.84843e-56	2.09701e-54	Gmd
FBgn0030349	627.737	-1.83032	0.116141	-15.7595	5.9145e-56	2.1146e-54	CG10353
FBgn0033905	161.849	-4.04597	0.25693	-15.7473	7.16209e-56	2.55332e-54	CG18324
FBgn0037046	159.42	-4.00941	0.254767	-15.7375	8.36311e-56	2.97297e-54	CG10581
FBgn0037105	493.153	-2.02222	0.128747	-15.7069	1.3565e-55	4.80841e-54	S1P
FBgn0038118	629.31	-1.90238	0.121183	-15.6984	1.55037e-55	5.48001e-54	timeout
FBgn0051989	659.186	-1.83084	0.116803	-15.6746	2.25795e-55	7.95848e-54	Cap-D3
FBgn0039602	587.98	-1.85377	0.11828	-15.6727	2.32527e-55	8.17261e-54	CG1647
FBgn0036565	1051.62	-1.77539	0.113348	-15.6632	2.69889e-55	9.45906e-54	CG5235
FBgn0003984	282.45	2.47808	0.158301	15.6542	3.10908e-55	1.08661e-53	vn
FBgn0033121	568.31	-1.80978	0.115688	-15.6436	3.6712e-55	1.27589e-53	Cyp6u1
FBgn0086200	149.77	-3.8582	0.246628	-15.6438	3.66354e-55	1.27589e-53	CR42490
FBgn0086444	624.675	-1.94105	0.124216	-15.6263	4.81642e-55	1.66925e-53	l(2)37Cb
FBgn0027083	239.158	-2.85126	0.182552	-15.6189	5.41706e-55	1.8722e-53	Aats-met
FBgn0019949	505.91	-1.89758	0.121512	-15.6164	5.63276e-55	1.94135e-53	Cdk9
FBgn0263241	881.441	1.92137	0.12305	15.6146	5.7945e-55	1.99158e-53	Mocs1
FBgn0267376	210.147	-3.08899	0.197893	-15.6094	6.28225e-55	2.15327e-53	SelR
FBgn0044511	234.038	-2.73845	0.175445	-15.6086	6.35954e-55	2.17378e-53	mRpS21
FBgn0032259	214.95	-2.82084	0.180822	-15.6001	7.27332e-55	2.4793e-53	CG6144
FBgn0052706	172.079	-3.71077	0.23794	-15.5954	7.821e-55	2.65871e-53	CG32706
FBgn0025382	241.251	-3.1052	0.199117	-15.5949	7.88579e-55	2.67343e-53	Rab27
FBgn0010194	563.568	-1.9402	0.124426	-15.5932	8.09923e-55	2.73833e-53	Wnt5
FBgn0039612	4185.47	-1.36142	0.0874007	-15.5768	1.04638e-54	3.52821e-53	CG14523
FBgn0261363	460.891	-2.00672	0.128874	-15.5711	1.14384e-54	3.84639e-53	PPO3
FBgn0023536	193.315	-2.90652	0.186707	-15.5673	1.21477e-54	4.07392e-53	CG3156
FBgn0026722	620.989	-1.8218	0.117254	-15.5372	1.94319e-54	6.49923e-53	drosha
FBgn0032242	2740.18	-1.49586	0.0964805	-15.5043	3.24557e-54	1.08261e-52	CG5355
FBgn0037009	1031.89	-1.61104	0.103911	-15.5041	3.25605e-54	1.0832e-52	CG5104
FBgn0032871	164.527	-3.42909	0.221274	-15.497	3.63483e-54	1.20599e-52	CG2611
FBgn0039711	381.671	-2.17503	0.140479	-15.483	4.52195e-54	1.49633e-52	CG7824
FBgn0028573	191.124	3.2429	0.20957	15.474	5.19458e-54	1.71435e-52	prc
FBgn0037251	238.334	-3.22298	0.20831	-15.472	5.36118e-54	1.76465e-52	CG9804
FBgn0033810	276.882	-2.35589	0.152303	-15.4685	5.6635e-54	1.85924e-52	CG4646
FBgn0033948	188.367	-2.98644	0.193105	-15.4654	5.93875e-54	1.94447e-52	CG12863
FBgn0036820	171.688	-3.13844	0.202947	-15.4643	6.03908e-54	1.97213e-52	CG6852
FBgn0260860	284.418	-2.39801	0.155101	-15.4609	6.37024e-54	2.07483e-52	Bet5
FBgn0014427	242.282	-2.87734	0.186116	-15.46	6.4615e-54	2.09906e-52	CG11899
FBgn0040813	10809.1	-1.54609	0.100059	-15.4518	7.33773e-54	2.3775e-52	Nplp2
FBgn0038584	384.921	-2.08196	0.134748	-15.4507	7.45909e-54	2.41055e-52	mTerf5
FBgn0262619	629.26	-1.81887	0.117769	-15.4444	8.22318e-54	2.65059e-52	DNA-ligI
FBgn0015351	831.735	1.7471	0.113175	15.4371	9.21163e-54	2.96153e-52	CG14906
FBgn0033188	4145.33	-1.43723	0.0931221	-15.4339	9.68888e-54	3.10693e-52	Drat
FBgn0047038	554.376	-1.96369	0.127272	-15.4291	1.04336e-53	3.33714e-52	CG6463
FBgn0037370	614.379	-2.05723	0.133384	-15.4233	1.14064e-53	3.63892e-52	CG1236
FBgn0027559	340.327	-2.47025	0.160488	-15.3921	1.84831e-53	5.8815e-52	Pol32
FBgn0033836	503.456	-1.94297	0.126274	-15.3869	2.00278e-53	6.35679e-52	CG18278
FBgn0033261	222.147	-2.64823	0.172265	-15.3729	2.4865e-53	7.87201e-52	udd
FBgn0032054	421.128	-2.17507	0.141651	-15.3551	3.27269e-53	1.03347e-51	CG13090
FBgn0036837	1599.99	-1.75661	0.11446	-15.3469	3.71618e-53	1.17055e-51	CG18135
FBgn0036480	776.14	-1.58849	0.103511	-15.3461	3.7594e-53	1.18117e-51	Cep135
FBgn0031613	318.27	-2.55145	0.16632	-15.3406	4.09366e-53	1.28295e-51	HP6
FBgn0038013	341.706	-2.22081	0.145101	-15.3053	7.0481e-53	2.20333e-51	CG10038
FBgn0040259	2708.64	1.6089	0.105194	15.2947	8.29459e-53	2.5865e-51	Ugt86Da
FBgn0038106	819.451	-1.77099	0.115976	-15.2703	1.20539e-52	3.74936e-51	CG7488
FBgn0040233	1374.75	-1.6724	0.109559	-15.2648	1.31147e-52	4.06914e-51	cana
FBgn0026433	303.141	-2.41659	0.158606	-15.2364	2.02696e-52	6.27348e-51	Grip128
FBgn0031484	571.406	-1.74896	0.11483	-15.2308	2.20748e-52	6.81526e-51	CG3165
FBgn0032693	795.464	-1.67162	0.109802	-15.224	2.44966e-52	7.54422e-51	Cyp310a1
FBgn0035383	1020.81	-1.62181	0.106642	-15.2081	3.12494e-52	9.60011e-51	CG2107
FBgn0265362	178.075	-3.23653	0.212988	-15.1958	3.76962e-52	1.15521e-50	CG44303
FBgn0022246	282.297	-2.36777	0.155828	-15.1947	3.83276e-52	1.17167e-50	Rpp30
FBgn0034617	364.644	-2.1982	0.144693	-15.1922	3.98418e-52	1.21498e-50	CG9754
FBgn0040964	134.38	-3.9581	0.260578	-15.1897	4.13836e-52	1.25891e-50	CG18661
FBgn0263593	3255	-1.52597	0.100471	-15.1883	4.23003e-52	1.28366e-50	Lpin
FBgn0032394	519.685	-2.21268	0.145706	-15.1859	4.38172e-52	1.32646e-50	CG6746
FBgn0001142	728.557	-1.72321	0.11353	-15.1785	4.90809e-52	1.48219e-50	Gs1
FBgn0031815	804.373	-1.76083	0.116062	-15.1715	5.46531e-52	1.64647e-50	frj
FBgn0053080	207.926	2.82897	0.186937	15.1332	9.77607e-52	2.93802e-50	CG33080
FBgn0021944	2085.29	-1.65749	0.109541	-15.1313	1.00727e-51	3.01987e-50	Coprox
FBgn0011836	1127.68	-1.62142	0.107234	-15.1203	1.18997e-51	3.55905e-50	Taf2
FBgn0260779	366.285	-2.30242	0.152296	-15.118	1.23169e-51	3.67498e-50	gatA
FBgn0038220	2101.09	-1.29565	0.085732	-15.1128	1.33337e-51	3.96885e-50	CG12207
FBgn0015075	895.504	-1.71627	0.113576	-15.1111	1.36789e-51	4.06187e-50	Ddx1
FBgn0264326	1808.44	-1.48145	0.0980675	-15.1064	1.46994e-51	4.35452e-50	DNApol-epsilon255
FBgn0000395	3976.66	1.52964	0.101328	15.096	1.72165e-51	5.08806e-50	cv-2
FBgn0050466	279.123	-2.35049	0.1558	-15.0866	1.9845e-51	5.85097e-50	CG30466
FBgn0029686	391.647	-1.97019	0.130667	-15.078	2.26161e-51	6.65223e-50	CG2941
FBgn0024957	2185.82	-1.69684	0.112585	-15.0717	2.4878e-51	7.30028e-50	Irp-1B
FBgn0031191	343.389	-2.11819	0.140618	-15.0635	2.8149e-51	8.24069e-50	Cp110
FBgn0035833	2545.08	-1.44479	0.0959546	-15.057	3.10693e-51	9.07429e-50	CG7565
FBgn0031360	687.008	-1.97298	0.131048	-15.0554	3.18366e-51	9.2766e-50	CG31937
FBgn0031717	369.873	-2.22655	0.147895	-15.0549	3.20533e-51	9.31793e-50	Oscillin
FBgn0052163	226.317	-2.6833	0.178333	-15.0466	3.63507e-51	1.05425e-49	CG32163
FBgn0033750	253.307	-2.59577	0.172881	-15.0148	5.87698e-51	1.7005e-49	CG13151
FBgn0034986	296.871	-2.42883	0.161785	-15.0128	6.05696e-51	1.74851e-49	mRpS17
FBgn0031873	181.204	-3.08638	0.20562	-15.0101	6.30244e-51	1.81516e-49	Gas41
FBgn0033100	297.941	-2.33289	0.155527	-14.9999	7.34934e-51	2.11179e-49	CG3420
FBgn0043364	3385.28	-1.2455	0.083057	-14.9958	7.82407e-51	2.24302e-49	cbt
FBgn0265102	158.846	-3.26801	0.217943	-14.9948	7.94214e-51	2.27163e-49	Oseg1
FBgn0039776	15138.5	-1.45489	0.0970374	-14.9931	8.15051e-51	2.32589e-49	PH4alphaEFB
FBgn0053145	461.994	-1.85053	0.123435	-14.9919	8.29266e-51	2.36104e-49	CG33145
FBgn0041147	187.835	-2.89929	0.193442	-14.9879	8.80983e-51	2.50255e-49	ida
FBgn0028647	355.28	-2.10712	0.140626	-14.9839	9.36297e-51	2.65362e-49	CG11902
FBgn0016038	627.573	-1.90261	0.127059	-14.9742	1.0833e-50	3.06326e-49	mod(r)
FBgn0028931	132.879	-3.82709	0.255913	-14.9547	1.45203e-50	4.09664e-49	CG16863
FBgn0000629	1034.29	-1.4567	0.0974095	-14.9544	1.45731e-50	4.10223e-49	E(z)
FBgn0035725	134.501	-3.74336	0.250663	-14.9338	1.98584e-50	5.57738e-49	Mis12
FBgn0015544	270.149	-2.39379	0.160403	-14.9236	2.31277e-50	6.48097e-49	spag
FBgn0036688	287.659	-2.31934	0.155459	-14.9193	2.46834e-50	6.90136e-49	Fit2
FBgn0037529	883.045	-1.8272	0.122479	-14.9185	2.49914e-50	6.97181e-49	mRpS9
FBgn0036571	768.672	-1.92163	0.128889	-14.9092	2.87281e-50	7.99631e-49	CG12272
FBgn0031092	418.094	-1.99176	0.133725	-14.8944	3.58412e-50	9.95393e-49	CG9577
FBgn0037207	7024.75	-1.47547	0.0990856	-14.8909	3.77781e-50	1.04685e-48	Mes2
FBgn0037696	131.885	-4.02495	0.271811	-14.8079	1.30227e-49	3.60063e-48	GstZ1
FBgn0028514	1531.06	-1.61029	0.108816	-14.7983	1.50153e-49	4.14236e-48	CG4793
FBgn0038860	197.399	-2.79883	0.189161	-14.7961	1.5533e-49	4.27569e-48	Ice2
FBgn0027889	1495.45	-1.51093	0.102212	-14.7822	1.90711e-49	5.23801e-48	ball
FBgn0032162	126.869	-4.31481	0.292356	-14.7588	2.70147e-49	7.40344e-48	CG4592
FBgn0024984	141.653	-3.70622	0.251127	-14.7583	2.71949e-49	7.43646e-48	CG3457
FBgn0035044	201.945	-2.81384	0.190765	-14.7503	3.06248e-49	8.35601e-48	CG3663
FBgn0034614	593.295	-1.80719	0.122566	-14.7447	3.32992e-49	9.06583e-48	CG9752
FBgn0038303	982.525	-1.53135	0.103895	-14.7394	3.5973e-49	9.77241e-48	SIDL
FBgn0260003	4536.81	-1.15809	0.0785931	-14.7353	3.82419e-49	1.03661e-47	Dys
FBgn0001316	9435.06	-1.24744	0.0846699	-14.733	3.95538e-49	1.06985e-47	klar
FBgn0035519	1049.51	-1.66327	0.112917	-14.73	4.13671e-49	1.11646e-47	CG1309
FBgn0037687	245.087	-2.47588	0.168208	-14.7192	4.85692e-49	1.308e-47	CG8132
FBgn0032779	1727.16	-1.47169	0.100054	-14.7089	5.65017e-49	1.51835e-47	CG16771
FBgn0035252	623.744	-1.78133	0.121255	-14.6907	7.39151e-49	1.98201e-47	CG7970
FBgn0035027	340.396	-2.07041	0.14094	-14.69	7.47024e-49	1.99881e-47	CG3511
FBgn0031655	171.302	-3.04855	0.207598	-14.6849	8.05583e-49	2.15087e-47	Marcal1
FBgn0030170	434.773	-1.90793	0.130022	-14.6739	9.47659e-49	2.52479e-47	CG2990
FBgn0004034	269.968	2.41938	0.164894	14.6724	9.68871e-49	2.57579e-47	y
FBgn0044020	165.013	-3.01557	0.205602	-14.667	1.04808e-48	2.78043e-47	Roc2
FBgn0032024	3658.71	-1.7167	0.117059	-14.6653	1.07581e-48	2.84792e-47	CG14273
FBgn0030678	232.322	-2.57802	0.176222	-14.6294	1.8249e-48	4.82068e-47	CG11679
FBgn0053806	1688.34	-1.51886	0.103834	-14.6278	1.86814e-48	4.92445e-47	His3:CG33806
FBgn0032499	570.768	-1.81019	0.123773	-14.6251	1.94182e-48	5.10784e-47	Uvrag
FBgn0021847	861.971	-1.73856	0.118957	-14.615	2.25497e-48	5.91906e-47	l(2)k14710
FBgn0026432	580.26	-1.82257	0.124724	-14.6128	2.32716e-48	6.09569e-47	Grip163
FBgn0032728	577.556	-1.64068	0.112357	-14.6024	2.71172e-48	7.08807e-47	Tango6
FBgn0035064	367.545	-2.30195	0.157908	-14.5778	3.88794e-48	1.01412e-46	Aats-tyr-m
FBgn0002989	294.592	-2.32905	0.159784	-14.5763	3.97582e-48	1.03488e-46	okr
FBgn0086350	429.679	-1.99996	0.137327	-14.5634	4.79795e-48	1.24626e-46	tef
FBgn0024194	835.836	-1.65969	0.113965	-14.5632	4.81764e-48	1.24877e-46	rasp
FBgn0024991	476.425	-1.77559	0.121967	-14.5579	5.20136e-48	1.34264e-46	CG2694
FBgn0036691	286.871	-2.6482	0.181906	-14.5581	5.19058e-48	1.34264e-46	beg
FBgn0040466	124.801	-3.85017	0.264676	-14.5467	6.1283e-48	1.57864e-46	Dip2
FBgn0023000	1300.86	-1.51469	0.104132	-14.5459	6.20155e-48	1.59421e-46	mth
FBgn0027571	36365.5	-1.4399	0.0990194	-14.5416	6.60418e-48	1.69421e-46	CG3523
FBgn0037744	743.235	-2.06214	0.141832	-14.5393	6.83074e-48	1.74872e-46	CG8417
FBgn0026090	764.586	-1.64258	0.113002	-14.5359	7.17269e-48	1.8325e-46	CG14812
FBgn0039141	774.062	-1.72987	0.119068	-14.5284	8.00246e-48	2.0403e-46	spas
FBgn0034631	624.84	-1.78372	0.123015	-14.5	1.21231e-47	3.08457e-46	TAF1C-like
FBgn0036906	152.702	-3.07661	0.212224	-14.497	1.26579e-47	3.21407e-46	CG14102
FBgn0038524	494.116	-1.78756	0.123388	-14.4873	1.4575e-47	3.69332e-46	sll
FBgn0005596	1107.25	-1.73351	0.119659	-14.4871	1.46171e-47	3.69645e-46	yem
FBgn0039258	356.603	-2.02985	0.140394	-14.4582	2.22491e-47	5.61507e-46	beta4GalT7
FBgn0030555	273.181	-2.41353	0.166935	-14.4579	2.23431e-47	5.62738e-46	Fbxl4
FBgn0025630	674.701	-1.76917	0.122388	-14.4553	2.31995e-47	5.83128e-46	CG4061
FBgn0034141	970.299	-1.76752	0.122318	-14.4501	2.50152e-47	6.27499e-46	CG8311
FBgn0030099	534.616	-1.94343	0.134499	-14.4494	2.53004e-47	6.33374e-46	CG12056
FBgn0033449	170.012	-2.83956	0.196538	-14.4479	2.58388e-47	6.45555e-46	CG1663
FBgn0002901	212.109	-2.65199	0.183584	-14.4456	2.67204e-47	6.66243e-46	mus304
FBgn0037298	1463.3	-1.44293	0.0999018	-14.4435	2.75585e-47	6.85765e-46	CG2604
FBgn0034417	1256.07	1.59192	0.110287	14.4343	3.14956e-47	7.82172e-46	CG15117
FBgn0035515	698.767	-1.68589	0.116835	-14.4297	3.36732e-47	8.34585e-46	CG14997
FBgn0032264	1148.66	1.97906	0.137163	14.4286	3.42069e-47	8.46128e-46	Lip4
FBgn0031561	142.36	3.40438	0.236131	14.4173	4.02767e-47	9.94291e-46	CG16712
FBgn0032249	143.504	-3.44627	0.239121	-14.4122	4.33453e-47	1.06792e-45	CG5337
FBgn0010247	1919.65	-1.59688	0.110887	-14.401	5.09718e-47	1.25334e-45	Parp
FBgn0035443	430.751	-1.78264	0.123869	-14.3913	5.86969e-47	1.44045e-45	CG12010
FBgn0266673	535.893	-1.6913	0.117557	-14.3871	6.2354e-47	1.52718e-45	Sec10
FBgn0086613	918.828	-1.51339	0.105267	-14.3767	7.24373e-47	1.77066e-45	Ino80
FBgn0034242	484.325	-1.8882	0.131378	-14.3723	7.72529e-47	1.88467e-45	CG14480
FBgn0031710	802.955	-1.70602	0.118753	-14.3661	8.44022e-47	2.05505e-45	CG7371
FBgn0264542	411.482	1.92908	0.134337	14.36	9.22137e-47	2.24087e-45	CG43921
FBgn0011241	219.255	-2.5982	0.181066	-14.3495	1.0738e-46	2.60433e-45	cbx
FBgn0039508	2388.31	-1.25235	0.0873947	-14.3298	1.42443e-46	3.44801e-45	CG3368
FBgn0000578	5662.65	-1.32995	0.0928598	-14.3221	1.59247e-46	3.84728e-45	ena
FBgn0016756	6238.87	-1.15897	0.0809271	-14.3212	1.61374e-46	3.89113e-45	Ubp64E
FBgn0038330	119.155	-3.96091	0.27686	-14.3066	1.99139e-46	4.79244e-45	CG14868
FBgn0032052	914.377	-1.75933	0.123009	-14.3024	2.1137e-46	5.07696e-45	PIG-U
FBgn0031651	354.451	-2.26886	0.158726	-14.2942	2.37738e-46	5.69929e-45	mRpL24
FBgn0038425	132.453	-3.63624	0.25446	-14.29	2.52603e-46	6.04401e-45	CG14881
FBgn0036579	317.812	-2.10477	0.147361	-14.2831	2.78902e-46	6.66046e-45	CG5027
FBgn0050001	125.965	-3.59136	0.251562	-14.2762	3.07798e-46	7.33645e-45	CG30001
FBgn0016672	253.351	-2.329	0.163414	-14.2521	4.34875e-46	1.03455e-44	Ipp
FBgn0035088	354.243	-1.94197	0.136355	-14.242	5.0251e-46	1.19317e-44	CG3776
FBgn0039860	213.408	-2.47158	0.17359	-14.238	5.32272e-46	1.26143e-44	CG1792
FBgn0035272	374.39	-1.96204	0.137817	-14.2366	5.43214e-46	1.28492e-44	mRpL46
FBgn0031464	288.411	2.38395	0.16758	14.2258	6.33891e-46	1.49656e-44	Duox
FBgn0024958	1205.62	-1.57919	0.111017	-14.2248	6.4311e-46	1.51545e-44	Irp-1A
FBgn0051658	225.127	-2.34663	0.16511	-14.2125	7.65872e-46	1.80132e-44	Nnf1b
FBgn0032059	307.59	-2.48312	0.174942	-14.1939	9.98738e-46	2.34458e-44	PrBP
FBgn0037754	229.385	-2.53369	0.178549	-14.1905	1.04959e-45	2.45932e-44	CG8500
FBgn0023479	9978.47	-1.19095	0.0839553	-14.1856	1.12559e-45	2.63244e-44	Tequila
FBgn0039876	208.192	-2.52508	0.17802	-14.1843	1.14661e-45	2.67657e-44	CG2126
FBgn0085732	463.013	-1.89256	0.133444	-14.1824	1.17682e-45	2.74195e-44	CR40190
FBgn0262598	929.226	-1.4888	0.10508	-14.1682	1.44094e-45	3.35105e-44	mtsh
FBgn0052082	137.157	3.72132	0.262864	14.1569	1.694e-45	3.93223e-44	CG32082
FBgn0033883	505.984	-2.2592	0.159622	-14.1534	1.7796e-45	4.12323e-44	CG16935
FBgn0052446	580.911	-1.8322	0.129477	-14.1507	1.84817e-45	4.27414e-44	Atox1
FBgn0027873	946.413	-1.62195	0.114625	-14.15	1.8667e-45	4.309e-44	Cpsf100
FBgn0004368	2446.71	-1.24764	0.0881901	-14.1472	1.9448e-45	4.48097e-44	Ptp4E
FBgn0050381	151.627	-3.01323	0.213007	-14.1461	1.97334e-45	4.53832e-44	CG30381
FBgn0040754	327.068	-1.99992	0.141463	-14.1374	2.23458e-45	5.12965e-44	CG17059
FBgn0039112	607.105	-2.14414	0.151729	-14.1313	2.43462e-45	5.57856e-44	CG10219
FBgn0010417	732.297	-1.76764	0.1251	-14.1298	2.48838e-45	5.69124e-44	Taf6
FBgn0051361	3037.67	1.46292	0.103647	14.1144	3.0946e-45	7.06478e-44	dpr17
FBgn0029092	5194.07	-1.12346	0.0796586	-14.1035	3.61368e-45	8.23469e-44	ced-6
FBgn0036386	384.925	-1.92937	0.13684	-14.0995	3.82409e-45	8.69824e-44	CG8833
FBgn0031378	179.394	-2.76686	0.19626	-14.098	3.9086e-45	8.87423e-44	CG15362
FBgn0261004	1180.04	-1.46534	0.103942	-14.0976	3.9263e-45	8.89817e-44	asl
FBgn0083961	241.325	-2.31999	0.164657	-14.0898	4.38565e-45	9.92115e-44	CG34125
FBgn0261988	5169.68	-1.33648	0.0948764	-14.0866	4.59418e-45	1.0374e-43	Gprk2
FBgn0051064	420.995	-2.02276	0.143642	-14.0819	4.90768e-45	1.10618e-43	CG31064
FBgn0000826	116.205	-4.53308	0.322033	-14.0765	5.30009e-45	1.19247e-43	png
FBgn0032763	152.801	-2.91307	0.206964	-14.0752	5.39219e-45	1.211e-43	CG17568
FBgn0034366	382.395	-1.92137	0.136564	-14.0693	5.86143e-45	1.31402e-43	Atg7
FBgn0039305	221.824	-2.57051	0.182719	-14.0681	5.96478e-45	1.33478e-43	CG11858
FBgn0034027	170.381	-2.78225	0.197774	-14.0678	5.99015e-45	1.33805e-43	CG8187
FBgn0016054	297.741	-2.2808	0.162195	-14.0621	6.49521e-45	1.44827e-43	phr6-4
FBgn0031774	238.776	-2.52488	0.179571	-14.0606	6.63138e-45	1.47599e-43	CG9147
FBgn0031773	252.643	-2.53785	0.180496	-14.0605	6.64469e-45	1.47631e-43	Fbw5
FBgn0034177	155.976	-2.95042	0.209931	-14.0543	7.25273e-45	1.60853e-43	CG6796
FBgn0030030	227.481	-2.67698	0.190513	-14.0515	7.54627e-45	1.67065e-43	CG1636
FBgn0042173	719.089	-1.59733	0.113686	-14.0504	7.65739e-45	1.69224e-43	CG18853
FBgn0086895	1110.35	-1.51472	0.107873	-14.0417	8.66306e-45	1.9111e-43	pea
FBgn0039128	126.69	-3.52795	0.251283	-14.0397	8.90614e-45	1.96124e-43	CG13599
FBgn0033479	258.008	-2.20233	0.156881	-14.0382	9.09996e-45	2.00038e-43	CG2292
FBgn0263967	218.625	-2.5145	0.179196	-14.0321	9.91586e-45	2.17589e-43	CR43723
FBgn0033246	8018.84	-1.4267	0.101682	-14.031	1.00695e-44	2.20573e-43	ACC
FBgn0035111	925.69	-1.52409	0.108702	-14.0208	1.16369e-44	2.54457e-43	CG16940
FBgn0000221	264.584	-2.51627	0.179516	-14.017	1.22742e-44	2.67922e-43	brn
FBgn0010309	482.535	-1.74651	0.124602	-14.0167	1.23136e-44	2.68312e-43	pigeon
FBgn0031238	233.183	-2.38281	0.170053	-14.0121	1.31387e-44	2.8579e-43	CG3645
FBgn0031479	275.837	-2.48389	0.177369	-14.0041	1.47101e-44	3.19413e-43	Prx6005
FBgn0036648	360.753	-1.98226	0.141551	-14.0039	1.47579e-44	3.19892e-43	CG4098
FBgn0005198	951.831	-1.49541	0.106844	-13.9962	1.64364e-44	3.55655e-43	gig
FBgn0010548	2015.13	-1.37657	0.0984234	-13.9862	1.89303e-44	4.08909e-43	Aldh-III
FBgn0033899	357.985	-2.06633	0.147862	-13.9747	2.22374e-44	4.79511e-43	CG13016
FBgn0029608	415.443	-1.94472	0.139171	-13.9736	2.26055e-44	4.86605e-43	CG3091
FBgn0032210	629.111	-1.69761	0.121494	-13.9728	2.28614e-44	4.91264e-43	CYLD
FBgn0010350	1768.45	-1.3324	0.0953611	-13.9721	2.30648e-44	4.94781e-43	CdsA
FBgn0085364	19550.3	-1.42398	0.101917	-13.9719	2.31268e-44	4.95257e-43	CR34335
FBgn0050077	208.328	-2.40497	0.172175	-13.9682	2.43611e-44	5.20792e-43	Blos1
FBgn0034058	389.074	-2.04666	0.146628	-13.9582	2.80237e-44	5.98063e-43	Pex11
FBgn0027356	610.147	1.55755	0.111703	13.9437	3.43503e-44	7.31827e-43	Amph
FBgn0031094	215.824	-2.41695	0.173356	-13.9421	3.51371e-44	7.47308e-43	CG9578
FBgn0031673	1404.09	-1.4272	0.102467	-13.9284	4.25627e-44	9.03694e-43	CG31650
FBgn0017482	123.021	-3.60526	0.258846	-13.9282	4.26899e-44	9.04852e-43	T3dh
FBgn0031399	378.609	-1.92024	0.137908	-13.924	4.52814e-44	9.58148e-43	mio
FBgn0024945	379.534	-2.16959	0.155828	-13.923	4.59176e-44	9.6996e-43	NitFhit
FBgn0038429	168.104	-2.91832	0.20966	-13.9193	4.83756e-44	1.02015e-42	CG14882
FBgn0035420	3793.77	-1.30128	0.0935054	-13.9167	5.01767e-44	1.05634e-42	CG14967
FBgn0263120	9306.73	-1.24068	0.0892072	-13.9079	5.67352e-44	1.1924e-42	Acsl
FBgn0037717	125.756	-3.61416	0.259906	-13.9056	5.85539e-44	1.22855e-42	CG8301
FBgn0037661	130.555	-3.3018	0.237458	-13.9048	5.92439e-44	1.24093e-42	Ada
FBgn0261532	1481.38	-1.31095	0.0943736	-13.891	7.17827e-44	1.50104e-42	cdm
FBgn0033316	577.391	-1.70858	0.123064	-13.8837	7.95272e-44	1.6602e-42	CG14749
FBgn0031319	763.531	-1.44947	0.104428	-13.8801	8.36605e-44	1.74356e-42	CG4896
FBgn0035907	123.49	-3.65798	0.263814	-13.8658	1.02121e-43	2.12474e-42	GstO1
FBgn0264325	303.01	-2.19162	0.158109	-13.8615	1.08402e-43	2.25164e-42	Atg6
FBgn0031093	291.068	-2.42208	0.174738	-13.8612	1.0889e-43	2.25802e-42	CG9581
FBgn0035169	336.476	-1.99753	0.144148	-13.8574	1.14698e-43	2.3745e-42	CG13890
FBgn0261089	273.693	2.65889	0.191982	13.8497	1.27721e-43	2.63971e-42	Sytalpha
FBgn0016797	384.099	2.1059	0.152133	13.8425	1.41173e-43	2.91289e-42	fz2
FBgn0031739	703.42	-1.84963	0.133714	-13.8328	1.616e-43	3.32885e-42	CG14005
FBgn0033205	4979.76	1.56063	0.112843	13.83	1.67918e-43	3.45327e-42	CG2064
FBgn0261108	1586.27	-1.31081	0.0948276	-13.8231	1.85049e-43	3.7993e-42	Atg13
FBgn0029892	198.242	-2.51987	0.182458	-13.8107	2.19729e-43	4.50391e-42	CG3184
FBgn0031848	137.55	-3.48333	0.252222	-13.8106	2.20096e-43	4.504e-42	Nse1
FBgn0035149	750.211	-1.81866	0.131689	-13.8103	2.21058e-43	4.51626e-42	MED30
FBgn0032256	202.713	-2.39268	0.173329	-13.8042	2.40266e-43	4.90063e-42	RluA-2
FBgn0033929	2314.35	-1.21167	0.087798	-13.8007	2.52367e-43	5.13903e-42	Tfb1
FBgn0053970	154.587	3.15129	0.228403	13.797	2.65537e-43	5.39838e-42	CG33970
FBgn0052039	262.339	-2.31843	0.168126	-13.7899	2.93329e-43	5.95367e-42	CG32039
FBgn0052022	511.459	-1.98177	0.143724	-13.7887	2.98143e-43	6.04152e-42	CG32022
FBgn0085224	137.286	-3.25704	0.236215	-13.7885	2.99054e-43	6.05013e-42	CG34195
FBgn0051852	723.825	-1.53121	0.111066	-13.7865	3.0711e-43	6.20303e-42	Tap42
FBgn0033400	464.057	-1.84802	0.134172	-13.7736	3.67662e-43	7.41402e-42	CG2063
FBgn0036036	132.21	-3.09114	0.224522	-13.7676	3.98991e-43	8.03277e-42	CG14174
FBgn0036133	1105.79	-1.5187	0.110338	-13.7641	4.18959e-43	8.42114e-42	CG7638
FBgn0037481	157.416	-2.8294	0.205639	-13.7591	4.49182e-43	9.01406e-42	MAGE
FBgn0050104	1984.4	1.35798	0.0987446	13.7524	4.9249e-43	9.86725e-42	NT5E-2
FBgn0015247	2686.45	-1.28194	0.0933768	-13.7287	6.83947e-43	1.36811e-41	Diap2
FBgn0001250	181.933	3.12033	0.227289	13.7285	6.85711e-43	1.36944e-41	if
FBgn0000057	542.795	-1.68386	0.122825	-13.7094	8.91993e-43	1.77855e-41	adp
FBgn0032772	168.158	2.7998	0.204338	13.7018	9.90864e-43	1.97253e-41	CG17350
FBgn0030342	910.811	-1.61729	0.118084	-13.6961	1.07075e-42	2.12817e-41	CG10347
FBgn0037491	223.954	-2.22614	0.162604	-13.6905	1.15676e-42	2.29545e-41	CG1227
FBgn0015781	245.585	-2.27069	0.165924	-13.6851	1.2462e-42	2.46898e-41	P5cr
FBgn0023526	629.757	-1.85564	0.135632	-13.6814	1.31077e-42	2.59278e-41	CG2865
FBgn0265351	217.771	-2.44438	0.178674	-13.6807	1.32409e-42	2.61497e-41	nac
FBgn0003116	149.422	-3.0205	0.220799	-13.6799	1.33864e-42	2.63952e-41	pn
FBgn0039003	1986.77	1.47566	0.107873	13.6796	1.34342e-42	2.64475e-41	wfs1
FBgn0025519	601.458	-1.62462	0.118771	-13.6785	1.36458e-42	2.68217e-41	fidipidine
FBgn0035249	191.391	-2.47584	0.181015	-13.6776	1.38266e-42	2.71341e-41	CG17249
FBgn0031318	1848.37	-1.275	0.093234	-13.6752	1.42778e-42	2.79755e-41	CG4887
FBgn0039766	143.364	-2.98701	0.218431	-13.6749	1.43486e-42	2.80699e-41	CG15536
FBgn0015299	928.078	-1.62628	0.118966	-13.6702	1.52945e-42	2.98734e-41	Ssb-c31a
FBgn0035482	279.553	-2.01409	0.147422	-13.662	1.7115e-42	3.33768e-41	CG14985
FBgn0033247	422.881	-1.97583	0.144643	-13.66	1.76017e-42	3.42724e-41	Nup44A
FBgn0033990	170.464	-2.66406	0.195111	-13.6541	1.90878e-42	3.71078e-41	CG10265
FBgn0085384	168.023	2.78593	0.204075	13.6515	1.97654e-42	3.83652e-41	CG34355
FBgn0039140	1584.24	-1.32936	0.0973986	-13.6487	2.05582e-42	3.9842e-41	Miro
FBgn0031453	3844.15	-1.48578	0.108926	-13.6402	2.30857e-42	4.46706e-41	Bacc
FBgn0035001	8779.83	-1.07041	0.0784757	-13.6401	2.31395e-42	4.47053e-41	slik
FBgn0037200	487.48	-1.72426	0.126436	-13.6374	2.39941e-42	4.62844e-41	CG11109
FBgn0031597	176.173	-2.56506	0.188122	-13.6351	2.47772e-42	4.77211e-41	CG17612
FBgn0036147	3048.32	-1.37296	0.100699	-13.6344	2.50145e-42	4.81037e-41	Plod
FBgn0033258	106.924	-3.96935	0.291228	-13.6297	2.66707e-42	5.12093e-41	CG8712
FBgn0004406	901.026	-1.55838	0.114418	-13.62	3.04631e-42	5.8311e-41	tam
FBgn0039204	559.225	-1.67943	0.123307	-13.62	3.04611e-42	5.8311e-41	CG6607
FBgn0034172	301.425	-2.01702	0.148115	-13.6179	3.13518e-42	5.992e-41	CG6665
FBgn0034915	2823.24	1.3964	0.102555	13.6161	3.21174e-42	6.1289e-41	eIF6
FBgn0261882	165.305	-2.66157	0.195478	-13.6157	3.23041e-42	6.15509e-41	l(2)35Bc
FBgn0033683	718.33	-1.58999	0.1168	-13.6129	3.3588e-42	6.38994e-41	CG18343
FBgn0030316	270.246	-2.21527	0.162954	-13.5944	4.32219e-42	8.21017e-41	CG11695
FBgn0053196	4111.28	-1.3049	0.0960027	-13.5923	4.44828e-42	8.43681e-41	dp
FBgn0035356	121.774	-3.27617	0.24107	-13.5901	4.58466e-42	8.68225e-41	CG16986
FBgn0000063	347.749	-2.00945	0.147868	-13.5895	4.6214e-42	8.73853e-41	ald
FBgn0035035	254.359	-2.32629	0.171215	-13.5869	4.78687e-42	9.03768e-41	CG3570
FBgn0262109	18611.6	-1.50419	0.110711	-13.5866	4.80767e-42	9.06318e-41	CR42862
FBgn0039696	1066.86	-1.34597	0.0990862	-13.5839	4.99206e-42	9.39655e-41	CG7837
FBgn0038272	869.91	-1.46457	0.107832	-13.5819	5.12772e-42	9.63733e-41	CG7265
FBgn0004872	249.414	2.27417	0.167544	13.5736	5.74426e-42	1.07798e-40	piwi
FBgn0051754	672.286	-1.59839	0.117773	-13.5718	5.88476e-42	1.10268e-40	His-Psi:CR31754
FBgn0038455	2572.36	1.30279	0.0960066	13.5698	6.04599e-42	1.13119e-40	CG14907
FBgn0019686	1043.1	-1.36719	0.100813	-13.5616	6.76215e-42	1.26328e-40	lok
FBgn0038815	103.661	-4.74183	0.349827	-13.5548	7.42374e-42	1.3848e-40	CG5466
FBgn0030757	846.54	-1.4655	0.108148	-13.5509	7.82742e-42	1.45791e-40	CG9902
FBgn0032230	124.596	3.81288	0.281445	13.5475	8.1949e-42	1.52408e-40	lft
FBgn0031886	562.75	-1.68738	0.124587	-13.5438	8.62489e-42	1.60165e-40	Nuf2
FBgn0038739	339.821	-2.04537	0.151026	-13.5432	8.6953e-42	1.61232e-40	CG4686
FBgn0036336	250.585	-2.30374	0.170143	-13.5401	9.07151e-42	1.67958e-40	ste14
FBgn0031282	172.509	-2.97236	0.219563	-13.5376	9.38023e-42	1.73416e-40	Pex12
FBgn0034237	14419.5	-1.1784	0.0871052	-13.5284	1.06276e-41	1.96184e-40	eIF3-S9
FBgn0022720	2889.53	-1.24343	0.0919421	-13.5241	1.12734e-41	2.07798e-40	zf30C
FBgn0037031	101.455	-4.58307	0.3389	-13.5234	1.13842e-41	2.09529e-40	CG11456
FBgn0035762	867.244	-1.42263	0.105208	-13.5221	1.15801e-41	2.12821e-40	Rint1
FBgn0016762	224.561	-2.31782	0.171419	-13.5214	1.16968e-41	2.14649e-40	angel
FBgn0028863	970.155	-1.65472	0.12243	-13.5157	1.26422e-41	2.31656e-40	CG4587
FBgn0033199	415.861	-1.92812	0.142678	-13.5138	1.29606e-41	2.3714e-40	CG17985
FBgn0036887	467.752	-1.78362	0.132007	-13.5116	1.33618e-41	2.44123e-40	CG9231
FBgn0004914	2237.53	-1.19645	0.0886271	-13.4998	1.56818e-41	2.8609e-40	Hnf4
FBgn0028507	692.8	-1.77595	0.131563	-13.4989	1.58766e-41	2.88796e-40	CG3793
FBgn0035496	116.766	3.70962	0.274809	13.4989	1.58702e-41	2.88796e-40	CG14990
FBgn0032845	144.033	-2.87169	0.212795	-13.4951	1.67065e-41	3.03449e-40	CG10747
FBgn0037897	1160.87	-1.49924	0.111142	-13.4894	1.80442e-41	3.27268e-40	CG5270
FBgn0033352	2700.26	-1.24879	0.0925891	-13.4875	1.8536e-41	3.35699e-40	PAN2
FBgn0030323	128.463	-3.55255	0.263479	-13.4832	1.96295e-41	3.54985e-40	CG2371
FBgn0037656	184.337	-2.49085	0.184753	-13.482	1.99562e-41	3.60371e-40	CG11986
FBgn0033233	271.182	-2.11826	0.157123	-13.4816	2.0072e-41	3.61936e-40	Kdm4A
FBgn0032699	2776.19	-1.18994	0.0883092	-13.4746	2.20534e-41	3.97089e-40	CG10383
FBgn0029706	1038.42	-1.42254	0.105601	-13.4708	2.32327e-41	4.17718e-40	CG3626
FBgn0051352	3480.93	-1.09563	0.0813755	-13.4639	2.55106e-41	4.58013e-40	Unc-115a
FBgn0261238	1073.82	-1.40153	0.104168	-13.4545	2.89856e-41	5.19652e-40	Alh
FBgn0262647	1604.83	-1.23907	0.0921847	-13.4411	3.47063e-41	6.21318e-40	Nup160
FBgn0035206	662.102	-1.82147	0.135533	-13.4392	3.56032e-41	6.36458e-40	CG9186
FBgn0039682	454.132	-1.76999	0.131713	-13.4382	3.61054e-41	6.44509e-40	Obp99c
FBgn0034750	446.401	-1.76587	0.131433	-13.4355	3.74596e-41	6.67725e-40	CG3732
FBgn0039558	266.381	-2.10575	0.156808	-13.4288	4.09842e-41	7.29506e-40	BCAS2
FBgn0001995	629.091	-1.62031	0.120789	-13.4145	4.97463e-41	8.84205e-40	mRpL4
FBgn0036889	237.888	-2.27119	0.169391	-13.408	5.4309e-41	9.63927e-40	CG14100
FBgn0033438	284.748	2.32143	0.173165	13.4059	5.58475e-41	9.89821e-40	Mmp2
FBgn0030361	130.203	-3.39648	0.253425	-13.4023	5.86307e-41	1.03767e-39	CG1492
FBgn0040777	4502.77	-1.09118	0.081445	-13.3977	6.23669e-41	1.10223e-39	CG14767
FBgn0035708	372.791	1.82207	0.136062	13.3915	6.78122e-41	1.19677e-39	CG8398
FBgn0027108	307.929	2.35275	0.175711	13.3899	6.92836e-41	1.221e-39	Inx2
FBgn0250754	7683.26	-1.1118	0.0830607	-13.3854	7.3588e-41	1.29502e-39	CG42232
FBgn0037019	520.987	-1.71956	0.128502	-13.3816	7.7432e-41	1.36075e-39	Pex16
FBgn0026415	296.552	2.01698	0.150738	13.3807	7.8398e-41	1.37578e-39	Idgf4
FBgn0037807	7140.45	-1.31363	0.0981978	-13.3774	8.20137e-41	1.4372e-39	CG6293
FBgn0083986	136.89	-2.99679	0.224035	-13.3764	8.30768e-41	1.45379e-39	CG34150
FBgn0036117	258.565	-2.14068	0.160175	-13.3647	9.72482e-41	1.69939e-39	CG6321
FBgn0051619	6437.77	-1.15048	0.0861251	-13.3582	1.06093e-40	1.84875e-39	CG31619
FBgn0051800	397.974	-1.77208	0.132658	-13.3583	1.05966e-40	1.84875e-39	CG31800
FBgn0265575	6885.38	-1.18826	0.0890062	-13.3503	1.17928e-40	2.05211e-39	yin
FBgn0039881	102.699	-5.07196	0.380028	-13.3463	1.24526e-40	2.1639e-39	CG1971
FBgn0033544	602.017	-1.62223	0.121683	-13.3317	1.5141e-40	2.62739e-39	CG7220
FBgn0034894	1081.34	-1.50645	0.113045	-13.3261	1.6329e-40	2.8296e-39	CG4091
FBgn0013435	175.322	-2.64239	0.198336	-13.3228	1.70647e-40	2.95298e-39	cdc2rk
FBgn0028430	110.98	4.96063	0.372845	13.3048	2.17056e-40	3.74565e-39	He
FBgn0040283	3095.71	-1.18146	0.0887996	-13.3048	2.17008e-40	3.74565e-39	SMC1
FBgn0261241	1307.9	-1.48335	0.111503	-13.3032	2.21697e-40	3.82043e-39	Vps16A
FBgn0036570	411.952	-1.90258	0.143102	-13.2952	2.46713e-40	4.24566e-39	IntS9
FBgn0032296	591.72	-1.69892	0.127849	-13.2884	2.70201e-40	4.64343e-39	CG6729
FBgn0015618	187.73	-2.44157	0.183811	-13.283	2.90541e-40	4.98608e-39	Cdk8
FBgn0035965	195.554	-2.32934	0.175376	-13.282	2.94613e-40	5.049e-39	Use1
FBgn0013563	487.446	-1.58256	0.119181	-13.2787	3.07819e-40	5.26806e-39	Pex1
FBgn0034380	312.846	-2.03214	0.153093	-13.2739	3.27852e-40	5.6032e-39	CG15087
FBgn0037106	119.234	-3.2954	0.248476	-13.2624	3.82244e-40	6.52384e-39	CG11307
FBgn0267126	139.074	-3.35524	0.253333	-13.2444	4.86087e-40	8.28478e-39	CR45566
FBgn0038680	1067.05	-1.39083	0.105036	-13.2416	5.04938e-40	8.5943e-39	Cyp12a5
FBgn0032870	554.041	-1.64027	0.123886	-13.2401	5.14653e-40	8.74769e-39	CG2608
FBgn0035767	364.528	-1.90034	0.143551	-13.238	5.29199e-40	8.98266e-39	CG8596
FBgn0036302	1641.93	-1.18038	0.0892182	-13.2303	5.8677e-40	9.94632e-39	sowah
FBgn0003950	103.022	-3.99581	0.302039	-13.2294	5.93307e-40	1.00434e-38	unc
FBgn0035876	127.974	-3.32571	0.251462	-13.2255	6.2486e-40	1.05632e-38	Pex2
FBgn0250868	784.885	-1.57571	0.119202	-13.2188	6.83503e-40	1.15389e-38	CG42239
FBgn0034223	1290.74	-1.32746	0.100458	-13.214	7.28403e-40	1.22802e-38	Tes
FBgn0052412	501.061	-1.70798	0.129305	-13.2089	7.79441e-40	1.31229e-38	QC
FBgn0000279	366.833	-2.15072	0.1629	-13.2027	8.46515e-40	1.42329e-38	CecC
FBgn0033924	880.177	-1.37404	0.104096	-13.1998	8.79928e-40	1.47747e-38	CG8613
FBgn0030625	429.011	-1.81041	0.137415	-13.1747	1.22664e-39	2.05685e-38	CG5877
FBgn0024806	1933.43	-1.29733	0.0985588	-13.163	1.43283e-39	2.39937e-38	DIP2
FBgn0002906	540.849	-1.61998	0.123075	-13.1626	1.44131e-39	2.41032e-38	Blm
FBgn0024360	281.064	-2.22568	0.169179	-13.1558	1.57625e-39	2.63245e-38	CG11418
FBgn0028675	268.496	2.06977	0.157388	13.1508	1.68462e-39	2.80966e-38	Sur
FBgn0035082	240.391	-2.3445	0.17833	-13.147	1.7717e-39	2.95093e-38	CG2811
FBgn0259736	461.398	1.74411	0.132833	13.13	2.21543e-39	3.68508e-38	CG42390
FBgn0039732	192.608	-2.44833	0.186526	-13.1259	2.33888e-39	3.88523e-38	CG15525
FBgn0035109	176.754	-2.55292	0.194496	-13.1258	2.34273e-39	3.88643e-38	CG13876
FBgn0039117	383.093	-1.81167	0.138075	-13.1209	2.49895e-39	4.14006e-38	tst
FBgn0033183	1571.76	-1.349	0.102827	-13.1191	2.56021e-39	4.23592e-38	CG1620
FBgn0032595	171.597	-2.63324	0.20073	-13.1183	2.58532e-39	4.27178e-38	CG17996
FBgn0037117	363.854	-1.74974	0.1334	-13.1165	2.64905e-39	4.37129e-38	CG11248
FBgn0037610	236.552	-2.26894	0.173025	-13.1133	2.76218e-39	4.55193e-38	CG8043
FBgn0041100	162.229	-2.97624	0.226994	-13.1115	2.82863e-39	4.65526e-38	park
FBgn0051251	110.292	-3.62695	0.277036	-13.092	3.65912e-39	6.0141e-38	CG31251
FBgn0037931	422.013	-1.72201	0.131571	-13.088	3.85678e-39	6.33061e-38	CG18476
FBgn0030768	398.117	-1.80062	0.137588	-13.0871	3.9044e-39	6.40034e-38	CG9723
FBgn0052320	284.026	-2.09497	0.160133	-13.0827	4.13335e-39	6.76674e-38	CG32320
FBgn0037045	218.912	-2.23794	0.171147	-13.0761	4.50735e-39	7.3693e-38	CG10584
FBgn0039712	769.393	-1.36311	0.104251	-13.0753	4.55489e-39	7.43727e-38	CG15514
FBgn0261573	2619.96	-1.23861	0.0947335	-13.0746	4.59748e-39	7.49697e-38	CoRest
FBgn0033972	508.15	-1.67945	0.128508	-13.0688	4.96484e-39	8.08541e-38	Ciao1
FBgn0037842	246.715	-2.12288	0.162446	-13.0682	5.00088e-39	8.13345e-38	CG6567
FBgn0265523	13428.8	-1.22884	0.0940649	-13.0637	5.30554e-39	8.61769e-38	Smr
FBgn0261261	1132.67	-1.41849	0.108611	-13.0602	5.55828e-39	9.01644e-38	plx
FBgn0039557	304.562	-1.98213	0.151794	-13.058	5.7216e-39	9.26929e-38	CG12259
FBgn0031740	768.428	-1.53514	0.117597	-13.0543	6.00668e-39	9.71847e-38	CG7239
FBgn0035445	4937.88	-1.2447	0.0953573	-13.053	6.11169e-39	9.87553e-38	CG12014
FBgn0003008	178.158	-2.44334	0.187216	-13.051	6.27537e-39	1.01269e-37	or
FBgn0263346	580.478	-1.45334	0.111378	-13.0486	6.47021e-39	1.04278e-37	CG43427
FBgn0026428	370.34	-1.89134	0.144985	-13.0451	6.77908e-39	1.09062e-37	HDAC6
FBgn0035120	664.33	-1.49674	0.114737	-13.045	6.7846e-39	1.09062e-37	wac
FBgn0039270	130.34	-2.91599	0.223562	-13.0433	6.93719e-39	1.11371e-37	PQBP1
FBgn0028530	264.103	-2.02045	0.15491	-13.0427	6.99155e-39	1.12099e-37	mTTF
FBgn0039355	124.075	-3.0439	0.233598	-13.0305	8.20804e-39	1.31434e-37	CG4730
FBgn0036920	329.799	-2.05958	0.158114	-13.026	8.70868e-39	1.39272e-37	CG8004
FBgn0035558	12606.2	-1.0268	0.0788857	-13.0163	9.88997e-39	1.5796e-37	CG11357
FBgn0039269	489.403	-1.6495	0.126818	-13.0068	1.11862e-38	1.78435e-37	veli
FBgn0034707	435.493	-1.80771	0.13899	-13.0061	1.12971e-38	1.79973e-37	MED16
FBgn0032395	549.142	-1.77126	0.136307	-12.9946	1.31267e-38	2.08852e-37	CG6734
FBgn0042213	852.341	-1.66159	0.127909	-12.9904	1.38791e-38	2.20541e-37	CG18731
FBgn0034142	1179	-1.34024	0.103223	-12.9839	1.5103e-38	2.39683e-37	CG8306
FBgn0027525	4043.73	-1.08258	0.0833859	-12.9828	1.53259e-38	2.42911e-37	CG7686
FBgn0032402	1050.31	1.64708	0.126879	12.9815	1.55699e-38	2.46465e-37	CG14945
FBgn0036396	183.129	-2.6119	0.201229	-12.9798	1.5933e-38	2.5189e-37	CG17359
FBgn0033740	625.291	-1.61921	0.124818	-12.9725	1.75117e-38	2.76498e-37	dgt5
FBgn0037265	177.504	-2.60639	0.201141	-12.958	2.11561e-38	3.33617e-37	spartin
FBgn0086358	991.213	-1.39022	0.107294	-12.957	2.14338e-38	3.37569e-37	Tab2
FBgn0032811	193.453	-2.45602	0.189556	-12.9567	2.15286e-38	3.38632e-37	CG10268
FBgn0036479	114.148	3.65086	0.281877	12.9519	2.29075e-38	3.59868e-37	CG13458
FBgn0031611	222.074	-2.21003	0.170718	-12.9455	2.49116e-38	3.90858e-37	CG17840
FBgn0031988	2591.69	-1.10562	0.0854601	-12.9373	2.77211e-38	4.3439e-37	CG8668
FBgn0000447	1166.2	-1.3671	0.105688	-12.9353	2.84484e-38	4.45226e-37	Dhod
FBgn0032943	1181.23	-1.45369	0.112388	-12.9346	2.8702e-38	4.48631e-37	Tsp39D
FBgn0034114	275.841	-2.08234	0.161156	-12.9213	3.41546e-38	5.33188e-37	CG4282
FBgn0031157	111.606	-5.75297	0.445285	-12.9197	3.48349e-38	5.43128e-37	CG1503
FBgn0034200	957.454	1.34027	0.103779	12.9147	3.72005e-38	5.79285e-37	CG11395
FBgn0034923	404.279	-1.63783	0.126848	-12.9118	3.86275e-38	6.00753e-37	Upf3
FBgn0030500	471.716	-1.61601	0.12519	-12.9085	4.03266e-38	6.26396e-37	Ndc80
FBgn0052095	130.928	-2.83379	0.219598	-12.9044	4.25094e-38	6.59479e-37	CG32095
FBgn0030739	406.114	-1.66702	0.129229	-12.8997	4.52054e-38	7.0043e-37	CG13957
FBgn0029117	151.583	-2.90336	0.225111	-12.8974	4.65275e-38	7.20018e-37	Surf1
FBgn0033615	410.077	-1.66647	0.129243	-12.894	4.86246e-38	7.51537e-37	CG7741
FBgn0004364	729.516	1.80009	0.139716	12.884	5.54169e-38	8.55456e-37	18w
FBgn0038877	931.132	-1.39917	0.108643	-12.8785	5.94673e-38	9.16843e-37	CG3308
FBgn0266801	977.354	1.7761	0.137923	12.8775	6.02849e-38	9.28299e-37	CG45263
FBgn0036811	301.529	-1.96123	0.152323	-12.8754	6.19056e-38	9.52076e-37	MED11
FBgn0026873	270.801	-2.03508	0.158084	-12.8734	6.35493e-38	9.76148e-37	MED18
FBgn0000139	932.792	-1.49442	0.116104	-12.8714	6.5222e-38	1.00061e-36	ash2
FBgn0086372	1232.64	-1.27337	0.0990106	-12.861	7.46265e-38	1.14348e-36	lap
FBgn0026317	820.58	-1.35578	0.105427	-12.8599	7.57004e-38	1.15851e-36	Tsc1
FBgn0035838	214.878	-2.31187	0.179977	-12.8454	9.13262e-38	1.39592e-36	ldbr
FBgn0034982	823.795	-1.41657	0.110337	-12.8386	9.97118e-38	1.52223e-36	CG4065
FBgn0032515	242.114	-2.0732	0.161494	-12.8376	1.00929e-37	1.53892e-36	loqs
FBgn0261954	4641.11	-1.05813	0.0824618	-12.8317	1.08944e-37	1.6591e-36	east
FBgn0016970	148.643	-2.6583	0.207214	-12.8288	1.13099e-37	1.72026e-36	l(2)k10201
FBgn0038274	749.35	-1.45542	0.11345	-12.8287	1.13271e-37	1.72077e-36	Nup93-2
FBgn0036999	380.148	-1.67241	0.130442	-12.8211	1.24979e-37	1.89633e-36	isoQC
FBgn0001941	8825.16	-1.22465	0.0955438	-12.8176	1.30605e-37	1.97929e-36	ifc
FBgn0039654	648.435	-1.51691	0.118384	-12.8135	1.37842e-37	2.08388e-36	Brd8
FBgn0266705	274.51	2.12437	0.165791	12.8135	1.37711e-37	2.08388e-36	CR45195
FBgn0031992	688.248	-1.44576	0.112872	-12.8089	1.46244e-37	2.20822e-36	CG8498
FBgn0004584	2497.03	-1.313	0.102526	-12.8065	1.50735e-37	2.27326e-36	Rrp1
FBgn0038080	520.836	-1.62023	0.126525	-12.8056	1.52531e-37	2.29757e-36	CG12279
FBgn0026441	1503.81	-1.17361	0.0916605	-12.8039	1.55912e-37	2.34566e-36	ear
FBgn0004597	369.794	-1.9296	0.150711	-12.8033	1.57135e-37	2.36121e-36	CycC
FBgn0033816	889.794	-1.47066	0.114881	-12.8016	1.6055e-37	2.4096e-36	CG4679
FBgn0036909	226.563	-2.23184	0.174505	-12.7895	1.87568e-37	2.81171e-36	CG15881
FBgn0038427	1386.77	-1.24783	0.0976114	-12.7836	2.02405e-37	3.03048e-36	ema
FBgn0033564	244.227	-2.07866	0.162631	-12.7815	2.08071e-37	3.11156e-36	Pex6
FBgn0032729	692.128	-1.55114	0.121403	-12.7768	2.20915e-37	3.29966e-36	CG10639
FBgn0023215	846.523	-1.38	0.108009	-12.7767	2.21196e-37	3.2999e-36	Mnt
FBgn0042125	362.036	-1.70637	0.133583	-12.7739	2.29406e-37	3.41829e-36	CG18787
FBgn0031683	319.899	-1.87063	0.146449	-12.7733	2.31135e-37	3.43993e-36	CG4230
FBgn0033185	451.378	-1.7758	0.139041	-12.7717	2.35914e-37	3.50687e-36	CG1603
FBgn0033225	1107.52	-1.46283	0.114579	-12.7671	2.50445e-37	3.71843e-36	CG1550
FBgn0037478	241.203	-2.11471	0.165645	-12.7666	2.52026e-37	3.73743e-36	CG2656
FBgn0083953	215.32	-2.22505	0.174311	-12.7649	2.57613e-37	3.81574e-36	CG34117
FBgn0261437	371.918	-1.67715	0.131402	-12.7635	2.62184e-37	3.87883e-36	CSN8
FBgn0261975	793.882	-1.38479	0.108501	-12.7629	2.64295e-37	3.90542e-36	CG42806
FBgn0031835	312.654	-1.82234	0.14282	-12.7597	2.75215e-37	4.06195e-36	CG11319
FBgn0039130	2746.32	-1.30123	0.102026	-12.7539	2.96436e-37	4.36997e-36	CG5854
FBgn0051133	199.02	-2.39317	0.187681	-12.7513	3.06658e-37	4.51532e-36	Slimp
FBgn0033871	97.4293	-3.58489	0.281334	-12.7424	3.43499e-37	5.0518e-36	CG13339
FBgn0038261	99.4549	4.23677	0.332567	12.7396	3.56182e-37	5.23213e-36	CG14856
FBgn0030995	109.71	-3.33516	0.26199	-12.7301	4.02462e-37	5.90498e-36	CG7914
FBgn0041342	3918.39	-1.31847	0.103601	-12.7264	4.21638e-37	6.17906e-36	Cct1
FBgn0028997	204.858	-2.41407	0.189705	-12.7254	4.27211e-37	6.25336e-36	nmdyn-D7
FBgn0261555	312.838	1.80863	0.142138	12.7245	4.32416e-37	6.32212e-36	CG42673
FBgn0034217	120.371	-3.03469	0.238519	-12.723	4.40386e-37	6.42551e-36	Lhr
FBgn0034430	685.219	-1.63612	0.128595	-12.723	4.40521e-37	6.42551e-36	mip40
FBgn0029526	195.949	-2.19758	0.17275	-12.7212	4.51088e-37	6.57194e-36	CR18166
FBgn0034379	135.388	-2.81952	0.221664	-12.7198	4.59127e-37	6.68123e-36	CG15073
FBgn0037881	709.175	-1.67306	0.131563	-12.7168	4.76918e-37	6.93203e-36	GCC88
FBgn0035415	192.933	-2.36364	0.185946	-12.7114	5.10967e-37	7.41826e-36	CG14966
FBgn0027375	1453.27	-1.32699	0.104416	-12.7087	5.29145e-37	7.67322e-36	RecQ5
FBgn0266723	209.707	-2.18163	0.171752	-12.7022	5.75236e-37	8.33188e-36	Trs31
FBgn0259234	425.266	-1.63584	0.128791	-12.7015	5.80388e-37	8.39673e-36	Camta
FBgn0035721	215.945	-2.06633	0.162704	-12.6999	5.91927e-37	8.55372e-36	CG9948
FBgn0259916	130.507	-2.84609	0.224477	-12.6788	7.75532e-37	1.11939e-35	CG42445
FBgn0052104	262.66	-2.1603	0.170464	-12.673	8.34358e-37	1.20291e-35	CG32104
FBgn0037838	101.84	-3.59603	0.28376	-12.6728	8.37097e-37	1.20546e-35	CG4089
FBgn0035166	170.645	-2.37648	0.187609	-12.6672	8.98756e-37	1.29243e-35	CG13902
FBgn0035702	133.098	-2.71248	0.214136	-12.6671	8.99566e-37	1.29243e-35	CG10147
FBgn0035084	159.661	-2.47445	0.195449	-12.6603	9.80986e-37	1.40778e-35	CG15861
FBgn0050499	929.235	-1.36881	0.108188	-12.6521	1.08862e-36	1.56044e-35	CG30499
FBgn0036353	270.065	-2.26042	0.178664	-12.6518	1.09348e-36	1.56561e-35	CG10171
FBgn0029913	161.303	-2.41985	0.191268	-12.6517	1.09536e-36	1.56649e-35	Cht11
FBgn0030314	430.097	-1.68708	0.133441	-12.6429	1.22454e-36	1.74922e-35	CG11696
FBgn0010340	165.183	-2.4994	0.197722	-12.641	1.25435e-36	1.78975e-35	140up
FBgn0037262	394.177	-1.63623	0.129455	-12.6394	1.27985e-36	1.82405e-35	MED31
FBgn0034919	189.048	-2.26027	0.178897	-12.6345	1.36298e-36	1.9403e-35	CG5569
FBgn0035848	442.724	-1.53713	0.121716	-12.6289	1.46381e-36	2.08146e-35	CG7979
FBgn0031452	327.106	-1.76909	0.140092	-12.628	1.47961e-36	2.10151e-35	Cwc25
FBgn0032160	1311.65	-1.45691	0.115382	-12.6269	1.50159e-36	2.13031e-35	CG4598
FBgn0032702	2527.08	-1.30116	0.103083	-12.6225	1.58794e-36	2.25025e-35	CG10376
FBgn0040260	283.706	2.16395	0.171464	12.6205	1.62836e-36	2.3049e-35	Ugt36Bc
FBgn0032818	235.322	-2.08062	0.164889	-12.6183	1.6746e-36	2.36766e-35	CG10628
FBgn0039357	129.709	-2.85206	0.226062	-12.6163	1.7175e-36	2.42555e-35	CG4743
FBgn0032322	475.17	1.61934	0.128423	12.6094	1.87397e-36	2.64353e-35	CG16743
FBgn0051712	1066.26	-1.25593	0.0996205	-12.6071	1.92919e-36	2.71834e-35	CG31712
FBgn0037606	321.533	-1.89795	0.150573	-12.6049	1.98443e-36	2.79302e-35	CG8032
FBgn0031895	127.083	-2.97596	0.236109	-12.6041	2.00327e-36	2.81635e-35	CG4497
FBgn0038861	226.076	-2.16297	0.171625	-12.6029	2.03621e-36	2.85942e-35	CG7009
FBgn0038788	429.298	-1.58439	0.125806	-12.5939	2.28192e-36	3.20086e-35	Sirt2
FBgn0036184	278.375	-1.96289	0.1559	-12.5907	2.37556e-36	3.32846e-35	PCID2
FBgn0030512	655.08	-1.52467	0.12112	-12.5881	2.45601e-36	3.43731e-35	CG9940
FBgn0030160	302.167	2.07856	0.16519	12.5829	2.6238e-36	3.66802e-35	CG9691
FBgn0035298	432.911	-1.6783	0.133433	-12.5779	2.79344e-36	3.90078e-35	SCOT
FBgn0035703	238.24	-2.17887	0.173235	-12.5775	2.80668e-36	3.91488e-35	CG8270
FBgn0038583	173.058	-2.3624	0.187846	-12.5763	2.85042e-36	3.97143e-35	CG7183
FBgn0033739	212.163	-2.11553	0.168239	-12.5746	2.91323e-36	4.0544e-35	Dyb
FBgn0025621	1057.02	-1.42499	0.113327	-12.5741	2.93177e-36	4.07565e-35	CG16989
FBgn0015829	347.007	-1.7477	0.139037	-12.5701	3.08525e-36	4.28423e-35	TfIIEbeta
FBgn0030208	1232.96	-1.22751	0.0976552	-12.5698	3.09535e-36	4.29347e-35	PPP4R2r
FBgn0035483	237.723	-2.01302	0.160238	-12.5627	3.38482e-36	4.68974e-35	Mul1
FBgn0061476	617.147	-1.52671	0.121613	-12.5538	3.78696e-36	5.24108e-35	Zwilch
FBgn0039625	563.522	-1.60104	0.127688	-12.5387	4.58407e-36	6.33722e-35	beta4GalNAcTB
FBgn0260965	2578.74	1.24718	0.0995002	12.5345	4.83699e-36	6.67945e-35	CG42588
FBgn0266582	822.364	-1.45616	0.116197	-12.5318	5.00262e-36	6.90051e-35	NDUFS3
FBgn0015664	2101.31	-1.15525	0.0922026	-12.5295	5.14863e-36	7.09404e-35	Dref
FBgn0028396	141.295	3.04889	0.243456	12.5234	5.56197e-36	7.65509e-35	TotA
FBgn0027546	373.907	-1.66277	0.132803	-12.5206	5.75985e-36	7.91868e-35	CG4766
FBgn0034000	164.447	-2.40964	0.192464	-12.52	5.80506e-36	7.97202e-35	CG11808
FBgn0030501	1116.79	-1.34578	0.107517	-12.5169	6.03344e-36	8.27652e-35	BthD
FBgn0032703	258.738	-2.02396	0.161796	-12.5093	6.63807e-36	9.09591e-35	CG10343
FBgn0030993	1733.03	-1.33434	0.106674	-12.5086	6.70302e-36	9.17481e-35	Mec2
FBgn0023540	118.189	-3.35087	0.267897	-12.508	6.74704e-36	9.22491e-35	CG3630
FBgn0034628	1199.41	-1.34941	0.107903	-12.5058	6.93803e-36	9.47563e-35	Acox57D-p
FBgn0051548	367.996	-1.92345	0.153813	-12.5052	6.99442e-36	9.54217e-35	CG31548
FBgn0033994	195.022	-2.40943	0.192691	-12.5041	7.09065e-36	9.66286e-35	CG7544
FBgn0027617	425.142	-1.70923	0.136776	-12.4966	7.79057e-36	1.06051e-34	CG5808
FBgn0034959	320.609	-1.77416	0.141976	-12.4962	7.8259e-36	1.06415e-34	CG11388
FBgn0043010	583.102	-1.55942	0.124806	-12.4948	7.97082e-36	1.08267e-34	Fsn
FBgn0033241	2535.61	-1.18144	0.0945663	-12.4933	8.12123e-36	1.1019e-34	CG2915
FBgn0032204	391.586	-1.75274	0.140431	-12.4812	9.46076e-36	1.28225e-34	CG4953
FBgn0263504	253.157	-1.99695	0.160165	-12.4681	1.11464e-35	1.50907e-34	CR43493
FBgn0022224	310.715	-1.92837	0.154748	-12.4613	1.21363e-35	1.6413e-34	ubl
FBgn0051223	224.528	-2.10514	0.168994	-12.4569	1.28332e-35	1.73179e-34	CG31223
FBgn0262467	386.4	-1.79638	0.144208	-12.4569	1.28244e-35	1.73179e-34	Scox
FBgn0085444	1873.56	-1.11888	0.0898253	-12.4562	1.2939e-35	1.74417e-34	mute
FBgn0051897	185.33	2.24746	0.180447	12.455	1.31387e-35	1.76918e-34	CG31897
FBgn0265413	6591.58	1.22683	0.0985159	12.4531	1.34579e-35	1.8102e-34	CG44325
FBgn0034938	260.533	-2.21649	0.177995	-12.4525	1.35459e-35	1.82006e-34	CG3803
FBgn0015546	871.436	-1.37472	0.110411	-12.4509	1.38309e-35	1.85636e-34	spel1
FBgn0046696	31492.9	-1.11951	0.089919	-12.4502	1.3953e-35	1.87073e-34	RNaseP:RNA
FBgn0032250	281.713	-1.89393	0.152122	-12.4501	1.39694e-35	1.8709e-34	holn1
FBgn0028970	435.38	-1.75301	0.140812	-12.4493	1.41066e-35	1.88726e-34	betaggt-II
FBgn0039065	269.594	-1.85089	0.148726	-12.4449	1.49012e-35	1.99141e-34	CG4449
FBgn0039705	1275.89	-1.24281	0.0998826	-12.4427	1.53277e-35	2.04621e-34	Atg16
FBgn0029939	103.241	3.36192	0.270226	12.4411	1.5629e-35	2.0842e-34	CG9650
FBgn0033649	1332.8	1.21228	0.0974893	12.435	1.68713e-35	2.24746e-34	pyr
FBgn0034248	328.091	-2.13022	0.171459	-12.424	1.93564e-35	2.57574e-34	CG14483
FBgn0033060	140.618	-2.69211	0.216824	-12.4161	2.13709e-35	2.84078e-34	CG7849
FBgn0020407	233.668	-2.07694	0.167331	-12.4121	2.24546e-35	2.98164e-34	asun
FBgn0037297	526.106	-1.47997	0.119268	-12.4087	2.34297e-35	3.10781e-34	CG1116
FBgn0028491	2723.83	-1.15451	0.0930474	-12.4078	2.37225e-35	3.14329e-34	CG2930
FBgn0033475	845.122	-1.41722	0.114235	-12.4062	2.42006e-35	3.20324e-34	CG12129
FBgn0038047	111.023	-3.0272	0.244075	-12.4028	2.52487e-35	3.3384e-34	CG5245
FBgn0032849	308.179	-1.91555	0.154484	-12.3997	2.62345e-35	3.46508e-34	mRpS18B
FBgn0261618	12083.1	-1.04592	0.0843875	-12.3942	2.80886e-35	3.70603e-34	larp
FBgn0028473	29958.4	-1.0294	0.0830721	-12.3916	2.90155e-35	3.82427e-34	Non1
FBgn0036882	157.571	2.4488	0.197731	12.3845	3.17037e-35	4.17415e-34	CG9279
FBgn0037815	421.508	-1.53478	0.123942	-12.3831	3.22808e-35	4.24564e-34	Rrp46
FBgn0029854	807.802	-1.49571	0.120898	-12.3716	3.72137e-35	4.88637e-34	CG3566
FBgn0039644	7552.18	1.07918	0.0872301	12.3716	3.72309e-35	4.88637e-34	CG11897
FBgn0038100	3786.65	-1.31257	0.106105	-12.3705	3.77404e-35	4.94801e-34	Paip2
FBgn0036020	409.644	-1.58841	0.128405	-12.3703	3.78236e-35	4.9537e-34	CG8336
FBgn0029502	660.682	-1.37631	0.111309	-12.3648	4.05079e-35	5.29968e-34	COQ7
FBgn0022786	604.063	-1.50669	0.12187	-12.3631	4.13731e-35	5.40718e-34	Hira
FBgn0000316	831.329	-1.37763	0.111465	-12.3593	4.33996e-35	5.66608e-34	cin
FBgn0038760	295	-1.78663	0.144597	-12.3559	4.52434e-35	5.90061e-34	MED25
FBgn0034406	546.785	-1.72178	0.139353	-12.3556	4.54408e-35	5.92015e-34	Jheh3
FBgn0261049	322.276	-1.6911	0.136875	-12.3551	4.57195e-35	5.95023e-34	Vps45
FBgn0041702	435.694	-1.67396	0.135541	-12.3502	4.85718e-35	6.31484e-34	CG15107
FBgn0030311	406.745	-1.72752	0.14008	-12.3324	6.06115e-35	7.8719e-34	CG11699
FBgn0029529	148.4	-2.65766	0.215506	-12.3322	6.07688e-35	7.88411e-34	CG13365
FBgn0023520	107.331	-3.07323	0.249222	-12.3313	6.14705e-35	7.96684e-34	CG3857
FBgn0022800	91.9785	4.12421	0.334489	12.3299	6.25343e-35	8.09628e-34	Cad96Ca
FBgn0032168	271.914	-1.98473	0.161	-12.3275	6.43909e-35	8.32798e-34	CG13126
FBgn0039751	294.341	-1.82388	0.147997	-12.3237	6.74883e-35	8.71951e-34	CG1983
FBgn0267339	228.01	-1.99519	0.162129	-12.3062	8.39253e-35	1.08319e-33	p38c
FBgn0029970	134.262	-2.59854	0.211163	-12.3059	8.42432e-35	1.08617e-33	Nek2
FBgn0027783	2496.28	-1.14698	0.0932621	-12.2985	9.22842e-35	1.18861e-33	SMC2
FBgn0038857	484.704	-1.53049	0.124459	-12.2972	9.37988e-35	1.20687e-33	Bdbt
FBgn0032782	195.488	-2.29678	0.186945	-12.2859	1.07891e-34	1.38676e-33	Rab9
FBgn0034109	209.653	-2.30855	0.187904	-12.2858	1.08028e-34	1.38709e-33	CG7747
FBgn0004101	161.011	-2.48053	0.201913	-12.2851	1.08861e-34	1.39634e-33	bs
FBgn0026309	682.81	-1.34097	0.109196	-12.2804	1.15387e-34	1.47852e-33	aft
FBgn0032000	355.367	-1.77327	0.144472	-12.2742	1.24647e-34	1.59553e-33	CG8372
FBgn0034433	599.536	-1.44569	0.117831	-12.2692	1.32618e-34	1.69582e-33	EndoB
FBgn0020910	65829.3	-1.04082	0.0848489	-12.2667	1.36633e-34	1.74536e-33	RpL3
FBgn0019952	2305.87	-1.42272	0.115995	-12.2654	1.38961e-34	1.77328e-33	Orct
FBgn0019985	118.173	3.05236	0.248866	12.2651	1.39457e-34	1.77779e-33	mGluR
FBgn0052442	156.168	-2.45605	0.200343	-12.2592	1.49924e-34	1.90927e-33	CG32442
FBgn0038304	650.298	-1.40982	0.115058	-12.2532	1.61483e-34	2.05437e-33	CG12241
FBgn0026144	137.327	-3.00524	0.245526	-12.24	1.90019e-34	2.41493e-33	CBP
FBgn0039158	251.361	-1.96055	0.160288	-12.2314	2.11328e-34	2.68301e-33	CG6182
FBgn0259112	182.177	-2.24097	0.183418	-12.2179	2.49579e-34	3.1654e-33	CR42254
FBgn0031314	406.103	-1.71102	0.140051	-12.2171	2.52037e-34	3.19332e-33	IntS14
FBgn0036213	37047.2	-1.00328	0.0821531	-12.2123	2.67077e-34	3.38045e-33	RpL10Ab
FBgn0263025	103.137	-3.24146	0.265428	-12.2122	2.67439e-34	3.38158e-33	CG43320
FBgn0265262	141.207	-2.56774	0.210315	-12.209	2.7824e-34	3.51459e-33	Vha68-1
FBgn0031359	2347.19	-1.24397	0.101891	-12.2088	2.79137e-34	3.52233e-33	Rim2
FBgn0032800	134.583	-2.62723	0.215327	-12.2011	3.06592e-34	3.86486e-33	CG10137
FBgn0038167	486.677	-1.45555	0.119407	-12.1899	3.51897e-34	4.43149e-33	lkb1
FBgn0036210	134.153	-2.98844	0.2452	-12.1877	3.61302e-34	4.54532e-33	CG14130
FBgn0034893	258.599	-1.84223	0.151189	-12.1849	3.74009e-34	4.70043e-33	mRpL43
FBgn0260660	174.213	2.44542	0.200705	12.1842	3.77535e-34	4.73995e-33	Mp
FBgn0038038	1300.98	-1.33351	0.109472	-12.1812	3.91249e-34	4.90718e-33	CG5167
FBgn0086130	408.961	-1.80718	0.148455	-12.1733	4.31408e-34	5.40542e-33	Dbp21E2
FBgn0013810	270.091	-1.78525	0.146659	-12.1728	4.34121e-34	5.43394e-33	Dhc36C
FBgn0051855	443.541	-1.71703	0.141075	-12.171	4.43546e-34	5.54633e-33	CG31855
FBgn0033901	3428.34	-1.13492	0.0932666	-12.1685	4.57339e-34	5.71307e-33	O-fut1
FBgn0039467	4647.6	-1.08755	0.0894219	-12.162	4.95125e-34	6.17888e-33	CG14253
FBgn0039265	5088.99	-1.3032	0.107208	-12.1559	5.33797e-34	6.65481e-33	CG11790
FBgn0041087	134.79	2.64003	0.217246	12.1522	5.58153e-34	6.95149e-33	wun2
FBgn0035028	471.368	-1.50614	0.123961	-12.1501	5.72887e-34	7.12786e-33	Start1
FBgn0046225	111.896	-3.06062	0.251999	-12.1454	6.07089e-34	7.54586e-33	CG17230
FBgn0263102	7265.43	-1.15492	0.0951308	-12.1404	6.45185e-34	8.01137e-33	psq
FBgn0263863	718.903	-1.39377	0.114818	-12.139	6.5628e-34	8.14102e-33	mRpL45
FBgn0001185	796.598	-1.39618	0.115068	-12.1336	7.0141e-34	8.69218e-33	her
FBgn0001990	268.073	-1.7837	0.147044	-12.1304	7.28905e-34	9.02391e-33	wek
FBgn0260441	22127.1	-1.13532	0.0935987	-12.1297	7.35529e-34	9.09688e-33	RpS12
FBgn0023094	542.875	-1.64582	0.135734	-12.1253	7.75398e-34	9.58044e-33	cyc
FBgn0051184	354.472	-1.65729	0.136683	-12.1251	7.77736e-34	9.5998e-33	LSm3
FBgn0052626	9366.62	-0.940053	0.077585	-12.1164	8.64433e-34	1.06593e-32	AMPdeam
FBgn0011770	323.589	-1.83379	0.151491	-12.105	9.93935e-34	1.22441e-32	Gip
FBgn0038363	163.771	-2.34538	0.193779	-12.1033	1.01388e-33	1.24775e-32	Acyp2
FBgn0030518	308.908	-1.77219	0.146494	-12.0974	1.09076e-33	1.34103e-32	CG11134
FBgn0033187	668.691	-1.43287	0.118456	-12.0962	1.10681e-33	1.35942e-32	CG2144
FBgn0032430	725.997	-1.39251	0.115204	-12.0873	1.23248e-33	1.51228e-32	CG6388
FBgn0001991	97.3746	3.39111	0.280591	12.0856	1.25891e-33	1.54319e-32	Ca-alpha1D
FBgn0032750	141.809	-2.48088	0.20533	-12.0824	1.30867e-33	1.60261e-32	CG10495
FBgn0036569	319.175	-1.87671	0.155407	-12.0761	1.41297e-33	1.72864e-32	CG5414
FBgn0037608	363.197	-1.78011	0.147413	-12.0757	1.41979e-33	1.73527e-32	mRpL19
FBgn0034654	7522.4	-1.08023	0.0894575	-12.0753	1.42638e-33	1.74161e-32	CG10306
FBgn0034351	294.575	-1.77787	0.147282	-12.0712	1.49983e-33	1.8295e-32	CG5190
FBgn0035312	258.575	-1.88537	0.156247	-12.0666	1.58607e-33	1.9328e-32	CG15820
FBgn0266441	662.511	-1.46093	0.121088	-12.0651	1.61519e-33	1.96636e-32	CG45071
FBgn0037149	207.908	-2.15053	0.17837	-12.0566	1.79115e-33	2.17845e-32	CG14561
FBgn0037359	156.211	-2.28895	0.189949	-12.0504	1.93068e-33	2.34586e-32	MED27
FBgn0037379	2713.21	-1.08477	0.0901352	-12.0349	2.32807e-33	2.82594e-32	CG10979
FBgn0028434	101.467	-3.09913	0.257627	-12.0295	2.48568e-33	3.01431e-32	Ercc1
FBgn0032361	443.577	-1.5538	0.129208	-12.0256	2.60647e-33	3.15771e-32	CG6488
FBgn0033766	1880.06	-1.17246	0.09751	-12.024	2.65815e-33	3.21719e-32	CG8771
FBgn0035147	15401.3	-1.18042	0.0981732	-12.0239	2.66225e-33	3.21902e-32	Gale
FBgn0001989	1006.78	-1.4053	0.1169	-12.0214	2.74286e-33	3.31327e-32	l(2)35Di
FBgn0037918	1770.66	-1.18366	0.098499	-12.017	2.89453e-33	3.49004e-32	CG6791
FBgn0039304	868.908	-1.39276	0.1159	-12.0169	2.89481e-33	3.49004e-32	CG10425
FBgn0028343	3172.65	-1.03599	0.0862311	-12.0141	2.99609e-33	3.60865e-32	l(1)G0222
FBgn0035036	323.927	-1.69334	0.140953	-12.0135	3.0165e-33	3.62972e-32	CG4707
FBgn0029976	2217.85	-1.06871	0.0889679	-12.0123	3.06102e-33	3.67973e-32	snz
FBgn0037018	236.95	-2.10631	0.175349	-12.0121	3.06881e-33	3.68554e-32	CG4042
FBgn0000636	88.2105	4.20858	0.350386	12.0113	3.10103e-33	3.72064e-32	Fas3
FBgn0267408	4610.94	1.46349	0.121868	12.0088	3.19443e-33	3.82901e-32	AOX1
FBgn0038548	156.553	-2.38849	0.198924	-12.007	3.26332e-33	3.90781e-32	CG17806
FBgn0036826	280.814	-1.78568	0.148789	-12.0014	3.49485e-33	4.18105e-32	arx
FBgn0033980	1798.19	1.30156	0.108478	11.9984	3.62291e-33	4.33009e-32	Cyp6a20
FBgn0028952	83.5281	-3.67254	0.306096	-11.998	3.64055e-33	4.347e-32	Kebab
FBgn0032717	2346.82	-1.07719	0.0897928	-11.9964	3.71107e-33	4.42695e-32	CG10600
FBgn0025352	2588.04	-1.25835	0.104915	-11.994	3.81973e-33	4.55221e-32	Thiolase
FBgn0037110	215.506	-1.97025	0.164328	-11.9897	4.02197e-33	4.78865e-32	ORMDL
FBgn0011659	453.456	-1.53623	0.128162	-11.9866	4.17774e-33	4.96936e-32	Mlh1
FBgn0037979	1275.86	-1.25442	0.104666	-11.985	4.26077e-33	5.06328e-32	GCC185
FBgn0026741	306.469	-1.70363	0.142224	-11.9785	4.60811e-33	5.47081e-32	mRpL18
FBgn0026326	497.045	-1.45093	0.121139	-11.9774	4.66609e-33	5.53436e-32	Mad1
FBgn0039664	111.974	-2.98527	0.249341	-11.9726	4.94473e-33	5.85927e-32	CG2006
FBgn0034054	174.793	-2.19148	0.183043	-11.9725	4.95355e-33	5.86414e-32	CG8366
FBgn0030507	172.887	-2.24417	0.187464	-11.9712	5.0267e-33	5.94508e-32	CG11164
FBgn0035691	79.0422	-4.39464	0.367253	-11.9663	5.33826e-33	6.30756e-32	CG7386
FBgn0261362	157.275	2.6598	0.222291	11.9654	5.39246e-33	6.36556e-32	PPO1
FBgn0029819	934.03	-1.30482	0.109056	-11.9647	5.44022e-33	6.41585e-32	CG3016
FBgn0030013	242.644	-2.15287	0.179963	-11.9628	5.56417e-33	6.55581e-32	GIIIspla2
FBgn0050342	552.279	-1.54115	0.128838	-11.9619	5.62268e-33	6.61848e-32	Prp38
FBgn0083984	150.369	-2.49816	0.20901	-11.9523	6.31164e-33	7.42244e-32	CG34148
FBgn0033757	318.149	-1.61568	0.135274	-11.9438	6.99854e-33	8.22246e-32	muskelin
FBgn0010213	1618.46	-1.45493	0.121863	-11.9391	7.40466e-33	8.69139e-32	Sod2
FBgn0039697	2422.25	-1.17278	0.0983141	-11.9289	8.36452e-33	9.8088e-32	CG7834
FBgn0028658	101.323	-3.37353	0.282957	-11.9224	9.0478e-33	1.06001e-31	adat
FBgn0038586	220.981	-1.9665	0.164957	-11.9213	9.16912e-33	1.07321e-31	CG7168
FBgn0036848	761.444	-1.45007	0.121683	-11.9167	9.68546e-33	1.13258e-31	CG10424
FBgn0029512	1288.04	-1.2032	0.100969	-11.9164	9.71681e-33	1.13518e-31	Aos1
FBgn0035204	510.153	-1.46972	0.123361	-11.914	1.0005e-32	1.16775e-31	CG2277
FBgn0034093	609.064	-1.35475	0.113723	-11.9127	1.01601e-32	1.18474e-31	CG15706
FBgn0264676	197.363	-2.03253	0.170643	-11.911	1.03684e-32	1.2079e-31	CR43961
FBgn0266111	1518.94	-1.10711	0.0929924	-11.9054	1.10926e-32	1.29106e-31	ana3
FBgn0037792	1132.84	-1.27741	0.107341	-11.9005	1.17633e-32	1.36784e-31	TAF1B
FBgn0259722	200.271	-2.05278	0.172573	-11.8952	1.25408e-32	1.45689e-31	CG42376
FBgn0027599	335.435	-1.61355	0.135688	-11.8916	1.30947e-32	1.51982e-31	CG2790
FBgn0086691	97.0635	-3.33827	0.28084	-11.8867	1.3872e-32	1.60853e-31	UK114
FBgn0033900	301.849	-1.92425	0.161956	-11.8813	1.48033e-32	1.71492e-31	CG8257
FBgn0053506	279.631	-1.77193	0.149142	-11.8808	1.48951e-32	1.72395e-31	CG33506
FBgn0036118	142.322	-2.39077	0.201439	-11.8684	1.72666e-32	1.99657e-31	Blos2
FBgn0036615	208.058	-2.02825	0.170963	-11.8637	1.82754e-32	2.11126e-31	CG4933
FBgn0038735	296.867	-1.77434	0.149615	-11.8594	1.92428e-32	2.22095e-31	CG4662
FBgn0037602	106.47	-2.89499	0.244135	-11.8582	1.95151e-32	2.25029e-31	CG8021
FBgn0259936	1071.03	1.42963	0.120567	11.8576	1.96526e-32	2.26406e-31	Uhg3
FBgn0026150	1916.26	-1.1486	0.0969005	-11.8534	2.06753e-32	2.37967e-31	ApepP
FBgn0029936	310.015	-1.65454	0.139618	-11.8505	2.13943e-32	2.46014e-31	CG4617
FBgn0032644	148.077	-2.48911	0.210058	-11.8496	2.16135e-32	2.48306e-31	CG5131
FBgn0001994	2793.82	-1.06358	0.0897575	-11.8494	2.1662e-32	2.48634e-31	crp
FBgn0038862	1158.24	-1.23505	0.104237	-11.8486	2.18908e-32	2.51028e-31	Ubpy
FBgn0037814	939.674	-1.22875	0.103718	-11.847	2.22984e-32	2.55467e-31	CG6325
FBgn0004449	38293.1	-1.08953	0.0919684	-11.8467	2.23759e-32	2.55883e-31	Ten-m
FBgn0030529	7800.17	-1.0231	0.0863612	-11.8467	2.23726e-32	2.55883e-31	Clic
FBgn0000256	3506.39	-0.974973	0.0823015	-11.8464	2.24749e-32	2.56779e-31	capu
FBgn0086657	684.11	-1.36561	0.115279	-11.8461	2.25309e-32	2.57183e-31	ik2
FBgn0033902	11008.4	-1.01257	0.0855164	-11.8406	2.40672e-32	2.74467e-31	Tango7
FBgn0036292	209.212	-1.94127	0.163964	-11.8396	2.43524e-32	2.77466e-31	CG10646
FBgn0038313	375.109	-1.69572	0.143231	-11.8391	2.45178e-32	2.79094e-31	CG4338
FBgn0028962	593.529	-1.60182	0.135312	-11.838	2.48311e-32	2.82403e-31	Aats-ala-m
FBgn0031609	274.746	-1.91599	0.161871	-11.8365	2.52818e-32	2.87266e-31	CG15443
FBgn0024698	2381.83	-1.08278	0.0915653	-11.8252	2.89305e-32	3.28425e-31	Cpsf160
FBgn0037372	363.045	-1.57403	0.133165	-11.8201	3.07203e-32	3.48425e-31	CG2091
FBgn0037846	151.918	-2.31097	0.195685	-11.8096	3.48076e-32	3.94423e-31	CG6574
FBgn0053213	189.858	-2.43598	0.206458	-11.7989	3.95477e-32	4.47728e-31	CG33213
FBgn0038326	1084.24	-1.26792	0.107462	-11.7988	3.96091e-32	4.48015e-31	CG5044
FBgn0032922	131.647	-2.49468	0.211442	-11.7984	3.97831e-32	4.49574e-31	CG9249
FBgn0024196	1129.6	-1.30757	0.11092	-11.7884	4.48209e-32	5.06045e-31	robl
FBgn0031320	130.861	-2.68829	0.228115	-11.7848	4.67666e-32	5.27534e-31	CG5126
FBgn0035122	427.577	-1.6519	0.140186	-11.7837	4.7392e-32	5.34104e-31	mRpL17
FBgn0038437	91.2729	-3.33196	0.282778	-11.7829	4.77955e-32	5.38164e-31	CG14898
FBgn0001206	764.364	-1.34676	0.114376	-11.7749	5.2573e-32	5.91423e-31	Hmr
FBgn0034046	402.272	-1.56908	0.133322	-11.7691	5.62929e-32	6.32698e-31	tun
FBgn0037569	261.321	-1.986	0.168774	-11.7672	5.75913e-32	6.46706e-31	tex
FBgn0034258	21320	-1.0627	0.0903168	-11.7664	5.81396e-32	6.52275e-31	eIF3-S8
FBgn0038057	166.845	-2.16678	0.184212	-11.7624	6.09869e-32	6.83603e-31	CG12267
FBgn0013334	901.023	-1.3323	0.113276	-11.7616	6.15716e-32	6.89535e-31	Sap47
FBgn0031244	278.751	-1.81222	0.154133	-11.7575	6.45845e-32	7.22626e-31	CG11601
FBgn0034618	1775.26	-1.44802	0.123192	-11.7542	6.7194e-32	7.51148e-31	CG9485
FBgn0029943	495.631	-1.43193	0.121824	-11.7541	6.7283e-32	7.51468e-31	Atg5
FBgn0034878	1217.91	-1.20536	0.102599	-11.7483	7.20664e-32	8.0345e-31	pita
FBgn0051935	485.406	-1.44532	0.123024	-11.7483	7.2038e-32	8.0345e-31	CG31935
FBgn0034495	173.479	-2.24486	0.191283	-11.7358	8.35612e-32	9.30769e-31	CG11788
FBgn0038897	94.8202	3.45456	0.294371	11.7354	8.395e-32	9.34262e-31	CG5849
FBgn0039259	237.591	-1.94031	0.165342	-11.7351	8.42068e-32	9.36284e-31	CG11781
FBgn0031022	182.71	-2.19469	0.187058	-11.7327	8.66927e-32	9.63063e-31	CG12204
FBgn0263697	708.669	-1.61208	0.137406	-11.7323	8.7077e-32	9.66469e-31	Uba3
FBgn0026439	239.044	1.91691	0.163418	11.7301	8.933e-32	9.8971e-31	Eaat1
FBgn0038871	200.772	-2.02019	0.172222	-11.7301	8.93041e-32	9.8971e-31	CG3337
FBgn0010421	395.599	-1.53709	0.131063	-11.7279	9.17131e-32	1.01521e-30	TfIIFbeta
FBgn0036557	696.449	-1.42393	0.121424	-11.727	9.27111e-32	1.02534e-30	mRpS31
FBgn0050491	102.294	-2.96066	0.252577	-11.7218	9.8538e-32	1.08882e-30	CG30491
FBgn0031390	3595.77	-1.01194	0.0863572	-11.7181	1.02983e-31	1.13692e-30	tho2
FBgn0014930	722.131	-1.26805	0.108338	-11.7045	1.20819e-31	1.33181e-30	CG2846
FBgn0036462	772.756	-1.36168	0.116338	-11.7045	1.2085e-31	1.33181e-30	mRpL39
FBgn0053182	424.781	-1.6422	0.140306	-11.7044	1.21008e-31	1.33237e-30	Kdm4B
FBgn0035675	175.657	-2.19776	0.18779	-11.7033	1.22578e-31	1.34847e-30	CG6610
FBgn0035401	801.54	-1.39383	0.119106	-11.7025	1.23825e-31	1.36098e-30	CG1291
FBgn0034191	172.561	-2.13067	0.182146	-11.6976	1.3108e-31	1.43945e-30	CG6984
FBgn0025683	9544.71	-1.003	0.0857521	-11.6965	1.32794e-31	1.45699e-30	CG3164
FBgn0027529	2111.11	-1.03032	0.0881177	-11.6926	1.39106e-31	1.5249e-30	CG8920
FBgn0015838	1979.23	-1.09156	0.0933775	-11.6897	1.43875e-31	1.57579e-30	Vang
FBgn0051643	211.544	-1.9397	0.165967	-11.6872	1.48181e-31	1.62152e-30	CG31643
FBgn0261625	5575.11	1.16733	0.0998818	11.6871	1.48383e-31	1.62231e-30	CG42708
FBgn0034166	130.434	2.47489	0.211856	11.6819	1.5764e-31	1.722e-30	CG6472
FBgn0037880	143.135	-2.38289	0.203983	-11.6818	1.57936e-31	1.72372e-30	CG17726
FBgn0034118	942.149	-1.26112	0.107959	-11.6815	1.58549e-31	1.7289e-30	Nup62
FBgn0016081	6435.65	-1.08501	0.0929151	-11.6774	1.66278e-31	1.81159e-30	fry
FBgn0037235	806.443	-1.45094	0.12433	-11.67	1.81393e-31	1.97454e-30	CG1103
FBgn0032691	756.564	-1.23594	0.105935	-11.667	1.88014e-31	2.04482e-30	Atac2
FBgn0037781	306.644	-1.67317	0.143426	-11.6657	1.90743e-31	2.07268e-30	Fancl
FBgn0030793	492.526	-1.55187	0.133031	-11.6655	1.91246e-31	2.07634e-30	CG9125
FBgn0040207	668.129	-1.41987	0.121742	-11.6629	1.97209e-31	2.13921e-30	kat80
FBgn0032031	238.09	-1.91139	0.163986	-11.6558	2.14258e-31	2.32212e-30	CG13390
FBgn0029778	470.705	-1.57074	0.134799	-11.6524	2.23061e-31	2.41543e-30	RhoGAP5A
FBgn0034501	1854.16	-1.13664	0.0975477	-11.6521	2.23755e-31	2.42084e-30	CG13868
FBgn0035295	310.952	-1.63091	0.140006	-11.6489	2.32532e-31	2.51361e-30	Cnb
FBgn0086384	715.61	-1.2911	0.110887	-11.6434	2.47961e-31	2.67807e-30	Mer
FBgn0001145	142.253	2.51905	0.216464	11.6373	2.66426e-31	2.875e-30	Gs2
FBgn0036063	136.444	-2.46659	0.211959	-11.6371	2.66941e-31	2.87805e-30	CG6674
FBgn0262527	2851.97	-1.07767	0.0926109	-11.6365	2.68816e-31	2.89576e-30	nsl1
FBgn0264979	144.309	2.61687	0.224943	11.6335	2.78489e-31	2.99737e-30	CG4267
FBgn0038488	381.174	-1.55862	0.133989	-11.6324	2.81973e-31	3.03225e-30	m-cup
FBgn0051612	112.863	-2.72144	0.233957	-11.6322	2.82716e-31	3.03761e-30	CG31612
FBgn0052448	176.015	-2.21062	0.190138	-11.6264	3.02515e-31	3.24753e-30	CG32448
FBgn0032817	2204.62	-0.97467	0.0839513	-11.61	3.66816e-31	3.93442e-30	CG10631
FBgn0031768	388.858	-1.51019	0.130147	-11.6038	3.94297e-31	4.22553e-30	CG12393
FBgn0024956	400.481	-1.56267	0.134685	-11.6024	4.00518e-31	4.28851e-30	Mat1
FBgn0014006	1682.79	-1.10339	0.095115	-11.6006	4.09382e-31	4.37965e-30	Pk92B
FBgn0264494	366.375	1.97258	0.170049	11.6001	4.11765e-31	4.40136e-30	CG17646
FBgn0029737	1050.43	-1.22399	0.105532	-11.5983	4.20211e-31	4.48778e-30	CG6903
FBgn0038454	219.883	-1.99879	0.172367	-11.5961	4.31372e-31	4.60303e-30	CG10324
FBgn0036846	255.911	-1.77025	0.152675	-11.5948	4.37679e-31	4.66632e-30	MESR6
FBgn0038474	413.979	-1.58616	0.136816	-11.5934	4.45181e-31	4.74224e-30	mRpS11
FBgn0016701	1335.93	-1.21961	0.105208	-11.5924	4.50513e-31	4.79494e-30	Rab4
FBgn0051974	238.411	2.12118	0.183018	11.59	4.63284e-31	4.92665e-30	CG31974
FBgn0032229	692.388	-1.42906	0.123328	-11.5875	4.76832e-31	5.06639e-30	CG5045
FBgn0050051	179.771	-2.0555	0.177408	-11.5863	4.83694e-31	5.13492e-30	CG30051
FBgn0261673	4813.95	-1.2454	0.10749	-11.5862	4.84364e-31	5.13765e-30	nemy
FBgn0030038	2083.21	-1.07049	0.0924223	-11.5826	5.04849e-31	5.35037e-30	CG1440
FBgn0031670	1293.74	-1.30403	0.112606	-11.5804	5.17826e-31	5.48322e-30	CG3887
FBgn0031971	8359.98	-2.43625	0.210473	-11.5751	5.51061e-31	5.83019e-30	Sirup
FBgn0031875	494.294	-1.54402	0.133402	-11.5742	5.56789e-31	5.88579e-30	CG3430
FBgn0025592	1018.5	-1.29884	0.112229	-11.5731	5.6418e-31	5.95885e-30	Gyk
FBgn0033523	237.619	-2.03117	0.175602	-11.5669	6.06409e-31	6.39944e-30	CG12895
FBgn0014037	3430.15	-0.985034	0.0851675	-11.5658	6.13888e-31	6.47287e-30	Su(Tpl)
FBgn0034925	355.48	-1.64827	0.1426	-11.5587	6.6708e-31	7.02779e-30	CG5339
FBgn0035335	422.057	-1.75082	0.151562	-11.5519	7.22447e-31	7.60464e-30	mRpL23
FBgn0035849	507.919	-1.42813	0.123654	-11.5494	7.4362e-31	7.82089e-30	ERR
FBgn0020618	38291.9	-1.13114	0.0979513	-11.548	7.55773e-31	7.942e-30	Rack1
FBgn0039790	1134.36	-1.16022	0.100476	-11.5472	7.62845e-31	8.00955e-30	CG2246
FBgn0031877	80.2975	-3.73612	0.323623	-11.5447	7.85217e-31	8.2375e-30	CG10399
FBgn0039157	614.218	-1.42933	0.123837	-11.542	8.10035e-31	8.4907e-30	Myo95E
FBgn0028697	37049.3	-1.07953	0.0935315	-11.5419	8.11437e-31	8.49823e-30	RpL15
FBgn0034951	326.078	-1.59331	0.138114	-11.5362	8.66412e-31	9.06636e-30	CG3860
FBgn0032234	602.877	-1.38419	0.120031	-11.532	9.10382e-31	9.51847e-30	gny
FBgn0025830	299.387	-1.6336	0.141708	-11.5279	9.54559e-31	9.97197e-30	IntS8
FBgn0024887	486.908	-1.44511	0.125434	-11.5209	1.03557e-30	1.08091e-29	kin17
FBgn0040366	142.924	-2.30493	0.200089	-11.5195	1.05177e-30	1.09691e-29	CG11398
FBgn0013753	437.813	-1.57387	0.136657	-11.5169	1.08468e-30	1.13028e-29	Bgb
FBgn0037330	542.343	-1.53917	0.133654	-11.516	1.09524e-30	1.14034e-29	mRpL44
FBgn0035523	1621.59	-1.0413	0.09043	-11.515	1.10909e-30	1.15378e-29	CG1311
FBgn0031914	3999.68	-1.2021	0.104431	-11.511	1.16151e-30	1.20731e-29	CG5973
FBgn0022708	2591.38	-1.12214	0.0974919	-11.51	1.17415e-30	1.21943e-29	Adk2
FBgn0027791	786.984	-1.34015	0.116439	-11.5094	1.18255e-30	1.22713e-29	O-fut2
FBgn0035890	436.829	-1.57839	0.137173	-11.5066	1.22251e-30	1.26754e-29	CG13667
FBgn0000247	2559.71	-1.06012	0.0921465	-11.5048	1.24836e-30	1.29326e-29	ca
FBgn0035065	256.07	-1.72796	0.150401	-11.4891	1.49741e-30	1.54998e-29	CG3589
FBgn0050105	147.461	-2.49523	0.2172	-11.4882	1.51268e-30	1.56448e-29	CG30105
FBgn0037566	532.977	-1.46553	0.127579	-11.4873	1.5281e-30	1.57912e-29	mRpL1
FBgn0033266	446.689	-1.60318	0.139592	-11.4847	1.57454e-30	1.62576e-29	Socs44A
FBgn0034365	491.405	-1.53958	0.134072	-11.4832	1.60147e-30	1.65219e-29	CG5335
FBgn0039252	1452.95	-1.1549	0.100647	-11.4748	1.76604e-30	1.82047e-29	CG11771
FBgn0039687	1386.32	-1.22327	0.106632	-11.4719	1.82586e-30	1.88057e-29	CG7593
FBgn0025807	141.421	-2.53279	0.220799	-11.4711	1.84408e-30	1.89777e-29	Rad9
FBgn0037759	78.0402	-4.07954	0.355659	-11.4704	1.85876e-30	1.9113e-29	CG8526
FBgn0003053	83.6166	3.51404	0.30639	11.4692	1.88462e-30	1.93629e-29	peb
FBgn0037949	643.989	-1.35447	0.118114	-11.4675	1.92136e-30	1.9724e-29	CG17360
FBgn0004858	96.3478	3.51648	0.306666	11.4668	1.93671e-30	1.98652e-29	elB
FBgn0263113	256.589	1.9411	0.169369	11.4608	2.07545e-30	2.12708e-29	CG43370
FBgn0266275	141.847	2.40431	0.209833	11.4582	2.13828e-30	2.18967e-29	CR44960
FBgn0031684	551.067	-1.50853	0.131662	-11.4576	2.15313e-30	2.20307e-29	CG8680
FBgn0031968	217.499	-1.87976	0.164081	-11.4563	2.18571e-30	2.23456e-29	CG7231
FBgn0002543	1769.16	1.16316	0.101545	11.4547	2.22835e-30	2.27628e-29	lea
FBgn0259482	347.829	-1.61747	0.141224	-11.4533	2.26465e-30	2.31146e-29	Mob3
FBgn0064766	1942.7	-1.08237	0.0945486	-11.4478	2.4123e-30	2.46015e-29	CG7600
FBgn0026261	467.203	-1.56281	0.136528	-11.4468	2.43878e-30	2.48512e-29	bonsai
FBgn0031824	266.921	-1.78806	0.156224	-11.4454	2.47817e-30	2.52319e-29	CG9547
FBgn0031309	297.535	-1.69607	0.148226	-11.4424	2.56547e-30	2.60994e-29	Tfb4
FBgn0036843	330.443	-1.7568	0.153568	-11.4398	2.64377e-30	2.6874e-29	CG6812
FBgn0029932	78.6695	4.10483	0.358877	11.438	2.70172e-30	2.74407e-29	CG4607
FBgn0052582	127.937	-2.39569	0.209533	-11.4335	2.84568e-30	2.88792e-29	CR32582
FBgn0086687	21192.2	-1.08903	0.0952643	-11.4317	2.90412e-30	2.94483e-29	Desat1
FBgn0003512	653.814	-1.35151	0.118237	-11.4306	2.94148e-30	2.98028e-29	Sry-delta
FBgn0024989	269.765	1.68736	0.147632	11.4295	2.97894e-30	3.01579e-29	CG3777
FBgn0024804	982.711	-1.27145	0.111282	-11.4255	3.11746e-30	3.15345e-29	Dbp80
FBgn0260862	278.743	-1.73942	0.152254	-11.4244	3.15724e-30	3.1911e-29	Vti1
FBgn0264679	120.075	-2.7158	0.237727	-11.424	3.17168e-30	3.20309e-29	CR43964
FBgn0051211	1025.78	-1.12019	0.0980634	-11.4231	3.20569e-30	3.23481e-29	CG31211
FBgn0038233	100.613	-2.90022	0.253929	-11.4213	3.27135e-30	3.29839e-29	HtrA2
FBgn0037809	153.301	-2.2007	0.192739	-11.4181	3.39723e-30	3.42254e-29	CG12818
FBgn0034579	166.807	-2.16312	0.189461	-11.4173	3.42842e-30	3.45116e-29	mRpL54
FBgn0037446	830.721	-1.29645	0.113554	-11.4171	3.43478e-30	3.45477e-29	Zif
FBgn0035137	842.654	-1.14612	0.100398	-11.4157	3.49176e-30	3.50925e-29	CG1233
FBgn0038806	242.966	-1.85765	0.162737	-11.4151	3.51658e-30	3.53134e-29	CG5412
FBgn0263199	595.506	-1.43526	0.125757	-11.413	3.60241e-30	3.61461e-29	Galk
FBgn0025739	384.695	-1.5058	0.131969	-11.4102	3.71724e-30	3.72683e-29	pon
FBgn0042205	97.4325	-2.88799	0.253205	-11.4057	3.91574e-30	3.92267e-29	CG18764
FBgn0032258	1963.78	-1.14451	0.100456	-11.3931	4.52425e-30	4.52861e-29	CG7456
FBgn0028500	1766.04	-1.09728	0.0963145	-11.3927	4.54742e-30	4.54815e-29	Rich
FBgn0038609	461.353	-1.57936	0.138704	-11.3865	4.88207e-30	4.87893e-29	Nup43
FBgn0034110	1215.92	-1.2311	0.108132	-11.3851	4.96114e-30	4.95397e-29	Atg9
FBgn0050007	894.728	-1.25051	0.109838	-11.385	4.96888e-30	4.95772e-29	CG30007
FBgn0004598	3984.51	-0.996523	0.0875317	-11.3847	4.98384e-30	4.96867e-29	Fur2
FBgn0030522	352.731	-1.60881	0.141329	-11.3834	5.05675e-30	5.03732e-29	CG11103
FBgn0050046	2294.5	-1.02779	0.0902928	-11.3829	5.09015e-30	5.06653e-29	CG30046
FBgn0043002	363.302	-1.64251	0.144389	-11.3756	5.53173e-30	5.50166e-29	Chrac-14
FBgn0264816	93.6979	-2.99744	0.263586	-11.3718	5.7806e-30	5.74459e-29	koko
FBgn0040383	620.451	-1.36934	0.12043	-11.3705	5.86831e-30	5.82709e-29	CG5254
FBgn0033635	242.786	2.03391	0.178902	11.3689	5.97458e-30	5.92789e-29	CG7777
FBgn0024986	892.649	-1.46573	0.128944	-11.3671	6.09672e-30	6.04426e-29	CG3719
FBgn0027453	797.208	-1.16947	0.102891	-11.3661	6.16593e-30	6.108e-29	Dnz1
FBgn0033101	841.237	-1.29321	0.113852	-11.3586	6.71845e-30	6.65004e-29	CG9436
FBgn0034081	164.976	-2.23215	0.196554	-11.3564	6.8911e-30	6.81551e-29	CG10731
FBgn0038830	178.187	-2.09966	0.18489	-11.3563	6.89982e-30	6.81871e-29	CG17272
FBgn0262166	267.459	-1.65415	0.145713	-11.3521	7.23994e-30	7.14915e-29	calypso
FBgn0038868	584.473	-1.56154	0.137576	-11.3504	7.38637e-30	7.28797e-29	CG5862
FBgn0033204	733.53	1.45481	0.128179	11.3498	7.43383e-30	7.32898e-29	CG2065
FBgn0033543	88.8553	-3.47173	0.305966	-11.3468	7.69327e-30	7.57876e-29	CG12338
FBgn0033973	191.909	-2.05912	0.181493	-11.3454	7.81522e-30	7.6928e-29	HPS1
FBgn0026787	995.661	-1.17334	0.103421	-11.3452	7.83051e-30	7.70176e-29	Nhe1
FBgn0086446	362.423	-1.69235	0.149184	-11.344	7.94049e-30	7.80376e-29	l(2)37Ce
FBgn0053002	251.865	-1.79368	0.158159	-11.341	8.21877e-30	8.07087e-29	mRpL27
FBgn0003545	670.093	-1.41817	0.125115	-11.3349	8.81291e-30	8.6475e-29	sub
FBgn0037526	263.063	-1.6938	0.149448	-11.3337	8.93226e-30	8.7577e-29	CG10092
FBgn0035374	541.692	-1.34063	0.118367	-11.3261	9.7493e-30	9.55124e-29	mRpS35
FBgn0036397	447.649	-1.4539	0.128414	-11.3219	1.02186e-29	1.00031e-28	CG8783
FBgn0031519	70.1065	-4.35064	0.384319	-11.3204	1.0401e-29	1.01736e-28	CG3326
FBgn0266668	1078.77	-1.12865	0.0997215	-11.318	1.06835e-29	1.04418e-28	Exo84
FBgn0033808	105.842	-2.98433	0.263695	-11.3173	1.07702e-29	1.05183e-28	CG4627
FBgn0023535	277.156	-1.8449	0.163018	-11.3171	1.07954e-29	1.05346e-28	arg
FBgn0039638	1068.81	-1.09505	0.0967661	-11.3164	1.08795e-29	1.06084e-28	dgt6
FBgn0038490	79.2993	-3.47661	0.307283	-11.314	1.11863e-29	1.0899e-28	CG5285
FBgn0267611	134.355	-2.86598	0.253393	-11.3104	1.16556e-29	1.13473e-28	CR45949
FBgn0035026	572.211	-1.31223	0.11605	-11.3075	1.20447e-29	1.1717e-28	Fcp1
FBgn0036512	773.665	-1.25799	0.111264	-11.3064	1.22046e-29	1.18632e-28	CG16979
FBgn0002878	1345.43	-1.10052	0.0973525	-11.3045	1.24671e-29	1.21089e-28	mus101
FBgn0027794	715.56	-1.36037	0.120364	-11.3021	1.28109e-29	1.24331e-28	CG14786
FBgn0036911	404.273	-1.59826	0.141425	-11.3011	1.29513e-29	1.25596e-28	Fibp
FBgn0051739	3759.1	-1.00169	0.088705	-11.2923	1.43179e-29	1.38741e-28	CG31739
FBgn0002736	2193.28	-1.21791	0.107875	-11.29	1.46953e-29	1.42287e-28	mago
FBgn0033229	710.064	-1.46978	0.130232	-11.2859	1.54069e-29	1.49061e-28	CG12822
FBgn0019936	28800	-0.974285	0.0863552	-11.2823	1.60497e-29	1.55159e-28	RpS20
FBgn0015949	4350.95	-0.929599	0.0824207	-11.2787	1.6717e-29	1.61485e-28	hrg
FBgn0263198	3138.34	-0.912284	0.0809152	-11.2746	1.75222e-29	1.69132e-28	Acn
FBgn0035155	232.47	-1.89251	0.168057	-11.2611	2.04222e-29	1.96971e-28	RabX6
FBgn0035993	643.369	-1.31587	0.116871	-11.2592	2.08618e-29	2.01055e-28	Nf-YA
FBgn0035998	111.909	-2.69612	0.239471	-11.2586	2.10016e-29	2.02246e-28	CG3437
FBgn0011207	1225.75	-1.32453	0.117667	-11.2566	2.14861e-29	2.06752e-28	pelo
FBgn0035999	208.104	-2.10386	0.186958	-11.2531	2.23579e-29	2.14974e-28	CG3552
FBgn0004367	689.568	-1.30547	0.116029	-11.2512	2.28414e-29	2.19454e-28	mei-41
FBgn0032329	269.261	-1.70752	0.151815	-11.2473	2.38753e-29	2.2921e-28	Art8
FBgn0038767	240.848	-1.73088	0.153992	-11.2401	2.59209e-29	2.48657e-28	trem
FBgn0035851	783.944	-1.24672	0.110927	-11.2391	2.61976e-29	2.51118e-28	MED24
FBgn0051898	81.2289	-3.54644	0.315559	-11.2386	2.63513e-29	2.52396e-28	CG31898
FBgn0039301	235.82	-2.13804	0.190314	-11.2343	2.76748e-29	2.64869e-28	Nup37
FBgn0027082	203.879	-1.90714	0.16982	-11.2304	2.89279e-29	2.7665e-28	Aats-pro
FBgn0038666	299.142	-1.7453	0.155448	-11.2276	2.98562e-29	2.85308e-28	Smu1
FBgn0034742	1207.93	-1.04719	0.0933162	-11.2219	3.18255e-29	3.03894e-28	CG4294
FBgn0035623	74.2919	4.2189	0.375991	11.2208	3.2251e-29	3.0772e-28	mthl2
FBgn0003942	43057.9	-1.01102	0.0901232	-11.2182	3.31943e-29	3.16478e-28	RpS27A
FBgn0031351	95.5304	-2.91331	0.259824	-11.2127	3.53404e-29	3.3668e-28	CG14352
FBgn0033755	2462.34	-1.00987	0.0900678	-11.2123	3.54658e-29	3.37617e-28	ClC-b
FBgn0062442	1557.96	-1.15992	0.103641	-11.1917	4.47518e-29	4.25689e-28	Cisd2
FBgn0029079	407.795	-1.57259	0.140524	-11.1909	4.51736e-29	4.29374e-28	icln
FBgn0039004	1461.96	-1.07347	0.0959542	-11.1874	4.70187e-29	4.4657e-28	Nup133
FBgn0039663	540.187	-1.35241	0.12089	-11.1872	4.71186e-29	4.47177e-28	CG2321
FBgn0040290	672.491	-1.43214	0.128034	-11.1857	4.79149e-29	4.54388e-28	RecQ4
FBgn0034859	386.451	-1.603	0.143321	-11.1847	4.84523e-29	4.59135e-28	CG3520
FBgn0035586	615.656	-1.42317	0.127259	-11.1833	4.92174e-29	4.66029e-28	CG10671
FBgn0038678	215.465	-1.90657	0.170532	-11.1801	5.10097e-29	4.82633e-28	mRpL55
FBgn0001324	2703.1	-1.03638	0.0927107	-11.1787	5.18478e-29	4.9019e-28	kto
FBgn0037199	879.543	-1.21349	0.108555	-11.1786	5.19028e-29	4.90337e-28	CG11137
FBgn0035720	2345.55	-0.996112	0.0891199	-11.1772	5.27205e-29	4.97685e-28	CG10077
FBgn0037120	769.035	-1.17664	0.105295	-11.1747	5.42393e-29	5.11634e-28	CG11247
FBgn0037660	424.948	-1.61293	0.144405	-11.1695	5.75162e-29	5.42134e-28	beag
FBgn0261065	916.589	-1.20138	0.107563	-11.169	5.78134e-29	5.44523e-28	Cpsf73
FBgn0030217	104.331	-2.79392	0.250197	-11.1669	5.92194e-29	5.57343e-28	CG2124
FBgn0037780	494.747	-1.37691	0.123319	-11.1654	6.0205e-29	5.66191e-28	CG3925
FBgn0030904	111.288	2.764	0.247575	11.1643	6.09487e-29	5.7232e-28	upd2
FBgn0053807	366.811	-1.50233	0.134565	-11.1644	6.09097e-29	5.7232e-28	His1:CG33807
FBgn0036193	72.2749	-4.01885	0.360101	-11.1604	6.37397e-29	5.98076e-28	CG14135
FBgn0032775	3108.03	1.10963	0.0994399	11.1588	6.48426e-29	6.07966e-28	CG17544
FBgn0085242	224.021	-1.85554	0.166295	-11.1581	6.53479e-29	6.12243e-28	CG34213
FBgn0032816	223.345	-1.94806	0.174715	-11.1499	7.16507e-29	6.70788e-28	Nf-YB
FBgn0032634	816.494	-1.32554	0.118928	-11.1458	7.50599e-29	7.02177e-28	Rpb11
FBgn0015338	1955.37	-1.18348	0.106183	-11.1456	7.52147e-29	7.03097e-28	CG5861
FBgn0000541	5727.07	-0.957295	0.0858968	-11.1447	7.59939e-29	7.09847e-28	E(bx)
FBgn0034697	1515.24	-1.04168	0.093489	-11.1423	7.80682e-29	7.28676e-28	GM130
FBgn0063923	1200.73	-1.17396	0.105388	-11.1394	8.06166e-29	7.51898e-28	Kaz1-ORFB
FBgn0025109	403.496	-1.46789	0.131792	-11.138	8.19811e-29	7.63988e-28	Bem46
FBgn0037317	162.487	-2.04981	0.184039	-11.1379	8.20357e-29	7.63988e-28	CG14667
FBgn0052075	438.843	-1.36108	0.122244	-11.1342	8.55477e-29	7.96099e-28	CG32075
FBgn0034098	2612.47	-1.19448	0.107285	-11.1337	8.59796e-29	7.9952e-28	krimp
FBgn0053909	1416.98	-1.14229	0.102708	-11.1217	9.84062e-29	9.14391e-28	His4:CG33909
FBgn0036402	3589.13	-1.06069	0.095416	-11.1164	1.04345e-28	9.68851e-28	CG6650
FBgn0265605	525.449	-1.52207	0.136953	-11.1138	1.07475e-28	9.97168e-28	Ric
FBgn0036985	720.595	1.27076	0.114381	11.1099	1.12262e-28	1.04081e-27	zye
FBgn0035690	755.685	-1.30917	0.117842	-11.1096	1.12648e-28	1.04361e-27	CG10274
FBgn0261505	278.384	-1.65719	0.14925	-11.1035	1.20639e-28	1.11681e-27	CR42653
FBgn0040907	306.402	-1.73811	0.156599	-11.0991	1.26727e-28	1.1723e-27	mRpL33
FBgn0038870	869.647	-1.20859	0.108899	-11.0983	1.27922e-28	1.18247e-27	Oga
FBgn0003978	528.87	-1.58819	0.143128	-11.0963	1.3075e-28	1.20771e-27	vls
FBgn0262114	2504.04	-0.916083	0.082576	-11.0938	1.34425e-28	1.24073e-27	RanBPM
FBgn0031281	353.651	-1.48557	0.133913	-11.0936	1.34824e-28	1.2435e-27	Saf6
FBgn0030871	289.207	-1.68152	0.151638	-11.089	1.41845e-28	1.30728e-27	CG8142
FBgn0036192	84.3954	-3.08507	0.278353	-11.0833	1.51148e-28	1.392e-27	Pallidin
FBgn0261111	148.259	-2.19143	0.197737	-11.0826	1.52411e-28	1.40258e-27	BHD
FBgn0036141	1146.54	-1.17236	0.105808	-11.0801	1.56674e-28	1.44075e-27	wls
FBgn0014022	257.005	-1.63747	0.147846	-11.0755	1.64983e-28	1.51604e-27	Rlb1
FBgn0002673	141.851	-2.32309	0.209769	-11.0745	1.66774e-28	1.53137e-27	twe
FBgn0028539	2884.22	-0.950015	0.0858312	-11.0684	1.78547e-28	1.63826e-27	CG31731
FBgn0033458	119.61	2.67632	0.241843	11.0663	1.82708e-28	1.67521e-27	CG18446
FBgn0040089	1007.19	-1.17436	0.106162	-11.062	1.91763e-28	1.75693e-27	meso18E
FBgn0034964	2257.6	-0.990693	0.0895674	-11.0609	1.94211e-28	1.77805e-27	IntS1
FBgn0005630	8934.71	-0.882771	0.0798292	-11.0582	1.9998e-28	1.82952e-27	lola
FBgn0052343	413.666	-1.37129	0.124034	-11.0558	2.05552e-28	1.87912e-27	Atac3
FBgn0038319	353.195	-1.55076	0.140325	-11.0512	2.16301e-28	1.97593e-27	mRpL9
FBgn0039581	2129.18	-0.992354	0.0898161	-11.0487	2.22344e-28	2.02965e-27	Moca-cyp
FBgn0052699	4318.65	-0.978896	0.0885996	-11.0485	2.22814e-28	2.03244e-27	CG32699
FBgn0029175	303.259	-1.60965	0.1457	-11.0477	2.24863e-28	2.04963e-27	Ext2
FBgn0013531	211.525	-1.92785	0.17455	-11.0447	2.32586e-28	2.11847e-27	MED20
FBgn0027951	2323.71	-0.99813	0.0903776	-11.044	2.34361e-28	2.13308e-27	MTA1-like
FBgn0036900	815.187	-1.22813	0.111235	-11.0409	2.42498e-28	2.20553e-27	CG8765
FBgn0036987	270.286	-1.71549	0.155395	-11.0395	2.46301e-28	2.23848e-27	CG5274
FBgn0039531	173.864	-2.03203	0.184107	-11.0372	2.52674e-28	2.29472e-27	CG5611
FBgn0026562	15473.4	-0.975452	0.0883808	-11.0369	2.53585e-28	2.29999e-27	BM-40-SPARC
FBgn0036406	171.873	-2.07342	0.187863	-11.0369	2.53623e-28	2.29999e-27	CG13484
FBgn0032495	71.6893	4.55021	0.412296	11.0363	2.55394e-28	2.31436e-27	CG16820
FBgn0028360	637.617	-1.29861	0.117688	-11.0343	2.60954e-28	2.36302e-27	l(1)G0148
FBgn0261109	372.002	-1.63075	0.147834	-11.0309	2.71057e-28	2.45272e-27	mrn
FBgn0032295	933.6	-1.14166	0.103503	-11.0302	2.73163e-28	2.46998e-27	CG12299
FBgn0025629	663.838	-1.29295	0.117286	-11.024	2.92824e-28	2.64583e-27	CG4045
FBgn0038640	225.728	-1.81273	0.164448	-11.0231	2.95656e-28	2.66948e-27	CG7706
FBgn0263667	1019.72	-1.10063	0.0998683	-11.0208	3.03421e-28	2.73761e-27	Lpt
FBgn0037634	197.895	-1.87967	0.170575	-11.0196	3.0737e-28	2.77123e-27	hng2
FBgn0030077	132.075	2.4355	0.221107	11.015	3.23519e-28	2.91472e-27	CG15365
FBgn0030230	82.5531	3.22752	0.293039	11.014	3.27288e-28	2.94654e-27	Rph
FBgn0086608	108.38	-2.57933	0.234275	-11.0099	3.42553e-28	3.08174e-27	CG34112
FBgn0039250	2170.11	-1.10778	0.100627	-11.0088	3.4657e-28	3.11562e-27	Mink
FBgn0034902	794.814	-1.35401	0.123088	-11.0004	3.80448e-28	3.41772e-27	CG5532
FBgn0032161	76.7511	-3.31375	0.301338	-10.9968	3.95985e-28	3.55472e-27	CG4594
FBgn0032354	172.384	-1.95616	0.177924	-10.9943	4.0698e-28	3.65079e-27	CG4788
FBgn0033260	1829.42	-0.940085	0.0855244	-10.992	4.17549e-28	3.7429e-27	Cul4
FBgn0040388	150.889	-2.23999	0.203855	-10.9882	4.35563e-28	3.90156e-27	boi
FBgn0051365	932.236	-1.20082	0.109302	-10.9862	4.45106e-28	3.98418e-27	CG31365
FBgn0039293	1586.16	-1.05131	0.0957073	-10.9846	4.5301e-28	4.05201e-27	CG11851
FBgn0037535	274.523	-1.67235	0.152264	-10.9832	4.60145e-28	4.11288e-27	CG14463
FBgn0014023	522.271	-1.38227	0.125915	-10.9778	4.88912e-28	4.36373e-27	mRpL47
FBgn0029822	1173.41	-1.05148	0.0957825	-10.9778	4.88882e-28	4.36373e-27	CG12236
FBgn0033725	71.9498	4.38171	0.399383	10.9712	5.25764e-28	4.68928e-27	Cpr49Ac
FBgn0036291	122.523	-2.35361	0.214565	-10.9692	5.37576e-28	4.7912e-27	CG10681
FBgn0031603	141.354	-2.16504	0.197402	-10.9677	5.46697e-28	4.86901e-27	CG15432
FBgn0034002	566.734	-1.37553	0.125504	-10.9601	5.94532e-28	5.28856e-27	CG8079
FBgn0050096	68.0018	-3.97619	0.362789	-10.9601	5.94655e-28	5.28856e-27	CG30096
FBgn0035282	206.982	1.93519	0.176627	10.9563	6.19513e-28	5.5057e-27	CNMa
FBgn0027592	2219.49	-0.984607	0.089874	-10.9554	6.25889e-28	5.55443e-27	MED15
FBgn0034939	800.927	-1.15369	0.105308	-10.9555	6.25487e-28	5.55443e-27	thoc5
FBgn0041604	402.413	1.44505	0.131907	10.955	6.285e-28	5.57363e-27	dlp
FBgn0033928	1806.83	1.17669	0.107438	10.9523	6.48083e-28	5.7432e-27	Arc2
FBgn0040372	1501.61	-1.03466	0.0944795	-10.9512	6.55986e-28	5.80909e-27	G9a
FBgn0035867	927.639	-1.24647	0.113868	-10.9466	6.89815e-28	6.10432e-27	CG13671
FBgn0036090	119.842	-2.3346	0.21328	-10.9462	6.93115e-28	6.12916e-27	CG8009
FBgn0033751	1150.58	-1.11358	0.101734	-10.946	6.94322e-28	6.13548e-27	CG8818
FBgn0033113	1163.96	-1.02268	0.0934495	-10.9437	7.12339e-28	6.29023e-27	Spn42Dc
FBgn0027524	402.528	-1.49279	0.136426	-10.9421	7.24941e-28	6.39696e-27	CG3909
FBgn0039774	17672.4	-0.953822	0.087196	-10.9388	7.51683e-28	6.62824e-27	CDase
FBgn0003891	28788.4	-0.935002	0.0854878	-10.9372	7.64876e-28	6.73799e-27	tud
FBgn0030892	691.286	-1.26018	0.11522	-10.9372	7.65213e-28	6.73799e-27	CG7206
FBgn0034726	251.77	-1.77711	0.162495	-10.9364	7.72144e-28	6.79421e-27	Mes4
FBgn0034529	439.642	-1.43922	0.131666	-10.9309	8.20571e-28	7.21523e-27	CG16742
FBgn0039016	2460.6	-0.993951	0.0909431	-10.9294	8.34197e-28	7.32986e-27	Dcr-1
FBgn0011740	1410.05	-1.174	0.107455	-10.9255	8.70498e-28	7.64342e-27	alpha-Man-II
FBgn0052685	3181.5	-0.901587	0.0825359	-10.9236	8.89192e-28	7.80206e-27	ZAP3
FBgn0033527	150.031	-2.18817	0.200347	-10.9219	9.05502e-28	7.93957e-27	CG11777
FBgn0001276	142.175	-2.13588	0.19572	-10.9129	9.99909e-28	8.76117e-27	ix
FBgn0263998	4416.78	-0.914316	0.0838144	-10.9088	1.04604e-27	9.15896e-27	Ack-like
FBgn0034578	92.8445	-2.81481	0.258116	-10.9052	1.08819e-27	9.52132e-27	CG15653
FBgn0036689	181.384	-1.99583	0.183056	-10.9028	1.11724e-27	9.76855e-27	CG7730
FBgn0039849	760.131	-1.30324	0.119552	-10.901	1.13959e-27	9.957e-27	CG11334
FBgn0052441	1275.74	-1.15567	0.106032	-10.8993	1.1617e-27	1.01431e-26	CG32441
FBgn0039882	246.03	-1.72838	0.158585	-10.8987	1.1689e-27	1.01987e-26	CG11576
FBgn0034627	117.762	-2.46965	0.226636	-10.897	1.19133e-27	1.03872e-26	EfSec
FBgn0033429	122.617	-2.72964	0.250573	-10.8936	1.23674e-27	1.07755e-26	CG12929
FBgn0027948	8365.6	-0.924509	0.0849121	-10.8878	1.31737e-27	1.14701e-26	msps
FBgn0032382	326.646	-1.63571	0.150389	-10.8766	1.49099e-27	1.29726e-26	Mal-B2
FBgn0034425	452.56	-1.54088	0.141677	-10.876	1.49957e-27	1.30382e-26	CG11906
FBgn0021750	570.996	-1.30764	0.120437	-10.8575	1.83774e-27	1.59673e-26	Aats-ser
FBgn0031832	497.829	-1.32051	0.121632	-10.8566	1.85605e-27	1.61039e-26	CG9596
FBgn0033453	2702.08	0.926325	0.0853235	10.8566	1.85492e-27	1.61039e-26	CG1667
FBgn0034246	5193.43	-1.03213	0.0950867	-10.8546	1.89688e-27	1.64467e-26	Dcr-2
FBgn0037734	546.872	-1.38646	0.127732	-10.8545	1.89925e-27	1.64557e-26	trbd
FBgn0033169	814.597	-1.24001	0.114285	-10.8502	1.99054e-27	1.72347e-26	CG11123
FBgn0035025	764.784	-1.22304	0.11278	-10.8444	2.11922e-27	1.83361e-26	uri
FBgn0036614	397.857	-1.47548	0.136127	-10.839	2.24944e-27	1.94493e-26	CG4925
FBgn0036505	1177.21	-1.04692	0.0965965	-10.838	2.27337e-27	1.96425e-26	CG7945
FBgn0053062	87.03	-6.29433	0.580976	-10.834	2.3742e-27	2.04995e-26	CG33062
FBgn0026402	322.914	-1.4981	0.138279	-10.8339	2.37894e-27	2.05262e-26	NiPp1
FBgn0031500	155.722	-2.23935	0.20678	-10.8296	2.4918e-27	2.14851e-26	CG17221
FBgn0260750	244.929	-1.81845	0.167969	-10.8261	2.58955e-27	2.23125e-26	Mulk
FBgn0027590	1729.84	-1.00964	0.0932782	-10.824	2.64911e-27	2.28099e-26	GstE12
FBgn0051109	135.166	-2.18537	0.201901	-10.8239	2.65125e-27	2.28125e-26	CG31109
FBgn0031676	539.092	-1.43488	0.132576	-10.8231	2.67638e-27	2.30128e-26	CG14040
FBgn0035916	388.765	-1.60415	0.148251	-10.8205	2.7516e-27	2.36433e-26	GAPsec
FBgn0030057	1747.32	-1.20532	0.111399	-10.8199	2.77065e-27	2.37889e-26	Ppt1
FBgn0034718	1145.38	-1.01043	0.0933863	-10.8198	2.77238e-27	2.37889e-26	wdp
FBgn0000394	924.549	-1.18663	0.109693	-10.8178	2.83489e-27	2.43085e-26	cv
FBgn0035142	9122.27	-1.00893	0.0932959	-10.8143	2.94406e-27	2.52272e-26	hipk
FBgn0038693	1642.93	-1.03948	0.0961262	-10.8137	2.96521e-27	2.5391e-26	unc79
FBgn0004635	420.273	1.68435	0.155765	10.8134	2.97393e-27	2.54482e-26	rho
FBgn0035936	259.4	1.88811	0.174625	10.8123	3.0087e-27	2.5728e-26	Tsp66E
FBgn0028436	110.987	-2.57469	0.238145	-10.8114	3.03899e-27	2.59691e-26	ECSIT
FBgn0041180	8290.65	0.986496	0.0912499	10.8109	3.05582e-27	2.60951e-26	Tep4
FBgn0037222	197.833	-1.8652	0.172584	-10.8075	3.17068e-27	2.70573e-26	CG14642
FBgn0033088	348.421	-1.55815	0.144216	-10.8043	3.28538e-27	2.8017e-26	PGAP3
FBgn0034634	177.508	-1.98538	0.183944	-10.7934	3.69962e-27	3.15279e-26	CG10494
FBgn0039108	7439.27	-1.18545	0.109841	-10.7925	3.73574e-27	3.18139e-26	CG10232
FBgn0035323	136.408	-2.21723	0.2055	-10.7895	3.86055e-27	3.28543e-26	CG13807
FBgn0038608	406.584	-1.54662	0.143353	-10.7889	3.88374e-27	3.3029e-26	WRNexo
FBgn0034063	449.619	-1.4134	0.131043	-10.7858	4.01886e-27	3.41548e-26	CG8389
FBgn0042083	677.257	-1.26077	0.116933	-10.7819	4.18947e-27	3.55805e-26	CG3267
FBgn0004404	7392.76	-1.05214	0.0976138	-10.7786	4.34391e-27	3.68669e-26	RpS14b
FBgn0036908	866.629	-1.13007	0.104857	-10.7772	4.41039e-27	3.74056e-26	CG14103
FBgn0050428	220.237	-1.68959	0.156776	-10.7771	4.41557e-27	3.7424e-26	CG30428
FBgn0028406	438.772	-1.42083	0.131952	-10.7678	4.88725e-27	4.13936e-26	Drep-4
FBgn0051611	1132.22	-1.132	0.105224	-10.7581	5.43026e-27	4.59614e-26	His4:CG31611
FBgn0034419	751.529	-1.38089	0.128368	-10.7572	5.47855e-27	4.63386e-26	CG15111
FBgn0030484	2364.56	-1.00371	0.0933089	-10.7568	5.50475e-27	4.65286e-26	GstT4
FBgn0002354	341.872	-1.6247	0.151062	-10.7552	5.60196e-27	4.7286e-26	l(3)87Df
FBgn0030655	268.552	-1.62973	0.151529	-10.7552	5.60064e-27	4.7286e-26	CG9213
FBgn0038389	216.188	-1.70422	0.158471	-10.7541	5.66677e-27	4.78006e-26	CG5516
FBgn0053051	128.865	-2.3547	0.21899	-10.7525	5.76581e-27	4.86031e-26	CG33051
FBgn0034083	2541.54	-0.949576	0.0883259	-10.7508	5.87409e-27	4.94824e-26	lbk
FBgn0034065	156.317	-2.08666	0.194141	-10.7481	6.04696e-27	5.09041e-26	Rrp42
FBgn0028540	126.315	2.30599	0.214562	10.7474	6.09363e-27	5.12623e-26	CG9008
FBgn0039337	230.585	-1.86642	0.1737	-10.7451	6.25173e-27	5.25567e-26	MED28
FBgn0037742	63.0556	-4.34354	0.404271	-10.7441	6.31449e-27	5.30486e-26	Rpt3R
FBgn0263782	485.899	-1.4454	0.134554	-10.7421	6.45261e-27	5.41723e-26	Hmgcr
FBgn0036053	6050.74	-0.991998	0.0923843	-10.7377	6.7689e-27	5.67894e-26	iPLA2-VIA
FBgn0038675	167.656	-2.01273	0.187484	-10.7355	6.93412e-27	5.81364e-26	CG6013
FBgn0051866	193.612	-1.79234	0.167016	-10.7315	7.23726e-27	6.0637e-26	Ada1-2
FBgn0038881	1314.91	-1.05479	0.0983041	-10.7299	7.37107e-27	6.17166e-26	CG16791
FBgn0035619	589.531	-1.43096	0.133396	-10.7272	7.58831e-27	6.34928e-26	CG10592
FBgn0261976	135.26	-2.27345	0.211951	-10.7263	7.6614e-27	6.40613e-26	Psf2
FBgn0010051	3004.38	-0.923922	0.0861722	-10.7218	8.04109e-27	6.71909e-26	Itp-r83A
FBgn0031286	458.752	-1.59968	0.14923	-10.7196	8.2362e-27	6.8775e-26	CG3862
FBgn0067629	145.091	-2.0687	0.19301	-10.7181	8.37113e-27	6.98548e-26	CG33332
FBgn0003567	1485.72	-1.0335	0.0964352	-10.717	8.46682e-27	7.0606e-26	su(Hw)
FBgn0031398	125.611	-2.27514	0.212312	-10.716	8.56018e-27	7.13368e-26	CG10880
FBgn0038858	203.953	-1.77288	0.165462	-10.7147	8.67958e-27	7.22834e-26	CG5793
FBgn0015773	76.5219	5.43733	0.50751	10.7137	8.7755e-27	7.30333e-26	NetA
FBgn0020440	1657.6	-1.0134	0.0946334	-10.7087	9.26168e-27	7.7028e-26	Fak
FBgn0030055	468.823	-1.30241	0.121653	-10.7059	9.55097e-27	7.93808e-26	CG12772
FBgn0036365	611.63	-1.24746	0.116549	-10.7033	9.82131e-27	8.15733e-26	CG10732
FBgn0030206	221.033	-1.8254	0.170754	-10.6902	1.13109e-26	9.38824e-26	CG2889
FBgn0030662	1892.69	-1.21291	0.113497	-10.6867	1.17482e-26	9.7447e-26	CG9220
FBgn0262108	82.9033	-3.08142	0.288375	-10.6855	1.19069e-26	9.86981e-26	CR42861
FBgn0267033	1788.35	-1.10279	0.103242	-10.6816	1.24096e-26	1.02796e-25	mamo
FBgn0021796	2231.25	-0.963852	0.0902744	-10.6769	1.30541e-26	1.08063e-25	Tor
FBgn0035059	369.358	-1.54777	0.145006	-10.6738	1.34965e-26	1.11651e-25	CG3894
FBgn0028372	372.458	-1.43171	0.134165	-10.6713	1.38735e-26	1.14694e-25	isopeptidase-T-3
FBgn0024994	1407.65	-1.13632	0.106494	-10.6703	1.40161e-26	1.15795e-25	Csat
FBgn0053907	1301.91	-1.12545	0.105507	-10.6671	1.45144e-26	1.19833e-25	His4:CG33907
FBgn0051648	297.832	-1.70221	0.159675	-10.6605	1.55816e-26	1.28559e-25	CG31648
FBgn0259982	122.847	-2.2625	0.212249	-10.6596	1.57212e-26	1.29624e-25	l(2)35Cc
FBgn0033380	412.688	-1.39292	0.130712	-10.6564	1.62763e-26	1.34112e-25	Phax
FBgn0036491	236.175	-1.64821	0.154693	-10.6547	1.65759e-26	1.3649e-25	Best4
FBgn0011291	212.132	-1.71913	0.161415	-10.6503	1.73766e-26	1.42989e-25	Taf11
FBgn0266724	270.226	-1.61643	0.151789	-10.6492	1.75826e-26	1.44589e-25	Trs20
FBgn0034025	735.471	-1.22136	0.114696	-10.6487	1.76895e-26	1.45371e-25	GalNAc-T1
FBgn0001123	2290.55	-1.12166	0.105367	-10.6452	1.83512e-26	1.5071e-25	Galphas
FBgn0000542	986.858	-1.26272	0.118656	-10.6419	1.90268e-26	1.56074e-25	ec
FBgn0036891	7082.88	-0.991456	0.0931657	-10.6419	1.90295e-26	1.56074e-25	CG9372
FBgn0037241	854.887	-1.07635	0.101164	-10.6397	1.94691e-26	1.59575e-25	CG14646
FBgn0010808	1079.13	-1.08322	0.101838	-10.6367	2.01149e-26	1.6476e-25	l(3)03670
FBgn0038617	355.87	-1.60543	0.150956	-10.6351	2.04634e-26	1.67503e-25	CG12333
FBgn0034231	116.167	-2.38513	0.224305	-10.6334	2.08338e-26	1.70423e-25	APC10
FBgn0038465	21021.7	-1.03182	0.0970571	-10.631	2.13719e-26	1.7471e-25	Irc
FBgn0027538	285.578	-1.58716	0.149303	-10.6305	2.1497e-26	1.75618e-25	beta4GalNAcTA
FBgn0026573	1752.87	-1.00746	0.0947725	-10.6302	2.15544e-26	1.75971e-25	ADD1
FBgn0262742	117.702	2.33225	0.2194	10.6301	2.158e-26	1.76064e-25	Fas1
FBgn0036105	129.438	-2.27153	0.213705	-10.6293	2.17729e-26	1.77522e-25	Blos4
FBgn0037911	232.026	-1.71964	0.161904	-10.6214	2.36949e-26	1.93066e-25	CG10898
FBgn0037536	1924.97	-1.05716	0.0995366	-10.6209	2.38336e-26	1.94069e-25	CG2698
FBgn0037150	379.439	-1.37187	0.129191	-10.6189	2.43348e-26	1.98021e-25	CG7133
FBgn0261436	654.448	-1.18829	0.111934	-10.616	2.50976e-26	2.04094e-25	DhpD
FBgn0266756	109.099	2.54237	0.239486	10.6159	2.51295e-26	2.0422e-25	btsz
FBgn0036258	6974.95	-0.865405	0.0815342	-10.614	2.56488e-26	2.08305e-25	CG5642
FBgn0035632	553.406	-1.26747	0.119418	-10.6137	2.57302e-26	2.08829e-25	Ppat-Dpck
FBgn0038390	305.999	-1.49046	0.140432	-10.6134	2.58241e-26	2.09454e-25	Rbf2
FBgn0036052	381.712	-1.4849	0.139932	-10.6116	2.63218e-26	2.13352e-25	CG10809
FBgn0266410	2886.33	-0.923514	0.0870296	-10.6115	2.63498e-26	2.1344e-25	CG45050
FBgn0039329	273.984	-1.61481	0.152232	-10.6075	2.74886e-26	2.2252e-25	CG10669
FBgn0027514	420.257	-1.46028	0.137676	-10.6067	2.77478e-26	2.24472e-25	CG1024
FBgn0037081	901.913	-1.08273	0.102096	-10.6049	2.8265e-26	2.28508e-25	barc
FBgn0260970	2803.77	-0.97271	0.091747	-10.6021	2.91412e-26	2.35438e-25	CG42593
FBgn0023180	174.758	-2.0298	0.191622	-10.5927	3.22105e-26	2.60067e-25	Orc6
FBgn0085290	70.749	-3.5061	0.331028	-10.5916	3.26058e-26	2.63087e-25	CG34261
FBgn0024250	1449.62	-1.08654	0.102607	-10.5893	3.3417e-26	2.69458e-25	brk
FBgn0062928	747.933	-1.18867	0.112278	-10.5869	3.4293e-26	2.76343e-25	pncr009:3L
FBgn0028387	566.61	-1.31251	0.124012	-10.5837	3.54668e-26	2.85617e-25	chm
FBgn0034084	309.041	-1.54618	0.146107	-10.5825	3.59261e-26	2.89128e-25	CG8435
FBgn0027490	505.412	-1.22729	0.115985	-10.5815	3.63235e-26	2.92138e-25	D12
FBgn0035271	207.457	-1.85688	0.175493	-10.581	3.65235e-26	2.93556e-25	CG2021
FBgn0031287	296.353	-1.5801	0.149372	-10.5783	3.75778e-26	3.01835e-25	CG4291
FBgn0033616	336.711	-1.40204	0.132549	-10.5775	3.78831e-26	3.04091e-25	CG7745
FBgn0053809	518.022	-1.43928	0.136095	-10.5755	3.87168e-26	3.10583e-25	His3:CG33809
FBgn0031150	864.516	-1.25318	0.118509	-10.5745	3.91212e-26	3.13625e-25	bves
FBgn0034704	337.625	-1.5076	0.142608	-10.5716	4.03405e-26	3.23192e-25	CG6758
FBgn0036862	418.446	-1.41496	0.133873	-10.5695	4.12827e-26	3.30527e-25	Gbs-76A
FBgn0023181	323.391	-1.75726	0.166273	-10.5685	4.17165e-26	3.33786e-25	Orc4
FBgn0015011	125.845	2.23249	0.211263	10.5673	4.22327e-26	3.37699e-25	Ahcy89E
FBgn0034049	7795.08	-0.830009	0.0785596	-10.5653	4.31436e-26	3.44761e-25	bdg
FBgn0032814	298.288	-1.46691	0.138885	-10.5621	4.46722e-26	3.56747e-25	CG10366
FBgn0030300	683.18	-1.14002	0.108003	-10.5554	4.79363e-26	3.82568e-25	Sk1
FBgn0010040	136.881	2.11124	0.200036	10.5543	4.85154e-26	3.86693e-25	GstD4
FBgn0037552	4815.92	-0.948529	0.0898711	-10.5543	4.85104e-26	3.86693e-25	CG7800
FBgn0052112	218.612	-1.79745	0.170335	-10.5525	4.94789e-26	3.94121e-25	CG32112
FBgn0037722	352.43	-1.37201	0.130049	-10.5499	5.08308e-26	4.0463e-25	CG8319
FBgn0011763	2832.27	-0.977032	0.0926108	-10.5499	5.0866e-26	4.04651e-25	Dp
FBgn0038396	141.783	-2.36851	0.224653	-10.543	5.47236e-26	4.35062e-25	CG5013
FBgn0259985	190.12	-1.87371	0.177722	-10.5429	5.47794e-26	4.35227e-25	Mppe
FBgn0031270	65.1159	-3.64273	0.345582	-10.5409	5.59879e-26	4.44544e-25	CG13689
FBgn0038299	730.935	1.32401	0.125681	10.5347	5.97857e-26	4.74396e-25	Spn88Eb
FBgn0031975	93.7566	3.01064	0.285802	10.534	6.02057e-26	4.77424e-25	Tg
FBgn0026313	1552.52	-1.04514	0.0992421	-10.5313	6.20015e-26	4.91352e-25	X11L
FBgn0004400	71.4033	-3.272	0.310763	-10.5289	6.35725e-26	5.03481e-25	rhi
FBgn0010042	94.8748	2.66178	0.252848	10.5272	6.47578e-26	5.12542e-25	GstD6
FBgn0029789	464.301	-1.39723	0.132811	-10.5205	6.95389e-26	5.50033e-25	CG3160
FBgn0032033	104.544	-2.45828	0.233684	-10.5197	7.01242e-26	5.54311e-25	CG13392
FBgn0264270	1604.56	-1.08533	0.103184	-10.5183	7.11112e-26	5.61756e-25	Sxl
FBgn0037778	122.014	-2.2108	0.210199	-10.5177	7.1613e-26	5.65361e-25	mtTFB2
FBgn0032020	634.715	-1.22505	0.116501	-10.5154	7.33675e-26	5.78845e-25	CG7787
FBgn0036062	91.1714	-2.7474	0.261396	-10.5105	7.73142e-26	6.09596e-25	CG6685
FBgn0052702	2626.89	-0.939714	0.0894159	-10.5095	7.81232e-26	6.15585e-25	Cubn
FBgn0039187	1838.66	-1.05096	0.100043	-10.5051	8.18398e-26	6.44462e-25	CG6454
FBgn0030237	3588.63	-0.919905	0.0875797	-10.5036	8.31165e-26	6.54102e-25	CG15209
FBgn0033891	145.217	-2.3401	0.22284	-10.5012	8.52439e-26	6.7042e-25	CG8067
FBgn0041181	91.9055	2.77776	0.264669	10.4952	9.08599e-26	7.14137e-25	Tep3
FBgn0261461	4286.35	-0.869711	0.0828986	-10.4913	9.47539e-26	7.44273e-25	RhoGAP18B
FBgn0052590	155.09	-2.02157	0.192715	-10.4899	9.61062e-26	7.54418e-25	CG32590
FBgn0030482	3976.51	-0.974509	0.092905	-10.4893	9.67418e-26	7.58929e-25	CG1673
FBgn0028895	95.3083	-2.64417	0.252146	-10.4867	9.94682e-26	7.79826e-25	CG17328
FBgn0051720	95.4807	6.50883	0.620824	10.4842	1.0213e-25	8.00187e-25	mthl15
FBgn0019957	1520.52	-1.07824	0.102899	-10.4786	1.08351e-25	8.48396e-25	ND42
FBgn0051005	124.592	-2.27988	0.217622	-10.4763	1.10988e-25	8.68502e-25	qless
FBgn0031267	1120.39	-1.17555	0.112231	-10.4745	1.13191e-25	8.85179e-25	Ipk2
FBgn0037975	66.9039	4.12214	0.393628	10.4722	1.15948e-25	9.0617e-25	CG3397
FBgn0052687	920.461	-1.02904	0.0982647	-10.4721	1.16074e-25	9.06583e-25	CG32687
FBgn0037581	73.5309	-3.74219	0.357394	-10.4708	1.177e-25	9.18707e-25	CG7352
FBgn0037873	1336.94	-1.22861	0.117344	-10.4701	1.18474e-25	9.24168e-25	SdhC
FBgn0017430	274.661	-1.67927	0.160397	-10.4695	1.19309e-25	9.29516e-25	Nelf-E
FBgn0032801	330.359	-1.43003	0.136591	-10.4695	1.19274e-25	9.29516e-25	CG10165
FBgn0037024	474.209	-1.36478	0.130416	-10.4648	1.25339e-25	9.75884e-25	CG4365
FBgn0026371	824.649	-1.12222	0.107241	-10.4644	1.25832e-25	9.79113e-25	SAK
FBgn0014133	6240.71	-0.860021	0.0821906	-10.4637	1.26757e-25	9.85077e-25	bif
FBgn0034300	217.151	-1.66396	0.159021	-10.4638	1.26685e-25	9.85077e-25	CG5098
FBgn0039114	508.576	-1.46801	0.140297	-10.4636	1.2697e-25	9.86115e-25	Lsd-1
FBgn0004607	13807.1	-0.868933	0.0830543	-10.4622	1.2879e-25	9.99632e-25	zfh2
FBgn0026761	1683	-1.01706	0.0972197	-10.4615	1.29821e-25	1.00656e-24	Trap1
FBgn0039461	141.181	-2.13373	0.203961	-10.4615	1.29845e-25	1.00656e-24	CG5500
FBgn0051368	1490.31	-0.97304	0.0931162	-10.4497	1.46927e-25	1.13828e-24	CG31368
FBgn0012036	13696.9	-0.942239	0.0901722	-10.4493	1.47556e-25	1.14243e-24	Aldh
FBgn0265058	111.036	-2.40991	0.230643	-10.4487	1.48623e-25	1.14998e-24	CR44169
FBgn0266253	95.8582	6.51964	0.624146	10.4457	1.53313e-25	1.18553e-24	CR44948
FBgn0016032	116.511	2.4649	0.235987	10.4451	1.5435e-25	1.19281e-24	lbm
FBgn0032601	83.0264	2.92004	0.27961	10.4433	1.57311e-25	1.21494e-24	yellow-b
FBgn0035253	2238.32	-0.892559	0.085491	-10.4404	1.62157e-25	1.25159e-24	CG7971
FBgn0034743	32456.7	-0.900685	0.08627	-10.4403	1.62291e-25	1.25185e-24	RpS16
FBgn0036317	413.656	-1.36989	0.131239	-10.4381	1.66104e-25	1.28046e-24	CG10948
FBgn0034126	285.606	1.60449	0.153731	10.437	1.68036e-25	1.29455e-24	CG4398
FBgn0015271	302.459	-1.54428	0.147978	-10.4359	1.69942e-25	1.30843e-24	Orc5
FBgn0003499	69.3773	3.84843	0.368899	10.4322	1.76736e-25	1.3599e-24	sr
FBgn0038922	1238.21	-1.08717	0.10422	-10.4315	1.78019e-25	1.36892e-24	CG6439
FBgn0037653	723.625	-1.23579	0.118489	-10.4296	1.81603e-25	1.39561e-24	CG11982
FBgn0050390	236.309	-1.73859	0.16671	-10.4288	1.83172e-25	1.40681e-24	Sgf29
FBgn0039026	1490.28	-1.0356	0.0993133	-10.4276	1.85468e-25	1.42356e-24	CG7029
FBgn0259224	3108.1	-0.897373	0.0860792	-10.425	1.90721e-25	1.46298e-24	CG42324
FBgn0015391	4313.48	-0.903329	0.0866531	-10.4247	1.9134e-25	1.46682e-24	glu
FBgn0031937	2104.23	-0.954557	0.0916008	-10.4208	1.99208e-25	1.5262e-24	CG13795
FBgn0046301	425.029	-1.46624	0.140713	-10.4201	2.00772e-25	1.53723e-24	CG7148
FBgn0036335	204.872	-1.84743	0.177365	-10.416	2.09664e-25	1.60433e-24	mRpL20
FBgn0037007	3608.12	-1.14341	0.109779	-10.4156	2.10509e-25	1.60981e-24	CG5059
FBgn0034035	348.162	-1.49531	0.143597	-10.4132	2.15821e-25	1.64941e-24	CG8207
FBgn0042119	70.7543	3.76862	0.361915	10.413	2.16314e-25	1.65216e-24	Cpr65Au
FBgn0030915	193.805	-1.82361	0.175144	-10.4121	2.1838e-25	1.66692e-24	CG6179
FBgn0037920	167.893	-1.90603	0.183074	-10.4113	2.20303e-25	1.68057e-24	CG14710
FBgn0019830	1066.8	-1.20433	0.115725	-10.4069	2.30653e-25	1.75845e-24	colt
FBgn0033761	488.267	-1.45001	0.139339	-10.4064	2.31938e-25	1.76716e-24	CG8778
FBgn0038318	2748.38	-1.03166	0.0991395	-10.4061	2.32569e-25	1.77088e-24	CG6236
FBgn0261554	997.367	-1.10838	0.10653	-10.4044	2.36674e-25	1.80104e-24	CG42672
FBgn0034442	117.812	-2.51653	0.241886	-10.4038	2.38199e-25	1.81153e-24	CG11257
FBgn0016917	7884.64	-0.881761	0.08476	-10.403	2.40174e-25	1.82544e-24	Stat92E
FBgn0003638	1034.85	-1.00841	0.0970327	-10.3925	2.68253e-25	2.03761e-24	su(w[a])
FBgn0052368	3928.56	1.01381	0.0975777	10.3898	2.75897e-25	2.0944e-24	CG32368
FBgn0031190	1960.35	-0.883	0.0849992	-10.3883	2.80223e-25	2.12593e-24	CG12576
FBgn0034408	67.7199	3.87998	0.373533	10.3872	2.83452e-25	2.14912e-24	sano
FBgn0085450	1641.77	-0.903728	0.0870183	-10.3855	2.88687e-25	2.18748e-24	Snoo
FBgn0038818	292.628	1.69877	0.163694	10.3777	3.13282e-25	2.3724e-24	Nep4
FBgn0037963	875.944	-1.0774	0.103829	-10.3767	3.16568e-25	2.39582e-24	Cad87A
FBgn0263745	197.298	-1.83848	0.177178	-10.3764	3.17389e-25	2.40058e-24	CR43670
FBgn0014417	1476.63	-1.05662	0.101873	-10.372	3.32532e-25	2.51359e-24	CG13397
FBgn0051495	154.91	-1.97467	0.190402	-10.371	3.35916e-25	2.53763e-24	CG31495
FBgn0014033	209.352	1.89571	0.182882	10.3658	3.5488e-25	2.67926e-24	Sr-CI
FBgn0043456	6282.5	-0.837979	0.0808735	-10.3616	3.70717e-25	2.79713e-24	CG4747
FBgn0038564	101.304	-2.71662	0.262252	-10.3588	3.81628e-25	2.8777e-24	CG7785
FBgn0267520	1289.24	2.7761	0.268094	10.3549	3.97417e-25	2.99495e-24	28SrRNA-Psi:CR45860
FBgn0030008	228.131	-1.72138	0.16632	-10.3498	4.19331e-25	3.15818e-24	CG2129
FBgn0035416	2918.14	-0.871607	0.0842222	-10.3489	4.23336e-25	3.18642e-24	gry
FBgn0037540	154.079	-2.04081	0.197272	-10.3452	4.39996e-25	3.30981e-24	Pbp95
FBgn0033466	751.333	-1.09456	0.105813	-10.3442	4.4445e-25	3.3413e-24	Pal1
FBgn0051618	2670.71	-1.05485	0.10199	-10.3427	4.51437e-25	3.39178e-24	His2A:CG31618
FBgn0037644	855.652	-1.14099	0.110355	-10.3393	4.67909e-25	3.51341e-24	CG11964
FBgn0035421	531.981	-1.28476	0.124283	-10.3374	4.77381e-25	3.58237e-24	CG12034
FBgn0039135	987.797	-1.1031	0.106722	-10.3362	4.83461e-25	3.62581e-24	CG13603
FBgn0050404	1531.6	-1.04923	0.10153	-10.3342	4.93514e-25	3.69898e-24	Tango11
FBgn0029891	1670.82	-0.973913	0.0942524	-10.333	4.99561e-25	3.74205e-24	Pink1
FBgn0026393	82.076	-2.80265	0.271305	-10.3303	5.14199e-25	3.84938e-24	Or43b
FBgn0036331	75.9679	-2.97559	0.288067	-10.3295	5.1836e-25	3.87819e-24	CG14117
FBgn0010591	1059.68	-1.21706	0.117839	-10.3282	5.25464e-25	3.92898e-24	Sply
FBgn0035205	2652.93	-0.914151	0.0885233	-10.3267	5.33823e-25	3.98908e-24	CG2469
FBgn0031573	158.382	-1.8785	0.181996	-10.3217	5.62461e-25	4.20056e-24	CG3407
FBgn0266672	2098.45	-0.98004	0.0949512	-10.3215	5.63261e-25	4.20401e-24	Sec8
FBgn0042127	249.971	-1.53187	0.148455	-10.3188	5.79588e-25	4.32328e-24	CG18789
FBgn0261885	5786.61	-0.962567	0.0933152	-10.3152	6.01419e-25	4.48344e-24	osa
FBgn0032957	1893.34	-0.889587	0.0862545	-10.3135	6.1215e-25	4.5607e-24	CG2225
FBgn0053156	143.744	-2.01462	0.195485	-10.3058	6.63493e-25	4.94026e-24	CG33156
FBgn0038925	784.884	-1.26169	0.122445	-10.3042	6.74845e-25	5.02178e-24	Cchl
FBgn0038432	438.933	-1.37583	0.133526	-10.3038	6.77206e-25	5.03634e-24	CG14883
FBgn0033186	108.069	-2.42661	0.235533	-10.3026	6.85639e-25	5.09601e-24	CG1602
FBgn0027547	1478.35	-0.962429	0.0934341	-10.3006	7.00073e-25	5.20018e-24	CG1927
FBgn0038649	301.254	-1.56648	0.152104	-10.2988	7.13576e-25	5.29732e-24	CG7718
FBgn0052529	7341.72	-0.942156	0.0914954	-10.2973	7.24624e-25	5.37613e-24	Hers
FBgn0085284	130.663	-2.19405	0.213078	-10.2969	7.27563e-25	5.39472e-24	Blos3
FBgn0032858	266.156	-1.69597	0.164758	-10.2937	7.52214e-25	5.57418e-24	CG10949
FBgn0002887	1500.39	0.909466	0.0883545	10.2934	7.54809e-25	5.59008e-24	mus201
FBgn0035060	1706.43	-1.08258	0.105184	-10.2923	7.63629e-25	5.65203e-24	Eps-15
FBgn0019637	1241.34	-1.05337	0.10237	-10.2898	7.83372e-25	5.79472e-24	Atu
FBgn0032603	79.2056	3.09484	0.300873	10.2862	8.13375e-25	6.01308e-24	CG17928
FBgn0266598	172.398	-1.85722	0.18062	-10.2825	8.45311e-25	6.24546e-24	Kmn2
FBgn0038951	194.38	-1.91983	0.186728	-10.2814	8.54828e-25	6.31203e-24	CG5380
FBgn0030345	265.75	-1.56918	0.152681	-10.2775	8.8984e-25	6.56666e-24	CG1847
FBgn0000404	3733.73	-0.912428	0.0887907	-10.2762	9.02414e-25	6.6555e-24	CycA
FBgn0033457	321.876	-1.46679	0.142798	-10.2717	9.45066e-25	6.96594e-24	Ntmt
FBgn0037138	2247.92	-0.9846	0.0958669	-10.2705	9.57165e-25	7.05095e-24	P5CDh1
FBgn0023212	1910.03	-1.02297	0.0996146	-10.2693	9.69457e-25	7.13727e-24	EloB
FBgn0036248	432.275	-1.36244	0.132734	-10.2645	1.01852e-24	7.49401e-24	ssp
FBgn0040394	1604.22	-1.07227	0.104469	-10.264	1.02415e-24	7.53101e-24	CG16903
FBgn0030082	1195.48	-1.23353	0.120188	-10.2634	1.03059e-24	7.57386e-24	HP1b
FBgn0034564	427.951	-1.28897	0.125688	-10.2553	1.11998e-24	8.22599e-24	CG9344
FBgn0031060	259.175	-1.72921	0.168632	-10.2543	1.1317e-24	8.30714e-24	CG14231
FBgn0011741	806.653	-1.1768	0.114765	-10.2541	1.13484e-24	8.32527e-24	Arp6
FBgn0014340	1484.09	-1.04399	0.101836	-10.2517	1.16317e-24	8.52812e-24	mof
FBgn0045063	3080.87	-0.952485	0.0929153	-10.2511	1.17001e-24	8.57322e-24	fdl
FBgn0032047	58.6381	-3.94024	0.384396	-10.2505	1.17772e-24	8.62458e-24	CG13088
FBgn0030654	128.703	-2.14274	0.209102	-10.2473	1.21656e-24	8.90381e-24	CG15643
FBgn0037923	58.1135	-4.39519	0.428931	-10.2468	1.22267e-24	8.94325e-24	CG6813
FBgn0037228	26500.1	-0.795746	0.0777353	-10.2366	1.35919e-24	9.93596e-24	CG1092
FBgn0030137	151.284	-1.95698	0.191225	-10.2339	1.39748e-24	1.02099e-23	CG15317
FBgn0011455	1467.69	-0.975623	0.0953644	-10.2305	1.44807e-24	1.05733e-23	l(3)neo18
FBgn0035294	590.313	-1.26241	0.12348	-10.2236	1.55414e-24	1.13411e-23	Mfap1
FBgn0031663	846.881	-1.30848	0.127989	-10.2234	1.55829e-24	1.13648e-23	CG8891
FBgn0031822	330.423	-1.43554	0.140423	-10.2229	1.56522e-24	1.14086e-23	CG9548
FBgn0034967	25176.3	-0.933515	0.0913171	-10.2228	1.56777e-24	1.14205e-23	eIF-5A
FBgn0034032	252.53	-1.59577	0.156119	-10.2215	1.58864e-24	1.15658e-23	CG8195
FBgn0031119	372.794	-1.36041	0.133197	-10.2135	1.72524e-24	1.25529e-23	CG1812
FBgn0052027	246.561	-1.6016	0.156835	-10.212	1.753e-24	1.27474e-23	CR32027
FBgn0038360	591.511	-1.17721	0.115286	-10.2113	1.76547e-24	1.28306e-23	CG9590
FBgn0265531	170.492	-1.8951	0.185651	-10.2079	1.82827e-24	1.32792e-23	CR44381
FBgn0261861	176.468	-1.84783	0.181165	-10.1997	1.98786e-24	1.443e-23	CG42790
FBgn0260655	1693.5	-0.958188	0.0939507	-10.1988	2.00662e-24	1.45576e-23	l(3)76BDm
FBgn0004374	776.036	-1.15969	0.11376	-10.1942	2.10521e-24	1.5264e-23	neb
FBgn0031050	429.161	-1.42778	0.140074	-10.193	2.12981e-24	1.54334e-23	Arp10
FBgn0036211	609.549	-1.22911	0.120631	-10.189	2.21941e-24	1.60733e-23	CG5946
FBgn0027786	1942.11	-0.935994	0.0919306	-10.1815	2.39769e-24	1.73543e-23	Mtch
FBgn0037638	920.13	-1.14994	0.112961	-10.18	2.43528e-24	1.76161e-23	CG8379
FBgn0035110	451.254	-1.31061	0.128849	-10.1717	2.65253e-24	1.91765e-23	thoc7
FBgn0003517	60795.9	-1.06831	0.105045	-10.17	2.69882e-24	1.94998e-23	sta
FBgn0051229	164.752	-1.98992	0.195704	-10.168	2.75502e-24	1.98828e-23	CG31229
FBgn0062565	435.383	-1.26025	0.123942	-10.168	2.75413e-24	1.98828e-23	Or19b
FBgn0037026	829.015	-1.06664	0.104903	-10.1679	2.75786e-24	1.98918e-23	CG3634
FBgn0000352	1558.05	-0.923335	0.0908208	-10.1666	2.79613e-24	2.01561e-23	cos
FBgn0264751	362.348	-1.35754	0.133539	-10.1659	2.816e-24	2.02876e-23	CG44009
FBgn0038478	1075.9	-1.07389	0.105676	-10.1621	2.92698e-24	2.1075e-23	cal1
FBgn0030883	103.488	-2.36151	0.232392	-10.1617	2.93823e-24	2.11437e-23	CG7772
FBgn0062440	413.669	-1.35181	0.13306	-10.1594	3.00971e-24	2.16455e-23	CG17680
FBgn0051457	231.693	-1.65781	0.163192	-10.1586	3.03353e-24	2.18042e-23	CG31457
FBgn0039631	156.566	-2.16501	0.213183	-10.1557	3.12702e-24	2.24633e-23	Sirt7
FBgn0035431	63.9977	3.60707	0.355208	10.1548	3.1542e-24	2.26454e-23	CG14968
FBgn0022023	9158.54	-0.890407	0.0877627	-10.1456	3.46564e-24	2.4867e-23	eIF-3p40
FBgn0032847	641.101	-1.20482	0.118855	-10.1369	3.78894e-24	2.71711e-23	Taf13
FBgn0086251	1155.28	-0.971964	0.0959063	-10.1345	3.88273e-24	2.78277e-23	del
FBgn0053172	222.775	-1.62358	0.160235	-10.1325	3.96533e-24	2.84033e-23	CG33172
FBgn0260986	576.993	-1.20926	0.119394	-10.1284	4.13493e-24	2.96012e-23	mei-38
FBgn0261380	408.951	-1.23661	0.122096	-10.1282	4.14255e-24	2.96387e-23	mRpL37
FBgn0038809	2558.03	-0.841917	0.0831336	-10.1273	4.18101e-24	2.98966e-23	CG16953
FBgn0033272	551.736	-1.31745	0.130093	-10.127	4.19213e-24	2.99589e-23	RagC-D
FBgn0027513	158.484	-1.9793	0.195458	-10.1265	4.21626e-24	3.01141e-23	ana2
FBgn0039109	1877.53	-0.973776	0.0961714	-10.1254	4.26135e-24	3.04187e-23	CG10365
FBgn0013717	244.402	-1.63136	0.161126	-10.1248	4.29032e-24	3.06079e-23	not
FBgn0026207	1219.98	-1.0548	0.104186	-10.1242	4.3144e-24	3.07621e-23	mbo
FBgn0034402	114.317	-2.2043	0.217949	-10.1138	4.79619e-24	3.41777e-23	CG15084
FBgn0034455	470.596	-1.32251	0.130793	-10.1114	4.91622e-24	3.50129e-23	CG11007
FBgn0003261	18221.7	-0.826358	0.0817271	-10.1112	4.92848e-24	3.50802e-23	Rm62
FBgn0039210	270.533	-1.5102	0.149373	-10.1103	4.97557e-24	3.53951e-23	CG13625
FBgn0033627	176.38	-1.82862	0.180915	-10.1077	5.10895e-24	3.63232e-23	CG13204
FBgn0051111	83.9881	-2.66642	0.263811	-10.1073	5.12827e-24	3.64397e-23	CG31111
FBgn0034945	211.122	-1.76225	0.174358	-10.1071	5.14018e-24	3.65035e-23	CG10904
FBgn0034585	1510.34	-0.938317	0.0928446	-10.1063	5.17983e-24	3.67641e-23	Rbpn-5
FBgn0041150	2608.88	-1.09062	0.107925	-10.1054	5.22801e-24	3.70849e-23	hoe1
FBgn0261628	63.9268	4.47604	0.443182	10.0998	5.53672e-24	3.92524e-23	CG42711
FBgn0033051	942.063	-1.08616	0.107559	-10.0983	5.62179e-24	3.98327e-23	Strica
FBgn0040102	60.216	4.28242	0.424481	10.0886	6.20461e-24	4.39373e-23	lectin-24Db
FBgn0001942	45167.7	-0.889063	0.0881449	-10.0864	6.34675e-24	4.49182e-23	eIF-4a
FBgn0010768	1282.5	-0.911726	0.0904434	-10.0806	6.73006e-24	4.7604e-23	sqz
FBgn0039494	849.919	-1.12331	0.11144	-10.08	6.77561e-24	4.7899e-23	grass
FBgn0039505	319.879	-1.5335	0.152199	-10.0756	7.08011e-24	5.00231e-23	CG5934
FBgn0016926	2338.58	-0.880109	0.0873517	-10.0755	7.0922e-24	5.00801e-23	Pino
FBgn0039639	68.2434	-3.23853	0.321544	-10.0718	7.36223e-24	5.19574e-23	CG14512
FBgn0004373	3911.66	-0.804079	0.0798426	-10.0708	7.43703e-24	5.24555e-23	fwd
FBgn0039835	226.263	-1.59186	0.15819	-10.063	8.05241e-24	5.67638e-23	mRpL32
FBgn0261671	5206.28	-0.806067	0.0801243	-10.0602	8.28227e-24	5.83511e-23	tweek
FBgn0028523	5247.98	-1.00351	0.0997625	-10.0589	8.38926e-24	5.90714e-23	CG5888
FBgn0085446	259.642	1.48785	0.147994	10.0534	8.87531e-24	6.24585e-23	CG34417
FBgn0042112	200.032	-1.86733	0.185793	-10.0506	9.12976e-24	6.42128e-23	mRpL36
FBgn0030292	443.216	-1.40317	0.13963	-10.0492	9.25947e-24	6.50883e-23	CG11752
FBgn0039240	1315.94	-0.96424	0.0959527	-10.0491	9.2689e-24	6.51178e-23	CG3744
FBgn0034694	762.348	-1.11866	0.111344	-10.0469	9.48009e-24	6.65639e-23	CG6613
FBgn0033686	217.796	-1.6674	0.165972	-10.0463	9.54072e-24	6.69518e-23	Hen1
FBgn0033089	180.237	-1.72947	0.172155	-10.046	9.57118e-24	6.71278e-23	CG17266
FBgn0000667	1404.47	-0.969041	0.0964978	-10.0421	9.95228e-24	6.97613e-23	Actn
FBgn0015600	99.1039	2.64356	0.263287	10.0406	1.0105e-23	7.07919e-23	toc
FBgn0035210	382.878	-1.45963	0.14544	-10.0359	1.05985e-23	7.42074e-23	msd5
FBgn0035334	532.103	-1.23898	0.123456	-10.0358	1.06055e-23	7.42144e-23	CG8993
FBgn0036574	1328.48	-1.01696	0.101343	-10.0349	1.07111e-23	7.49113e-23	elg1
FBgn0027603	3631.83	-0.931684	0.0928873	-10.0303	1.12225e-23	7.84439e-23	Ulp1
FBgn0029863	553.196	-1.29317	0.128938	-10.0294	1.13199e-23	7.90807e-23	CG3823
FBgn0037621	715.039	-1.12529	0.112209	-10.0285	1.1419e-23	7.9728e-23	M1BP
FBgn0030855	1115.82	1.00944	0.100667	10.0275	1.15425e-23	8.05452e-23	CG5800
FBgn0024191	265.248	-1.56489	0.156063	-10.0273	1.15661e-23	8.06645e-23	sip1
FBgn0037892	168.574	-1.91185	0.190695	-10.0257	1.17552e-23	8.19375e-23	mRpL40
FBgn0039350	360.283	-1.35658	0.135329	-10.0243	1.19181e-23	8.30261e-23	jigr1
FBgn0259221	564.603	-1.31292	0.130979	-10.0239	1.19685e-23	8.33306e-23	CG42321
FBgn0033581	1020.68	-0.969493	0.0967643	-10.0191	1.25618e-23	8.74126e-23	CG12391
FBgn0013323	56.0994	-4.86311	0.485521	-10.0163	1.29264e-23	8.98998e-23	Ptth
FBgn0037376	1452.22	-1.03111	0.102961	-10.0146	1.31436e-23	9.13591e-23	CG2051
FBgn0036668	2790.19	-0.82501	0.0824089	-10.0112	1.36118e-23	9.45604e-23	CG9715
FBgn0031536	514.913	-1.22088	0.121956	-10.0108	1.36591e-23	9.4836e-23	Cog3
FBgn0036997	60.4996	4.38816	0.438459	10.0081	1.40353e-23	9.73939e-23	CG5955
FBgn0027564	566.569	-1.25979	0.125915	-10.0051	1.44764e-23	1.00398e-22	CG3149
FBgn0027342	965.23	-0.979808	0.097958	-10.0023	1.48855e-23	1.03179e-22	fz4
FBgn0033654	67.2069	5.57425	0.557336	10.0016	1.49972e-23	1.03895e-22	Sobp
FBgn0039356	104.722	-2.44865	0.244833	-10.0013	1.50414e-23	1.04143e-22	CG5039
FBgn0265719	615.055	-1.2115	0.121142	-10.0007	1.51326e-23	1.04716e-22	CR44526
FBgn0032785	585.532	-1.2071	0.120762	-9.99564	1.59249e-23	1.10138e-22	CG10026
FBgn0032251	140.605	-1.996	0.19975	-9.99247	1.64435e-23	1.13661e-22	Nse4
FBgn0039020	221.392	-1.75053	0.175305	-9.98562	1.762e-23	1.21726e-22	CG17141
FBgn0031639	252.879	-1.58	0.158232	-9.98532	1.76732e-23	1.22025e-22	mRpS2
FBgn0033556	319.567	-1.51028	0.151251	-9.9852	1.76936e-23	1.22099e-22	CG12343
FBgn0263602	309.803	-1.5251	0.152748	-9.98437	1.78424e-23	1.23057e-22	Taspase1
FBgn0038234	164.647	-1.90852	0.191165	-9.98362	1.79784e-23	1.23926e-22	mRpL11
FBgn0023521	131.288	-2.04273	0.204617	-9.9832	1.80545e-23	1.24382e-22	CG3587
FBgn0003447	691.161	1.21594	0.121822	9.98127	1.84098e-23	1.2676e-22	sn
FBgn0031491	853.104	-1.0814	0.108375	-9.9784	1.89495e-23	1.30404e-22	alpha4GT1
FBgn0037092	333.911	-1.62825	0.163195	-9.97735	1.9151e-23	1.31718e-22	M6
FBgn0001280	675.939	-1.1736	0.117666	-9.97398	1.98122e-23	1.3619e-22	janA
FBgn0001085	103.011	2.43444	0.244093	9.97343	1.99231e-23	1.36877e-22	fz
FBgn0033104	215.258	-1.62796	0.163237	-9.97297	2.00145e-23	1.37429e-22	CG15237
FBgn0029712	56.9904	-5.15176	0.516817	-9.96825	2.09902e-23	1.44048e-22	CG15912
FBgn0033842	370.691	-1.47285	0.147779	-9.96654	2.1353e-23	1.46458e-22	cbc
FBgn0000556	255082	-0.847763	0.0850659	-9.96595	2.14809e-23	1.47254e-22	Ef1alpha48D
FBgn0058182	5721.68	-1.02157	0.102511	-9.96548	2.15832e-23	1.47874e-22	CR40182
FBgn0033446	674.014	1.39099	0.139585	9.9652	2.1644e-23	1.48208e-22	CG1648
FBgn0025635	219.905	-1.54989	0.155533	-9.96505	2.16761e-23	1.48347e-22	CG17829
FBgn0030839	350.053	-1.66271	0.166857	-9.96488	2.17142e-23	1.48525e-22	CG5613
FBgn0030874	166.569	-1.85742	0.1864	-9.96469	2.17549e-23	1.48722e-22	CG6506
FBgn0052817	189.681	-1.73927	0.174566	-9.96341	2.2037e-23	1.50568e-22	CG32817
FBgn0265177	288.048	-1.50914	0.151491	-9.96185	2.23848e-23	1.5286e-22	CG44242
FBgn0261703	1897.31	-0.937042	0.0941081	-9.95709	2.34847e-23	1.60284e-22	gce
FBgn0003162	97.3247	2.43182	0.244457	9.94784	2.57724e-23	1.758e-22	Pu
FBgn0030054	1805.62	-0.959367	0.0964494	-9.94684	2.60315e-23	1.77471e-22	Caf1-180
FBgn0041710	5251.36	-0.952535	0.0958031	-9.94263	2.71563e-23	1.85037e-22	yellow-f
FBgn0037700	815.025	-1.08025	0.108655	-9.94194	2.73441e-23	1.86215e-22	CG8149
FBgn0031659	702.794	-1.23018	0.123758	-9.94026	2.7811e-23	1.89291e-22	CG14043
FBgn0017414	198.05	-1.6838	0.169416	-9.93883	2.82109e-23	1.91908e-22	cag
FBgn0265082	5454.57	-0.782698	0.0787724	-9.9362	2.89672e-23	1.96945e-22	Cdep
FBgn0022153	2380.34	-0.912831	0.0918934	-9.93359	2.97352e-23	2.02057e-22	l(2)k05819
FBgn0030087	1719.75	-1.04372	0.105079	-9.93269	3.00054e-23	2.03781e-22	CG7766
FBgn0011660	776.661	-1.14152	0.114942	-9.93127	3.0435e-23	2.06586e-22	Pms2
FBgn0037713	58.1283	-3.51667	0.354133	-9.93036	3.07156e-23	2.08377e-22	CG16790
FBgn0028992	1752.55	-0.927165	0.0933814	-9.92879	3.12008e-23	2.11553e-22	sds22
FBgn0027505	690.581	-1.12051	0.112874	-9.92704	3.17546e-23	2.15191e-22	Rab3-GAP
FBgn0265193	195.986	-1.63083	0.164305	-9.92563	3.22073e-23	2.1814e-22	Atf-2
FBgn0034643	1337.41	-0.953931	0.0961542	-9.92085	3.37876e-23	2.28719e-22	CG10321
FBgn0027558	1159.54	-1.05263	0.106125	-9.91872	3.45162e-23	2.33524e-22	pgant3
FBgn0015025	147.708	-2.02818	0.20464	-9.91095	3.7309e-23	2.52282e-22	CkIIalpha-i1
FBgn0263398	593.839	-1.25614	0.126744	-9.91086	3.7341e-23	2.52361e-22	CG6364
FBgn0086710	21845.3	-0.87787	0.0886302	-9.90487	3.96498e-23	2.67819e-22	RpL30
FBgn0004957	341.124	-1.56191	0.157716	-9.90333	4.02659e-23	2.71833e-22	por
FBgn0051713	98.2212	-2.38525	0.240897	-9.90151	4.10027e-23	2.76657e-22	Apf
FBgn0037583	899.285	-1.08322	0.109444	-9.89748	4.26888e-23	2.87878e-22	CG9684
FBgn0036538	907.713	-1.11858	0.113028	-9.89648	4.31169e-23	2.90607e-22	CG15715
FBgn0039137	264.571	-1.50587	0.152167	-9.89613	4.32683e-23	2.9147e-22	CG13604
FBgn0030178	177.495	-1.78137	0.1801	-9.89102	4.55345e-23	3.06569e-22	CG2974
FBgn0031608	161.223	-1.93406	0.195575	-9.88909	4.64209e-23	3.12369e-22	CG15435
FBgn0025336	689.645	-1.14289	0.115586	-9.88778	4.70346e-23	3.16327e-22	CG4882
FBgn0037902	54.8451	-4.8233	0.488029	-9.88321	4.92324e-23	3.30929e-22	CG5281
FBgn0033471	390.155	-1.32931	0.134534	-9.88082	5.04172e-23	3.3871e-22	CG12134
FBgn0004855	514.291	-1.24719	0.126238	-9.87973	5.097e-23	3.42239e-22	RpII15
FBgn0029888	658.299	-1.2078	0.122318	-9.87431	5.37998e-23	3.61045e-22	CG3192
FBgn0266084	1917.08	0.889685	0.0901034	9.87405	5.39437e-23	3.61815e-22	Fhos
FBgn0266311	539.156	-1.24708	0.126312	-9.87297	5.45268e-23	3.65529e-22	CR44976
FBgn0260861	222.326	-1.59272	0.161334	-9.87218	5.49546e-23	3.68199e-22	Trs23
FBgn0051673	639.586	-1.35447	0.137202	-9.87206	5.50234e-23	3.68462e-22	CG31673
FBgn0039291	243.525	-1.55636	0.15767	-9.87098	5.56161e-23	3.7223e-22	CG13663
FBgn0025469	303.99	-1.41331	0.143271	-9.86459	5.92744e-23	3.96501e-22	slv
FBgn0034729	91.34	-2.51557	0.255039	-9.86347	5.99402e-23	4.0074e-22	CG10344
FBgn0034062	156.634	-2.12321	0.215401	-9.85701	6.39241e-23	4.27145e-22	CG8388
FBgn0086690	4801.85	-0.767986	0.0779441	-9.85303	6.65061e-23	4.44159e-22	cp309
FBgn0030012	114.364	-2.20771	0.224092	-9.85183	6.73061e-23	4.49261e-22	CG18262
FBgn0259742	384.494	-1.30046	0.132005	-9.85157	6.74839e-23	4.50206e-22	CG42360
FBgn0025716	1296.75	-0.954535	0.0969028	-9.85044	6.82453e-23	4.55042e-22	Bap55
FBgn0033313	2908.02	-0.830094	0.0842759	-9.84972	6.87345e-23	4.58058e-22	Cirl
FBgn0035953	861.879	-1.02591	0.104165	-9.84892	6.92856e-23	4.61484e-22	CG5087
FBgn0032477	568.533	-1.25997	0.12802	-9.84198	7.42386e-23	4.94209e-22	CG5287
FBgn0037636	2414.4	-1.19745	0.121671	-9.84171	7.44364e-23	4.95261e-22	CG9821
FBgn0015240	463.6	-1.3013	0.132231	-9.84106	7.49172e-23	4.98193e-22	Hr96
FBgn0065110	311.592	-1.42058	0.144389	-9.83859	7.6782e-23	5.10322e-22	ppk10
FBgn0039927	171.078	1.83378	0.186409	9.83738	7.77057e-23	5.16185e-22	CG11155
FBgn0010762	1766.06	-0.937062	0.0952858	-9.83422	8.01836e-23	5.32361e-22	simj
FBgn0042177	2090.31	-0.963373	0.0979769	-9.83265	8.1446e-23	5.40454e-22	CG32164
FBgn0010531	271.733	-1.5868	0.16139	-9.83213	8.18699e-23	5.42977e-22	Ccs
FBgn0025885	7888.94	-1.18631	0.12071	-9.82779	8.54774e-23	5.66601e-22	Inos
FBgn0033605	103.023	-2.3097	0.235042	-9.82677	8.63435e-23	5.72037e-22	CG9067
FBgn0034199	925.326	1.04097	0.105948	9.82523	8.76742e-23	5.80544e-22	Gbp
FBgn0030941	1487.28	-0.917921	0.0934292	-9.82478	8.80662e-23	5.8283e-22	wgn
FBgn0040931	549.056	-1.29707	0.132026	-9.8243	8.84878e-23	5.85308e-22	CG9034
FBgn0031997	559.012	-1.18399	0.120539	-9.82251	9.00735e-23	5.95481e-22	PGAP5
FBgn0037550	146.611	-1.93359	0.196878	-9.82124	9.12106e-23	6.02678e-22	CG9667
FBgn0035194	206.444	-1.72637	0.175787	-9.82082	9.15985e-23	6.0492e-22	Psf1
FBgn0004107	513.954	-1.13363	0.115453	-9.81895	9.33076e-23	6.1588e-22	Cdk2
FBgn0035476	58.353	4.63592	0.472291	9.8158	9.627e-23	6.35096e-22	CG12766
FBgn0036028	179.253	-1.70952	0.174189	-9.81419	9.78215e-23	6.4499e-22	CG16717
FBgn0050183	487.862	-1.20616	0.122937	-9.81117	1.00795e-22	6.64243e-22	CG30183
FBgn0037978	483.302	-1.26605	0.129088	-9.80759	1.04437e-22	6.8788e-22	KLHL18
FBgn0031836	3061.3	-0.970247	0.0989716	-9.80328	1.08984e-22	7.17448e-22	CG11050
FBgn0026430	876.746	-1.02896	0.105049	-9.79501	1.18286e-22	7.78271e-22	Grip84
FBgn0041588	1083.08	-1.11453	0.113803	-9.79348	1.20091e-22	7.8973e-22	ligatin
FBgn0265998	3275.67	-0.815302	0.0832504	-9.79338	1.20214e-22	7.90126e-22	Doa
FBgn0036752	3331.18	0.834446	0.0852172	9.792	1.21866e-22	8.0056e-22	Adgf-A
FBgn0030101	342.696	-1.43709	0.146772	-9.79129	1.22718e-22	8.0573e-22	CG12118
FBgn0039867	355.765	-1.41665	0.144701	-9.79019	1.24059e-22	8.14103e-22	CstF-50
FBgn0040786	85.7277	-2.59809	0.265419	-9.78864	1.25976e-22	8.26251e-22	CG14104
FBgn0035592	416.622	-1.41675	0.144747	-9.78777	1.27067e-22	8.32965e-22	CG10674
FBgn0014931	371.233	-1.27424	0.130312	-9.77838	1.39418e-22	9.1345e-22	CG2678
FBgn0015295	766.695	-1.06405	0.108823	-9.7778	1.40219e-22	9.18213e-22	shark
FBgn0062449	411.89	-1.39004	0.142188	-9.77606	1.42653e-22	9.3366e-22	CG13197
FBgn0033373	247.523	-1.57121	0.160752	-9.77412	1.45412e-22	9.51219e-22	CG8080
FBgn0032476	886.003	-0.997643	0.102077	-9.77348	1.46337e-22	9.56769e-22	CG5439
FBgn0053169	132.395	-2.02465	0.207172	-9.77282	1.47301e-22	9.62563e-22	CG33169
FBgn0001202	1206.44	-1.01028	0.103396	-9.77099	1.49986e-22	9.79596e-22	hk
FBgn0036038	840.143	-1.16889	0.11973	-9.76272	1.62732e-22	1.06228e-21	defl
FBgn0038551	602.024	-1.08546	0.1112	-9.76129	1.65048e-22	1.07683e-21	CG7357
FBgn0026738	296.227	-1.48969	0.152638	-9.75963	1.67774e-22	1.09405e-21	CG7857
FBgn0033735	259.541	-1.55403	0.159295	-9.7557	1.74385e-22	1.13656e-21	CG8525
FBgn0034072	4386.59	-0.895901	0.0918547	-9.75346	1.78294e-22	1.16143e-21	Dg
FBgn0038961	434.238	-1.28386	0.131641	-9.75275	1.79535e-22	1.1689e-21	CG13850
FBgn0031549	825.688	-1.26159	0.129418	-9.74819	1.87778e-22	1.22193e-21	Spindly
FBgn0260940	294.224	-1.50784	0.154723	-9.74539	1.9304e-22	1.25552e-21	lsn
FBgn0002441	1382.44	-0.922464	0.0946813	-9.74283	1.97966e-22	1.28688e-21	l(3)mbt
FBgn0038426	217.169	-1.82673	0.187515	-9.74179	1.99994e-22	1.29939e-21	mRpS33
FBgn0000618	211.05	-1.84532	0.189435	-9.74119	2.01186e-22	1.30637e-21	e(y)2
FBgn0037544	98.2868	-2.27345	0.233386	-9.74114	2.01278e-22	1.30637e-21	CG11035
FBgn0001222	3257.22	-0.89397	0.091778	-9.74056	2.02434e-22	1.31318e-21	Hsf
FBgn0000490	56.6787	3.87183	0.397548	9.73927	2.0503e-22	1.32933e-21	dpp
FBgn0001133	446.95	-1.35679	0.139323	-9.73846	2.06658e-22	1.33919e-21	grau
FBgn0035471	1232.44	-1.00344	0.103045	-9.7379	2.07806e-22	1.34592e-21	Sc2
FBgn0261068	914.316	-1.07594	0.110527	-9.73463	2.14598e-22	1.38919e-21	LSm7
FBgn0033421	609.164	-1.1839	0.121626	-9.73395	2.16029e-22	1.39773e-21	CG1888
FBgn0035047	437.034	-1.39501	0.143322	-9.73341	2.17194e-22	1.40453e-21	Pof
FBgn0039580	8651.79	-0.93745	0.0963159	-9.73308	2.17891e-22	1.40831e-21	Gfat2
FBgn0086371	483.677	-1.21433	0.124787	-9.7312	2.21967e-22	1.43391e-21	poly
FBgn0003701	1165.81	-0.978437	0.100548	-9.73103	2.2234e-22	1.43557e-21	thr
FBgn0028336	2025.96	-0.989494	0.101691	-9.73044	2.2362e-22	1.44309e-21	l(1)G0255
FBgn0033607	739.657	-1.0692	0.109907	-9.7282	2.28611e-22	1.47454e-21	CG9062
FBgn0010398	133.3	-1.9365	0.199076	-9.72745	2.30286e-22	1.48457e-21	Lrr47
FBgn0030365	515.984	-1.39196	0.143214	-9.71945	2.49125e-22	1.60519e-21	Tango4
FBgn0038549	148.196	-2.02586	0.208495	-9.7166	2.56182e-22	1.6498e-21	CG17802
FBgn0029896	1821.56	1.03697	0.106741	9.71485	2.60642e-22	1.67766e-21	CG3168
FBgn0001301	2064.42	-0.876339	0.09021	-9.71443	2.61702e-22	1.68361e-21	kel
FBgn0010607	423.133	-1.26616	0.130364	-9.71253	2.66641e-22	1.7145e-21	l(2)05714
FBgn0004362	9444.62	-0.992363	0.102181	-9.71186	2.68385e-22	1.72482e-21	HmgD
FBgn0261067	433.088	-1.33838	0.137822	-9.71099	2.707e-22	1.7388e-21	LSm1
FBgn0259938	3573.81	-0.87369	0.0900027	-9.70738	2.80461e-22	1.80057e-21	cwo
FBgn0038168	1189	-0.982058	0.101203	-9.70385	2.90333e-22	1.86298e-21	omd
FBgn0040666	265	-1.52238	0.156902	-9.70275	2.9347e-22	1.88214e-21	CG12848
FBgn0038325	391.103	-1.22974	0.126816	-9.697	3.1049e-22	1.99027e-21	Atg4b
FBgn0026160	4004.28	-1.02936	0.106228	-9.69004	3.32412e-22	2.1297e-21	tna
FBgn0034476	88.8228	2.56603	0.264968	9.68431	3.51585e-22	2.25138e-21	Toll-7
FBgn0032897	54.9507	4.55232	0.470237	9.68091	3.63458e-22	2.32621e-21	CG9336
FBgn0035393	365.727	-1.37749	0.142296	-9.68046	3.6507e-22	2.33532e-21	CG16753
FBgn0064225	144441	-0.864846	0.0893487	-9.67945	3.68696e-22	2.3573e-21	RpL5
FBgn0033356	538.221	-1.08054	0.111648	-9.67807	3.73695e-22	2.38804e-21	CG8229
FBgn0036629	92.7564	-2.38702	0.246652	-9.67768	3.7514e-22	2.39605e-21	CG4573
FBgn0036560	63.2694	3.28686	0.339717	9.67529	3.84015e-22	2.45147e-21	CG5895
FBgn0038917	144.059	-1.93403	0.199959	-9.67213	3.96061e-22	2.52707e-21	CG6678
FBgn0028836	703.248	-1.04441	0.107991	-9.67122	3.99581e-22	2.54822e-21	CSN7
FBgn0034870	329.854	-1.40996	0.145839	-9.66792	4.12665e-22	2.63032e-21	CG13559
FBgn0036249	235.437	-1.49146	0.154446	-9.65684	4.59819e-22	2.92937e-21	CG11560
FBgn0033348	306.768	-1.40836	0.14587	-9.6549	4.68601e-22	2.98379e-21	Spt
FBgn0034390	730.836	-1.04474	0.108226	-9.65334	4.75809e-22	3.02814e-21	CG15093
FBgn0039459	114.777	-2.11337	0.219025	-9.64899	4.96429e-22	3.15775e-21	IntS12
FBgn0040271	1498.32	0.977843	0.101344	9.6488	4.97363e-22	3.16208e-21	Sulf1
FBgn0015288	14378.1	-0.734296	0.0761044	-9.64853	4.98648e-22	3.16701e-21	RpL22
FBgn0086695	241.143	-1.54241	0.159859	-9.64857	4.98465e-22	3.16701e-21	hd
FBgn0028897	93.7412	-2.41769	0.250701	-9.64369	5.22765e-22	3.31849e-21	CG4935
FBgn0004049	667.244	-1.13485	0.117688	-9.64293	5.26654e-22	3.34147e-21	yrt
FBgn0037134	218.786	-1.62701	0.168752	-9.64143	5.34402e-22	3.3889e-21	CG7407
FBgn0265540	102.317	-2.46003	0.255164	-9.64097	5.36781e-22	3.40226e-21	CR44390
FBgn0086706	13701.3	-0.847518	0.0879302	-9.63853	5.4967e-22	3.48218e-21	pix
FBgn0052813	243.184	-1.50973	0.156638	-9.63831	5.50878e-22	3.48806e-21	CG32813
FBgn0035107	722.683	-1.08713	0.112846	-9.63372	5.76077e-22	3.64575e-21	mri
FBgn0023509	858.184	-1.17168	0.121677	-9.62942	6.00692e-22	3.7996e-21	mip130
FBgn0038619	142.691	-1.89724	0.197078	-9.62688	6.15733e-22	3.89276e-21	CG7685
FBgn0051342	2950.53	-0.840105	0.0872779	-9.62563	6.23216e-22	3.93807e-21	CG31342
FBgn0038765	71.1035	-2.783	0.289158	-9.6245	6.30142e-22	3.97981e-21	CG4424
FBgn0030266	1241.72	-0.94554	0.0983008	-9.61885	6.6572e-22	4.20238e-21	CG11122
FBgn0037135	10410.8	-0.874609	0.0909622	-9.61508	6.90529e-22	4.35678e-21	CG7414
FBgn0025815	2370.61	-0.903619	0.0940014	-9.61283	7.05836e-22	4.4511e-21	Mcm6
FBgn0051694	3613.84	0.875121	0.091074	9.60891	7.33224e-22	4.62147e-21	CG31694
FBgn0033907	375.8	-1.37554	0.143165	-9.60807	7.39195e-22	4.65674e-21	mRpS16
FBgn0035639	1018.4	-1.05267	0.109563	-9.60795	7.40046e-22	4.65974e-21	CG5537
FBgn0266711	888.736	-0.980671	0.102096	-9.60534	7.59091e-22	4.77724e-21	EloC
FBgn0011591	227.046	1.53664	0.159979	9.60523	7.59863e-22	4.77969e-21	fng
FBgn0035209	422.215	-1.49152	0.155297	-9.60433	7.66538e-22	4.81923e-21	msd1
FBgn0039116	550.767	-1.25527	0.130716	-9.60302	7.76333e-22	4.87835e-21	CG10375
FBgn0038662	314.631	-1.32927	0.138486	-9.5986	8.10391e-22	5.0898e-21	Mpc1
FBgn0002121	9622.87	-0.824903	0.0859732	-9.59489	8.40051e-22	5.27342e-21	l(2)gl
FBgn0039890	2642.79	-0.887078	0.0925031	-9.58971	8.83363e-22	5.54252e-21	CG2316
FBgn0086448	215.565	-1.65455	0.172547	-9.58898	8.89629e-22	5.57901e-21	Gpi1
FBgn0051159	138.64	-1.85469	0.193448	-9.58754	9.02124e-22	5.65452e-21	EF-G2
FBgn0036646	616.187	-1.20467	0.125669	-9.58603	9.15379e-22	5.73472e-21	CR18217
FBgn0000053	2130.61	-1.0289	0.107352	-9.58433	9.30571e-22	5.82696e-21	ade3
FBgn0039636	1059.08	-1.0089	0.10529	-9.58215	9.50496e-22	5.94873e-21	Atg14
FBgn0033890	984.912	-1.11641	0.116519	-9.58134	9.57927e-22	5.99222e-21	Ctf4
FBgn0036188	323.442	-1.29906	0.135598	-9.58028	9.67851e-22	6.05126e-21	CG7339
FBgn0040344	959.539	-0.997778	0.104163	-9.57902	9.79672e-22	6.12209e-21	CG3711
FBgn0032445	221.724	-1.5457	0.161401	-9.57677	1.00125e-21	6.25378e-21	CG6153
FBgn0030347	121.908	-1.97745	0.206497	-9.57618	1.00698e-21	6.28639e-21	CG15739
FBgn0011259	149.16	1.99185	0.20806	9.57344	1.03407e-21	6.45234e-21	Sema-1a
FBgn0083983	233.977	-1.4817	0.15479	-9.57236	1.04496e-21	6.51701e-21	mRpL34
FBgn0039068	69.9716	-2.81247	0.293896	-9.56963	1.0729e-21	6.68788e-21	CG13827
FBgn0039730	475.59	-1.26105	0.131847	-9.56452	1.12723e-21	7.02302e-21	CG7903
FBgn0036990	430.698	-1.3641	0.142624	-9.56429	1.12977e-21	7.03533e-21	mRpL15
FBgn0035722	219.665	-1.65956	0.173521	-9.56407	1.13219e-21	7.04687e-21	CG10075
[truncated: 5,335 more rows]

## Sheet: NSL3_RNAi_DESeq2_DE
	baseMean	log2FoldChange	lfcSE	stat	pvalue	padj	gene_names
FBgn0037028	534.665	-3.03431	0.161435	-18.7959	8.16267e-79	8.50306e-75	CG3618
FBgn0035089	867.602	-2.79701	0.153397	-18.2339	2.77985e-74	1.44788e-70	Phk-3
FBgn0260874	462.233	-2.70399	0.15086	-17.9238	7.6851e-72	2.66852e-68	Ir76a
FBgn0033372	197.96	-3.32993	0.195181	-17.0607	2.90859e-65	7.57469e-62	CG13742
FBgn0051072	325.316	-2.58957	0.159416	-16.2441	2.45854e-59	5.12212e-56	Lerp
FBgn0035151	250.103	-2.98351	0.195717	-15.244	1.80493e-52	3.13365e-49	CG17129
FBgn0032787	263.97	-2.53333	0.169645	-14.9331	2.00826e-50	2.98858e-47	CG10195
FBgn0033381	640.168	-2.20701	0.15211	-14.5093	1.0581e-47	1.37778e-44	GstE13
FBgn0030085	508.085	-2.26608	0.157007	-14.4331	3.20565e-47	3.71036e-44	CG6999
FBgn0033265	403.612	-2.01084	0.144705	-13.8962	6.68002e-44	6.95858e-41	coil
FBgn0052706	206.992	-2.62552	0.190619	-13.7737	3.67175e-43	3.47715e-40	CG32706
FBgn0035907	141.503	-3.11249	0.229268	-13.5758	5.57609e-42	4.84051e-39	GstO1
FBgn0037617	288.56	-2.2541	0.166139	-13.5675	6.23871e-42	4.99913e-39	CG8145
FBgn0031575	272.218	-2.10633	0.162191	-12.9867	1.45526e-38	1.08282e-35	Cep97
FBgn0032907	394.304	-1.95368	0.150501	-12.9811	1.56515e-38	1.08695e-35	CG9272
FBgn0000246	240.289	-2.19146	0.173254	-12.6488	1.13553e-36	7.39304e-34	c(3)G
FBgn0039881	129.559	-2.57787	0.20551	-12.5438	4.29929e-36	2.63445e-33	CG1971
FBgn0037742	71.8584	-3.52178	0.282694	-12.4579	1.26671e-35	7.33072e-33	Rpt3R
FBgn0031519	81.8399	-3.1945	0.256687	-12.4451	1.48662e-35	8.15057e-33	CG3326
FBgn0038330	143.995	-2.68415	0.2177	-12.3296	6.27743e-35	3.2696e-32	CG14868
FBgn0039128	154.892	-2.37245	0.193109	-12.2856	1.08298e-34	5.3721e-32	CG13599
FBgn0265262	158.992	-2.45275	0.199848	-12.2731	1.26376e-34	5.98389e-32	Vha68-1
FBgn0086200	189.32	-2.239	0.182698	-12.2551	1.57661e-34	7.14069e-32	CR42490
FBgn0037717	155.252	-2.34781	0.192134	-12.2197	2.44095e-34	1.05947e-31	CG8301
FBgn0050295	254.503	-1.95263	0.160634	-12.1558	5.34686e-34	2.22793e-31	Ipk1
FBgn0267002	683.096	-1.72234	0.141794	-12.1468	5.96416e-34	2.38956e-31	unc-104
FBgn0028487	319.676	-2.16001	0.178933	-12.0716	1.492e-33	5.75637e-31	f-cup
FBgn0053062	109.737	-2.71065	0.224702	-12.0633	1.64965e-33	6.13729e-31	CG33062
FBgn0038296	247.852	-1.97503	0.166084	-11.8918	1.3058e-32	4.69054e-30	CG6752
FBgn0037759	91.535	-2.96403	0.250912	-11.813	3.34333e-32	1.16092e-29	CG8526
FBgn0004087	342.018	-1.73404	0.149428	-11.6045	3.90976e-31	1.31381e-28	Dhfr
FBgn0036906	190.296	-2.02522	0.175023	-11.5712	5.76994e-31	1.8783e-28	CG14102
FBgn0034117	78.7359	-2.98446	0.261416	-11.4165	3.45821e-30	1.09164e-27	CG7997
FBgn0051898	94.7966	-2.73067	0.239324	-11.4099	3.72973e-30	1.14272e-27	CG31898
FBgn0037696	170.234	-2.12187	0.186678	-11.3665	6.14227e-30	1.82812e-27	GstZ1
FBgn0003950	129.211	-2.32336	0.204831	-11.3428	8.04895e-30	2.32905e-27	unc
FBgn0037902	64.6029	-3.13968	0.276975	-11.3356	8.74314e-30	2.46155e-27	CG5281
FBgn0032161	89.2404	-2.67024	0.23591	-11.3189	1.05849e-29	2.90166e-27	CG4594
FBgn0035073	748.821	-1.46698	0.130211	-11.2662	1.92779e-29	5.14918e-27	CG16896
FBgn0003483	988.17	-1.44935	0.130058	-11.1439	7.67198e-29	1.99798e-26	spn-E
FBgn0002872	805.541	-1.62888	0.147047	-11.0773	1.61713e-28	4.1087e-26	mu2
FBgn0027780	522.247	-1.45059	0.131442	-11.036	2.56274e-28	6.3562e-26	U26
FBgn0038827	678.669	-1.54942	0.140449	-11.0319	2.68003e-28	6.49253e-26	Fancd2
FBgn0037661	164.052	-2.03897	0.185891	-10.9686	5.40932e-28	1.28066e-25	Ada
FBgn0038815	135.139	-2.21118	0.202219	-10.9346	7.87787e-28	1.82364e-25	CG5466
FBgn0051658	271.926	-1.78117	0.164988	-10.7958	3.60444e-27	8.16249e-25	Nnf1b
FBgn0034403	717.576	-1.626	0.151264	-10.7494	5.96388e-27	1.32182e-24	CG18190
FBgn0039640	1155.64	1.51748	0.142345	10.6606	1.55619e-26	3.37726e-24	CG14516
FBgn0085290	82.1928	-2.75141	0.258652	-10.6375	1.99435e-26	4.23984e-24	CG34261
FBgn0266042	56.4949	-3.09069	0.291465	-10.604	2.85564e-26	5.94944e-24	CR44807
FBgn0265102	205.14	-1.86839	0.176638	-10.5775	3.78747e-26	7.7361e-24	Oseg1
FBgn0000326	651.425	-1.4488	0.137029	-10.573	3.97717e-26	7.96735e-24	clt
FBgn0035356	152.589	-2.03654	0.193578	-10.5205	6.94832e-26	1.36567e-23	CG16986
FBgn0036714	581.906	-1.4626	0.139756	-10.4654	1.24497e-25	2.40164e-23	CG7692
FBgn0029088	1772.59	-1.40455	0.135509	-10.365	3.57887e-25	6.77838e-23	disp
FBgn0050001	164.355	-1.91395	0.185592	-10.3127	6.17285e-25	1.14826e-22	CG30001
FBgn0036287	200.588	1.83314	0.178104	10.2925	7.61527e-25	1.39172e-22	CG10663
FBgn0265362	229.158	-1.85618	0.180582	-10.2788	8.77734e-25	1.57644e-22	CG44303
FBgn0037031	134.471	-2.06317	0.201128	-10.258	1.08921e-24	1.92311e-22	CG11456
FBgn0041630	686.525	-1.75511	0.171955	-10.2068	1.84832e-24	3.209e-22	Hexo1
FBgn0037364	51.2911	-3.00511	0.295861	-10.1572	3.07882e-24	5.25772e-22	Rab23
FBgn0013323	69.4927	-2.59615	0.256892	-10.106	5.19747e-24	8.73259e-22	Ptth
FBgn0037046	216.75	-1.76252	0.174673	-10.0904	6.0906e-24	1.00708e-21	CG10581
FBgn0003353	344.144	-1.59779	0.158454	-10.0836	6.52847e-24	1.06261e-21	sei
FBgn0260639	1248.47	-1.3093	0.130055	-10.0672	7.71258e-24	1.23603e-21	gammaTub23C
FBgn0032210	745.361	-1.39794	0.138889	-10.0652	7.87638e-24	1.24316e-21	CYLD
FBgn0037741	507.805	-1.49951	0.149476	-10.0318	1.10525e-23	1.71841e-21	CG16908
FBgn0039153	428.86	-1.43476	0.1433	-10.0123	1.34606e-23	2.06205e-21	CG5463
FBgn0261560	2183.44	-1.51787	0.151967	-9.98816	1.71742e-23	2.5928e-21	Thor
FBgn0045035	4392.4	-1.20631	0.120793	-9.98656	1.74533e-23	2.59731e-21	tefu
FBgn0034050	904.804	-1.38104	0.138755	-9.95309	2.44465e-23	3.58675e-21	CG8297
FBgn0267515	340000	-1.2913	0.130013	-9.93209	3.01872e-23	4.36751e-21	28SrRNA-Psi:CR45855
FBgn0036820	224.618	-1.7174	0.173853	-9.87847	5.16175e-23	7.36574e-21	CG6852
FBgn0031873	240.189	-1.63053	0.165222	-9.86876	5.68634e-23	8.00468e-21	Gas41
FBgn0033273	266.696	-1.68679	0.171598	-9.82991	8.36923e-23	1.16243e-20	Gasz
FBgn0028931	178.573	-1.79377	0.18254	-9.82676	8.63549e-23	1.18363e-20	CG16863
FBgn0041147	243.14	-1.68152	0.171327	-9.81467	9.73528e-23	1.31704e-20	ida
FBgn0033905	214.441	-1.93528	0.197247	-9.81144	1.00521e-22	1.34246e-20	CG18324
FBgn0036984	86.2332	-2.39216	0.244048	-9.80201	1.10364e-22	1.45527e-20	CG13248
FBgn0051156	639.492	-1.46056	0.149508	-9.76912	1.52779e-22	1.98937e-20	CG31156
FBgn0038704	969.941	-1.21951	0.124996	-9.75636	1.73269e-22	2.22832e-20	CG5316
FBgn0037435	270.848	-1.55374	0.160359	-9.68918	3.35201e-22	4.25828e-20	CG18048
FBgn0037667	282.322	-1.63711	0.169762	-9.64358	5.23306e-22	6.5678e-20	CG16734
FBgn0038311	58.4761	-2.59531	0.269311	-9.63686	5.58718e-22	6.92877e-20	CG14864
FBgn0051472	420.752	-1.43596	0.149093	-9.63128	5.89884e-22	7.2292e-20	sgll
FBgn0038437	114.69	-2.02891	0.210761	-9.62658	6.17486e-22	7.47948e-20	CG14898
FBgn0031677	41.9409	-2.99426	0.31258	-9.57918	9.78165e-22	1.17121e-19	CG14036
FBgn0052354	149.713	1.86547	0.19535	9.54938	1.30478e-21	1.54454e-19	CG32354
FBgn0032724	575.328	-1.41661	0.148373	-9.54765	1.32673e-21	1.55287e-19	CG10428
FBgn0038047	139.497	-1.89299	0.198712	-9.52631	1.62966e-21	1.88624e-19	CG5245
FBgn0035099	953.821	-1.29196	0.136313	-9.47791	2.59437e-21	2.96984e-19	CG6845
FBgn0086691	122.156	-2.00279	0.211434	-9.47241	2.73472e-21	3.09647e-19	UK114
FBgn0038425	175.603	-1.79749	0.190106	-9.45517	3.2249e-21	3.61223e-19	CG14881
FBgn0031384	68.3207	-2.42425	0.257255	-9.4235	4.36285e-21	4.83488e-19	CG4238
FBgn0000146	702.93	-1.44712	0.154092	-9.39124	5.92976e-21	6.50214e-19	aub
FBgn0030361	173.313	-1.71081	0.182641	-9.36702	7.46073e-21	8.08385e-19	CG1492
FBgn0034500	533.685	-1.37189	0.146474	-9.36608	7.52744e-21	8.08385e-19	CG11200
FBgn0010340	208.593	-1.59253	0.170168	-9.35858	8.08144e-21	8.59024e-19	140up
FBgn0052113	1972.91	-1.1337	0.121247	-9.35039	8.73263e-21	9.18866e-19	CG32113
FBgn0033479	330.956	-1.35658	0.145197	-9.34301	9.36355e-21	9.75401e-19	CG2292
FBgn0036272	756.927	-1.31807	0.141129	-9.33945	9.68313e-21	9.90871e-19	CG4300
FBgn0262127	1127.32	-1.24563	0.133376	-9.33925	9.7023e-21	9.90871e-19	kibra
FBgn0032700	536.339	-1.28663	0.137783	-9.3381	9.80739e-21	9.91879e-19	CG10338
FBgn0000414	580.805	-1.35001	0.144868	-9.31892	1.17533e-20	1.17725e-18	Dab
FBgn0051251	142.582	-1.93254	0.207686	-9.30511	1.3385e-20	1.32792e-18	CG31251
FBgn0086909	544.356	-1.25619	0.135262	-9.28703	1.58655e-20	1.55915e-18	CG31751
FBgn0034965	310.151	-1.45956	0.157386	-9.27376	1.79694e-20	1.74942e-18	ppk29
FBgn0032881	232.676	-1.61269	0.174208	-9.25731	2.09656e-20	2.02221e-18	CG9319
FBgn0037084	309.531	-1.43426	0.155121	-9.24604	2.32961e-20	2.22638e-18	Syx6
FBgn0032249	191.838	-1.6971	0.183643	-9.24128	2.43555e-20	2.30646e-18	CG5337
FBgn0032452	103.421	-1.97615	0.214338	-9.21976	2.97763e-20	2.79441e-18	CG15484
FBgn0263768	286.772	-1.4237	0.154598	-9.20906	3.28996e-20	3.05996e-18	CR43685
FBgn0001257	9694.86	-1.12727	0.122424	-9.20786	3.32688e-20	3.06691e-18	ImpL2
FBgn0040778	58.6943	-2.49435	0.27122	-9.19677	3.68858e-20	3.37052e-18	CG17977
FBgn0031479	357.671	-1.44549	0.157836	-9.15821	5.27634e-20	4.77945e-18	Prx6005
FBgn0265499	63.5515	-2.33853	0.255482	-9.1534	5.51679e-20	4.95417e-18	CR44368
FBgn0037105	643.18	-1.17168	0.128032	-9.1515	5.61507e-20	4.99933e-18	S1P
FBgn0031717	476.561	-1.34621	0.14739	-9.1337	6.6195e-20	5.84367e-18	Oscillin
FBgn0040964	188.367	-1.57492	0.172593	-9.12506	7.16992e-20	6.27639e-18	CG18661
FBgn0028952	105.039	-2.11991	0.233096	-9.09459	9.49464e-20	8.19828e-18	Kebab
FBgn0044020	218.745	-1.58403	0.174179	-9.09427	9.52282e-20	8.19828e-18	Roc2
FBgn0050383	41.4491	-2.79479	0.307542	-9.0875	1.01341e-19	8.65305e-18	CG30383
FBgn0052856	249.756	-1.55668	0.171431	-9.08052	1.08061e-19	9.15178e-18	CG32856
FBgn0037070	490.533	-1.29872	0.143047	-9.07897	1.09606e-19	9.20781e-18	CG11309
FBgn0038057	207.162	-1.49167	0.164325	-9.07754	1.11052e-19	9.25467e-18	CG12267
FBgn0267376	283.95	-1.52406	0.167991	-9.07229	1.16547e-19	9.63546e-18	SelR
FBgn0036193	93.3847	-2.04806	0.226134	-9.05685	1.34274e-19	1.10137e-17	CG14135
FBgn0260932	28.06	-3.23797	0.358184	-9.03996	1.56734e-19	1.27555e-17	cuff
FBgn0039882	292.113	-1.39622	0.15493	-9.01196	2.02399e-19	1.63441e-17	CG11576
FBgn0267611	172.888	-1.69377	0.188824	-8.97009	2.96272e-19	2.37405e-17	CR45949
FBgn0034027	222.768	-1.5566	0.173809	-8.95583	3.37194e-19	2.66218e-17	CG8187
FBgn0053108	77.8341	-2.17842	0.243241	-8.95578	3.37341e-19	2.66218e-17	CG33108
FBgn0032871	228.223	-1.4934	0.166893	-8.94823	3.61222e-19	2.82921e-17	CG2611
FBgn0035627	280.51	-1.36827	0.153012	-8.94223	3.81385e-19	2.96484e-17	Sse
FBgn0033806	483.289	-1.26313	0.141302	-8.93917	3.92117e-19	3.02569e-17	FLASH
FBgn0026361	365.172	-1.37688	0.154078	-8.93625	4.02609e-19	3.08381e-17	2019-09-05
FBgn0035725	182.715	-1.68647	0.18912	-8.91749	4.76981e-19	3.62679e-17	Mis12
FBgn0038490	101.308	-1.94263	0.21798	-8.91196	5.01392e-19	3.78478e-17	CG5285
FBgn0031247	392.464	-1.48212	0.166611	-8.89569	5.80578e-19	4.35099e-17	CG11562
FBgn0037525	81.41	-2.04289	0.229877	-8.88691	6.28309e-19	4.67507e-17	CG17816
FBgn0027499	344.88	-1.35289	0.152288	-8.88378	6.46232e-19	4.77432e-17	wde
FBgn0267519	336698	-1.38927	0.158203	-8.78152	1.61282e-18	1.18315e-16	28SrRNA-Psi:CR45859
FBgn0033174	433.105	-1.49846	0.170874	-8.76943	1.79579e-18	1.30816e-16	CG11125
FBgn0263048	400.432	-1.30774	0.149887	-8.72483	2.66586e-18	1.92849e-16	CG43343
FBgn0037581	93.0411	-2.07679	0.238242	-8.71714	2.85307e-18	2.04969e-16	CG7352
FBgn0083984	193.934	-1.48068	0.170187	-8.70029	3.31041e-18	2.36195e-16	CG34148
FBgn0052039	343.144	-1.31924	0.151675	-8.69787	3.38183e-18	2.39649e-16	CG32039
FBgn0001258	5523.62	-1.26018	0.145303	-8.67277	4.21727e-18	2.96833e-16	ImpL3
FBgn0027559	461.398	-1.23182	0.142052	-8.67161	4.2605e-18	2.97863e-16	Pol32
FBgn0031670	1536.33	-1.05684	0.121897	-8.66992	4.32428e-18	3.00307e-16	CG3887
FBgn0031848	187.791	-1.58449	0.18285	-8.66552	4.49449e-18	3.1006e-16	Nse1
FBgn0032256	264.327	-1.37666	0.158927	-8.66222	4.6267e-18	3.17081e-16	RluA-2
FBgn0039766	186.57	-1.65646	0.191388	-8.65501	4.92877e-18	3.35575e-16	CG15536
FBgn0037473	510.746	-1.17061	0.13547	-8.64112	5.56653e-18	3.76536e-16	CG10068
FBgn0052442	197.619	-1.54945	0.179347	-8.63939	5.65141e-18	3.79812e-16	CG32442
FBgn0037369	468.856	-1.2526	0.145807	-8.5908	8.63646e-18	5.76705e-16	CG2100
FBgn0065098	89103.7	-1.15396	0.134371	-8.58786	8.86075e-18	5.87913e-16	RNaseMRP:RNA
FBgn0017482	169.64	-1.56494	0.182303	-8.58428	9.14064e-18	6.02646e-16	T3dh
FBgn0032517	640.949	-1.21063	0.141095	-8.58024	9.46768e-18	6.20282e-16	CG7099
FBgn0038268	245.426	-1.45675	0.169967	-8.57082	1.02754e-17	6.68994e-16	CG3631
FBgn0028916	281.949	-1.46477	0.170953	-8.56828	1.05039e-17	6.79622e-16	CG33090
FBgn0027083	325.348	-1.38499	0.161953	-8.55181	1.2117e-17	7.79152e-16	Aats-met
FBgn0037923	74.7429	-2.13124	0.249538	-8.54076	1.33344e-17	8.52173e-16	CG6813
FBgn0031157	155.672	-1.8431	0.215936	-8.53543	1.39636e-17	8.86945e-16	CG1503
FBgn0085452	177.236	-1.52865	0.179219	-8.52949	1.46995e-17	9.28027e-16	CG34423
FBgn0052448	218.955	-1.48839	0.174765	-8.5165	1.64446e-17	1.03195e-15	CG32448
FBgn0050466	374.218	-1.22552	0.144068	-8.50659	1.7913e-17	1.11736e-15	CG30466
FBgn0032447	47.3762	-2.50923	0.296067	-8.47522	2.34631e-17	1.45485e-15	PICK1
FBgn0041161	1091.46	-1.14868	0.135781	-8.45978	2.67889e-17	1.65124e-15	blue
FBgn0040786	103.294	-1.89101	0.224048	-8.44022	3.16749e-17	1.94093e-15	CG14104
FBgn0086608	136.256	-1.65741	0.196546	-8.43264	3.3795e-17	2.05873e-15	CG34112
FBgn0050090	391.93	1.25824	0.14947	8.41806	3.82755e-17	2.31811e-15	CG30090
FBgn0263110	1897.57	-1.00137	0.119027	-8.41295	3.99815e-17	2.40744e-15	CG43367
FBgn0036581	554.635	-1.1732	0.13972	-8.39673	4.59076e-17	2.74677e-15	MED10
FBgn0262620	229.867	-1.37141	0.163338	-8.39613	4.61442e-17	2.74677e-15	CR43144
FBgn0028746	102.74	-1.76055	0.209718	-8.39486	4.66435e-17	2.76071e-15	CG18508
FBgn0001137	285.753	-1.33771	0.159492	-8.38732	4.97355e-17	2.92709e-15	grk
FBgn0033376	1039.98	-1.15548	0.137989	-8.37373	5.58241e-17	3.26696e-15	CG8777
FBgn0031244	347.214	-1.23055	0.146995	-8.37137	5.69517e-17	3.31434e-15	CG11601
FBgn0037636	2813.64	-1.04855	0.125298	-8.36839	5.84086e-17	3.38024e-15	CG9821
FBgn0005666	117.853	1.79238	0.215148	8.33092	8.02148e-17	4.61656e-15	bt
FBgn0036117	334.517	-1.26855	0.152732	-8.30574	9.92002e-17	5.67785e-15	CG6321
FBgn0267551	81.5576	-2.03526	0.245451	-8.29192	1.11436e-16	6.34334e-15	CR45891
FBgn0016054	401.681	-1.15653	0.139638	-8.28231	1.20806e-16	6.83933e-15	phr6-4
FBgn0050096	90.8861	-1.81508	0.219262	-8.27811	1.25148e-16	7.00896e-15	CG30096
FBgn0051005	152.432	-1.61375	0.19493	-8.27864	1.24587e-16	7.00896e-15	qless
FBgn0032811	250.57	-1.42748	0.172933	-8.2545	1.52536e-16	8.49714e-15	CG10268
FBgn0263831	304.505	-1.22084	0.148197	-8.23795	1.7519e-16	9.70719e-15	Gen
FBgn0037106	162.404	-1.54205	0.18729	-8.23347	1.81866e-16	1.00238e-14	CG11307
FBgn0039357	172.946	-1.46661	0.178196	-8.23034	1.86688e-16	1.02354e-14	CG4743
FBgn0032671	712.237	-1.14666	0.139909	-8.19579	2.48953e-16	1.35777e-14	CG7200
FBgn0032644	190.572	-1.47844	0.180548	-8.18862	2.64244e-16	1.43366e-14	CG5131
FBgn0032744	384.253	-1.19425	0.145914	-8.18462	2.73165e-16	1.47438e-14	Ttc19
FBgn0035064	494.348	-1.18157	0.144689	-8.16627	3.18061e-16	1.70786e-14	Aats-tyr-m
FBgn0026257	343.304	-1.25724	0.154223	-8.15211	3.57623e-16	1.90194e-14	cav
FBgn0039854	435.384	-1.19927	0.147113	-8.15203	3.57857e-16	1.90194e-14	CG1635
FBgn0034361	310.176	-1.3014	0.160061	-8.13068	4.26887e-16	2.2573e-14	mRpS28
FBgn0036135	618.626	-1.25219	0.154034	-8.12928	4.3185e-16	2.27201e-14	mRpL2
FBgn0032882	710.102	-1.26627	0.155941	-8.12023	4.65302e-16	2.4357e-14	Ns4
FBgn0038327	510.101	-1.17432	0.144718	-8.11457	4.87489e-16	2.53909e-14	Trax
FBgn0036777	66.5506	-2.05093	0.253842	-8.07958	6.49894e-16	3.36813e-14	CG7341
FBgn0029970	173.66	-1.51442	0.187528	-8.07567	6.71073e-16	3.46068e-14	Nek2
FBgn0259916	174.851	-1.44324	0.179324	-8.04823	8.40016e-16	4.31056e-14	CG42445
FBgn0027864	250.416	-1.29867	0.161388	-8.04691	8.49128e-16	4.33596e-14	Ogg1
FBgn0034346	1103.01	-1.0294	0.128037	-8.03986	8.9941e-16	4.57032e-14	CG12263
FBgn0034631	804.442	-1.06916	0.133295	-8.02095	1.04927e-15	5.30596e-14	TAF1C-like
FBgn0024912	302.199	-1.24329	0.15502	-8.02018	1.05587e-15	5.31351e-14	agt
FBgn0035868	132.689	-1.54117	0.192242	-8.01682	1.08515e-15	5.43462e-14	CG7194
FBgn0033769	212.372	-1.33487	0.166723	-8.00651	1.18008e-15	5.88175e-14	CG8768
FBgn0033816	1112.57	-0.969648	0.121197	-8.00062	1.23792e-15	6.14068e-14	CG4679
FBgn0085223	117.51	-1.69044	0.211493	-7.9929	1.31801e-15	6.50697e-14	CG34194
FBgn0086613	1147.13	-1.01067	0.12665	-7.98003	1.46296e-15	7.18852e-14	Ino80
FBgn0033427	454.909	-1.14262	0.143358	-7.97039	1.58172e-15	7.73558e-14	CG1868
FBgn0017429	616.184	-1.13091	0.141973	-7.96565	1.64363e-15	8.00078e-14	CG5989
FBgn0037550	174.59	-1.5093	0.189494	-7.96491	1.65346e-15	8.01119e-14	CG9667
FBgn0002354	409.817	-1.262	0.158527	-7.96076	1.7099e-15	8.22506e-14	l(3)87Df
FBgn0011291	254.873	-1.32568	0.166532	-7.9605	1.71339e-15	8.22506e-14	Taf11
FBgn0035167	48.7372	-2.21194	0.278142	-7.95253	1.82744e-15	8.7323e-14	Gr61a
FBgn0027582	2277.52	-0.985531	0.124163	-7.93741	2.06452e-15	9.82014e-14	CG6230
FBgn0029117	205.936	-1.39658	0.175997	-7.93527	2.10032e-15	9.94503e-14	Surf1
FBgn0036502	423.888	-1.13119	0.142712	-7.92638	2.25619e-15	1.06347e-13	CG7841
FBgn0032168	345.783	-1.24768	0.157597	-7.91691	2.43491e-15	1.14254e-13	CG13126
FBgn0044511	311.216	-1.43029	0.180886	-7.90717	2.63308e-15	1.22999e-13	mRpS21
FBgn0035233	372.107	-1.13351	0.143378	-7.90578	2.66269e-15	1.23827e-13	Pex10
FBgn0011241	303.715	-1.19543	0.151273	-7.90251	2.73341e-15	1.26551e-13	cbx
FBgn0261850	1031.45	-1.10711	0.140137	-7.90023	2.78384e-15	1.28315e-13	Xpd
FBgn0038678	271.908	-1.23172	0.156147	-7.88818	3.06615e-15	1.40705e-13	mRpL55
FBgn0266028	100.379	-1.65033	0.209319	-7.88429	3.16323e-15	1.44524e-13	CR44793
FBgn0036240	163.911	-1.41362	0.179364	-7.88129	3.24021e-15	1.47394e-13	CG6928
FBgn0035088	458.867	-1.14506	0.145336	-7.87876	3.30637e-15	1.4975e-13	CG3776
FBgn0031673	1698.98	-1.0753	0.136578	-7.87317	3.45763e-15	1.55923e-13	CG31650
FBgn0260475	742.35	-1.08393	0.13812	-7.84778	4.23473e-15	1.90143e-13	CG30059
FBgn0019949	671.747	-1.01395	0.129296	-7.84207	4.43192e-15	1.98143e-13	Cdk9
FBgn0029712	77.8743	-1.8623	0.237825	-7.83057	4.85678e-15	2.1621e-13	CG15912
FBgn0002901	290.821	-1.2555	0.160389	-7.82784	4.96337e-15	2.20014e-13	mus304
FBgn0028436	143.928	-1.47586	0.188891	-7.8133	5.57076e-15	2.45892e-13	ECSIT
FBgn0028647	470.346	-1.15348	0.147659	-7.81178	5.63844e-15	2.47829e-13	CG11902
FBgn0052104	350.433	-1.13542	0.14547	-7.80519	5.94136e-15	2.60047e-13	CG32104
FBgn0037481	218.264	-1.2758	0.163595	-7.79848	6.26564e-15	2.73093e-13	MAGE
FBgn0035166	224.493	-1.3186	0.169153	-7.7953	6.4258e-15	2.78906e-13	CG13902
FBgn0025807	187.002	-1.36823	0.175784	-7.78361	7.04857e-15	3.04668e-13	Rad9
FBgn0036640	1159.05	-1.12214	0.144381	-7.77207	7.72111e-15	3.32358e-13	nxf2
FBgn0035842	1112.92	-0.981234	0.126409	-7.76238	8.33526e-15	3.57318e-13	CG7504
FBgn0038273	25.7128	-2.70823	0.348977	-7.76048	8.46067e-15	3.61208e-13	CG14860
FBgn0032221	160.238	-1.36029	0.17579	-7.73812	1.00901e-14	4.29014e-13	CG5375
FBgn0002989	402.857	-1.11711	0.14506	-7.701	1.35001e-14	5.71463e-13	okr
FBgn0030805	208.477	-1.42899	0.18557	-7.70053	1.35501e-14	5.71463e-13	wus
FBgn0033994	261.426	-1.24791	0.162196	-7.69385	1.4277e-14	5.9969e-13	CG7544
FBgn0020379	135.01	-1.54805	0.201261	-7.69178	1.45102e-14	6.0704e-13	Rfx
FBgn0034166	104.974	1.70939	0.222301	7.68952	1.47687e-14	6.15381e-13	CG6472
FBgn0035044	280.13	-1.26699	0.164831	-7.6866	1.51093e-14	6.2458e-13	CG3663
FBgn0267511	51848.2	-0.961741	0.125115	-7.68686	1.50796e-14	6.2458e-13	28SrRNA-Psi:CR45851
FBgn0038363	217.193	-1.26118	0.164177	-7.68184	1.56823e-14	6.45703e-13	Acyp2
FBgn0000565	510.427	-1.04564	0.136183	-7.67823	1.61303e-14	6.59957e-13	Eip71CD
FBgn0035227	1428.66	-1.09335	0.142399	-7.67803	1.61552e-14	6.59957e-13	CG12090
FBgn0032727	143.333	-1.41528	0.185255	-7.6396	2.17897e-14	8.85994e-13	CG10623
FBgn0038302	502.699	-1.18699	0.155381	-7.63919	2.18585e-14	8.85994e-13	CG4210
FBgn0267693	62.4112	-1.99081	0.261332	-7.61792	2.57787e-14	1.04084e-12	CR46029
FBgn0033633	139.962	1.5493	0.203782	7.60271	2.89994e-14	1.16636e-12	CG7759
FBgn0031238	312.394	-1.23324	0.162274	-7.59973	2.96751e-14	1.18895e-12	CG3645
FBgn0035169	439.491	-1.13754	0.149745	-7.59655	3.04118e-14	1.20947e-12	CG13890
FBgn0038454	282.412	-1.20637	0.158805	-7.59652	3.04196e-14	1.20947e-12	CG10324
FBgn0011297	958.584	-1.05792	0.13932	-7.59342	3.1156e-14	1.23404e-12	l(2)not
FBgn0031184	117.972	-1.66595	0.219418	-7.59262	3.13489e-14	1.23469e-12	CG14615
FBgn0033467	70.7059	-1.89139	0.249117	-7.59237	3.14095e-14	1.23469e-12	CG15863
FBgn0003482	55.876	-2.04033	0.26882	-7.58995	3.20022e-14	1.25326e-12	spn-D
FBgn0260027	39.045	-2.26826	0.29896	-7.58715	3.27006e-14	1.27581e-12	CG42495
FBgn0261554	1160.25	-0.966068	0.127459	-7.57942	3.47104e-14	1.34917e-12	CG42672
FBgn0053051	165.228	-1.41696	0.187295	-7.56539	3.86688e-14	1.49745e-12	CG33051
FBgn0036846	321.873	-1.15464	0.152741	-7.55951	4.04593e-14	1.56098e-12	MESR6
FBgn0035372	1006.49	-1.05438	0.139733	-7.54566	4.50014e-14	1.72981e-12	CG12093
FBgn0032846	331.294	-1.25421	0.166258	-7.54374	4.56672e-14	1.74895e-12	CG10721
FBgn0036063	181.932	-1.29295	0.171513	-7.5385	4.75394e-14	1.81398e-12	CG6674
FBgn0046225	150.79	-1.50695	0.199945	-7.53681	4.816e-14	1.83096e-12	CG17230
FBgn0003227	308.057	-1.29854	0.172472	-7.52898	5.11387e-14	1.93713e-12	rec
FBgn0039639	89.3834	-1.68004	0.223198	-7.52713	5.18682e-14	1.95765e-12	CG14512
FBgn0013688	1130.81	-1.87204	0.248778	-7.52495	5.27405e-14	1.98338e-12	mt:srRNA
FBgn0052195	75.9414	-1.7964	0.238922	-7.51877	5.52941e-14	2.07194e-12	CG32195
FBgn0051111	107.62	-1.57377	0.209532	-7.51087	5.87361e-14	2.19302e-12	CG31111
FBgn0259234	523.637	-1.15989	0.154481	-7.50834	5.98826e-14	2.22785e-12	Camta
FBgn0032668	76.4557	-1.88717	0.251948	-7.49032	6.87043e-14	2.54324e-12	CG17681
FBgn0032763	216.92	-1.20744	0.161206	-7.49005	6.88484e-14	2.54324e-12	CG17568
FBgn0036964	390.946	-1.08394	0.144857	-7.48278	7.2765e-14	2.67842e-12	FRG1
FBgn0052791	242.834	-1.23492	0.165094	-7.4801	7.42638e-14	2.72396e-12	CG32791
FBgn0040322	1927.73	-0.975593	0.130514	-7.475	7.7205e-14	2.82191e-12	GNBP2
FBgn0032136	3057.04	0.998621	0.133651	7.47186	7.9071e-14	2.88001e-12	Apoltp
FBgn0034578	121.145	-1.5449	0.206901	-7.46685	8.21386e-14	2.98132e-12	CG15653
FBgn0031811	51.93	-2.08033	0.278636	-7.46612	8.25935e-14	2.98742e-12	CG13982
FBgn0032059	425.954	-1.13473	0.152073	-7.46173	8.53939e-14	3.07802e-12	PrBP
FBgn0261882	228.97	-1.212	0.162727	-7.44808	9.47117e-14	3.40211e-12	l(2)35Bc
FBgn0037794	513.596	-1.11516	0.149751	-7.44673	9.56841e-14	3.42523e-12	CG6254
FBgn0035805	486.171	-1.03413	0.138981	-7.44084	1.00047e-13	3.56914e-12	CG7506
FBgn0031611	290.004	-1.25431	0.169055	-7.41956	1.1751e-13	4.17781e-12	CG17840
FBgn0032642	637.597	-1.04287	0.140769	-7.40838	1.27852e-13	4.53005e-12	CG5110
FBgn0032509	1476.2	-1.01323	0.136827	-7.40517	1.30983e-13	4.62524e-12	CG6523
FBgn0016762	296.284	-1.2644	0.170772	-7.40402	1.3212e-13	4.64964e-12	angel
FBgn0003116	205.345	-1.37811	0.186186	-7.4018	1.34352e-13	4.69647e-12	pn
FBgn0036569	413.877	-1.09652	0.148135	-7.40218	1.33965e-13	4.69647e-12	CG5414
FBgn0000826	168.12	-1.48323	0.200574	-7.39493	1.41482e-13	4.92917e-12	png
FBgn0035272	500.094	-1.02232	0.138365	-7.38861	1.48372e-13	5.15197e-12	mRpL46
FBgn0037205	1244.02	-1.07902	0.146221	-7.37935	1.59062e-13	5.50481e-12	BoYb
FBgn0053169	165.491	-1.34193	0.181969	-7.37453	1.64929e-13	5.68897e-12	CG33169
FBgn0036207	479.864	-1.04564	0.142024	-7.36247	1.80537e-13	6.20679e-12	CG10907
FBgn0037892	212.066	-1.24154	0.168791	-7.35553	1.90171e-13	6.51648e-12	mRpL40
FBgn0026144	188.452	-1.36855	0.186107	-7.35358	1.92971e-13	6.57921e-12	CBP
FBgn0039689	1130.17	-1.06737	0.145154	-7.35337	1.93265e-13	6.57921e-12	CG7598
FBgn0039461	180.835	-1.29838	0.176586	-7.35267	1.9429e-13	6.59256e-12	CG5500
FBgn0014092	577.497	-1.0637	0.144741	-7.34902	1.9967e-13	6.71575e-12	CG4278
FBgn0031270	87.9746	-1.64142	0.223341	-7.3494	1.99101e-13	6.71575e-12	CG13689
FBgn0033836	669.841	-1.03307	0.140575	-7.34889	1.99854e-13	6.71575e-12	CG18278
FBgn0039017	489.571	-1.03543	0.141042	-7.34127	2.11573e-13	7.08668e-12	CG6985
FBgn0032047	78.1611	-1.78706	0.243641	-7.33482	2.22018e-13	7.41268e-12	CG13088
FBgn0039846	633.446	-1.04424	0.142389	-7.3337	2.23886e-13	7.45119e-12	CG11337
FBgn0260861	272.405	-1.13774	0.155268	-7.32761	2.34292e-13	7.77268e-12	Trs23
FBgn0052022	673.276	-1.09392	0.14955	-7.31473	2.57904e-13	8.52884e-12	CG32022
FBgn0032250	368.492	-1.06452	0.145548	-7.31385	2.59591e-13	8.55745e-12	holn1
FBgn0030673	138.361	-1.38989	0.190089	-7.31178	2.63632e-13	8.66328e-12	CG15601
FBgn0035249	260.629	-1.20331	0.164618	-7.30969	2.67757e-13	8.77115e-12	CG17249
FBgn0260862	347.952	-1.15849	0.158569	-7.30591	2.754e-13	8.99322e-12	Vti1
FBgn0034986	409.158	-1.13192	0.15496	-7.30461	2.78073e-13	9.02394e-12	mRpS17
FBgn0051032	88.2937	-1.66135	0.227435	-7.30472	2.77846e-13	9.02394e-12	CR31032
FBgn0051360	416.767	-1.09313	0.149861	-7.29429	3.00229e-13	9.71269e-12	CG31360
FBgn0039876	292.11	-1.10249	0.151311	-7.28629	3.18609e-13	1.02754e-11	CG2126
FBgn0010194	747.658	-1.04232	0.143083	-7.28468	3.22446e-13	1.0367e-11	Wnt5
FBgn0037809	199.883	-1.26077	0.173245	-7.27739	3.40338e-13	1.09086e-11	CG12818
FBgn0083986	192.835	-1.26119	0.173653	-7.26271	3.79404e-13	1.21235e-11	CG34150
FBgn0035149	990.148	-0.981975	0.135286	-7.25851	3.91384e-13	1.2468e-11	MED30
FBgn0036386	513.029	-1.00975	0.13915	-7.25656	3.97056e-13	1.25718e-11	CG8833
FBgn0037921	176.238	-1.26579	0.174431	-7.25667	3.96733e-13	1.25718e-11	CG6808
FBgn0051133	270.742	-1.17006	0.161253	-7.25602	3.98652e-13	1.25841e-11	Slimp
FBgn0034618	2184.75	-1.01013	0.139391	-7.24677	4.26827e-13	1.34328e-11	CG9485
FBgn0039590	1031.33	-1.04249	0.144108	-7.23407	4.68736e-13	1.47073e-11	CG10011
FBgn0033960	29.0845	-2.42041	0.334696	-7.23166	4.7711e-13	1.49251e-11	CG10151
FBgn0052438	2301.92	-0.878424	0.121617	-7.22286	5.09047e-13	1.58765e-11	SMC5
FBgn0038532	1198.12	-0.920568	0.127532	-7.21833	5.26312e-13	1.6366e-11	CG14322
FBgn0031308	210.504	-1.24514	0.173006	-7.19709	6.15108e-13	1.90702e-11	CG4749
FBgn0036811	400.552	-1.04556	0.145286	-7.19658	6.17406e-13	1.90846e-11	MED11
FBgn0030646	434.226	-1.03301	0.143605	-7.19339	6.32009e-13	1.94782e-11	CG9203
FBgn0002791	1235.32	-0.913168	0.126959	-7.1926	6.35694e-13	1.9534e-11	mr
FBgn0261437	474.944	-1.02815	0.143137	-7.18295	6.82214e-13	2.09018e-11	CSN8
FBgn0038601	433.413	-1.03899	0.144682	-7.18121	6.9099e-13	2.11086e-11	CG18600
FBgn0028919	174.777	-1.23273	0.171856	-7.17301	7.33645e-13	2.22982e-11	CG16865
FBgn0086445	326.171	-1.10219	0.153659	-7.17291	7.34212e-13	2.22982e-11	l(2)37Cd
FBgn0033739	278.942	-1.17312	0.163582	-7.17147	7.41947e-13	2.24676e-11	Dyb
FBgn0039068	87.811	-1.70969	0.238423	-7.17086	7.45305e-13	2.25039e-11	CG13827
FBgn0031683	415.801	-1.07618	0.150158	-7.16698	7.66727e-13	2.30838e-11	CG4230
FBgn0037842	329.28	-1.11337	0.15539	-7.16497	7.78063e-13	2.33576e-11	CG6567
FBgn0051125	54.6916	-1.88474	0.263111	-7.16329	7.87645e-13	2.35773e-11	CG31125
FBgn0032032	603.836	-1.05861	0.147842	-7.16043	8.0425e-13	2.40054e-11	CG17294
FBgn0033871	138.702	-1.3928	0.194593	-7.15749	8.21654e-13	2.43851e-11	CG13339
FBgn0050491	140.873	-1.34725	0.18822	-7.15783	8.19641e-13	2.43851e-11	CG30491
FBgn0033712	211.068	-1.22495	0.17133	-7.14963	8.70138e-13	2.57506e-11	CG13163
FBgn0029892	268.379	-1.24937	0.174758	-7.14913	8.73288e-13	2.57706e-11	CG3184
FBgn0026056	732.996	-1.00995	0.141301	-7.14748	8.8383e-13	2.59676e-11	Rlip
FBgn0028499	187.419	-1.26407	0.17686	-7.14731	8.84947e-13	2.59676e-11	CG7985
FBgn0031413	69.3396	-1.84315	0.258016	-7.14357	9.09387e-13	2.66098e-11	CG9967
FBgn0032512	785.16	-0.995614	0.139438	-7.14018	9.32107e-13	2.71982e-11	CG9305
FBgn0038951	247.119	-1.1973	0.167704	-7.13935	9.37749e-13	2.72864e-11	CG5380
FBgn0039544	683.67	-0.979259	0.137283	-7.13314	9.81064e-13	2.84672e-11	CG12877
FBgn0035702	184.875	-1.22287	0.171484	-7.13109	9.95758e-13	2.88134e-11	CG10147
FBgn0036118	191.511	-1.21557	0.170497	-7.12956	1.00689e-12	2.90548e-11	Blos2
FBgn0037338	471.682	-1.11644	0.156659	-7.12658	1.0289e-12	2.96078e-11	Snm1
FBgn0003008	244.008	-1.16393	0.16337	-7.12452	1.04445e-12	2.99727e-11	or
FBgn0039698	746.377	-1.05289	0.147803	-7.12364	1.05112e-12	3.0081e-11	CG7789
FBgn0014032	285.727	-1.12774	0.158362	-7.12132	1.06895e-12	3.04243e-11	Sptr
FBgn0034299	570.845	-1.00332	0.140883	-7.12168	1.06621e-12	3.04243e-11	CG5757
FBgn0037751	55.316	-1.95719	0.275106	-7.1143	1.12482e-12	3.19271e-11	topi
FBgn0030323	180.584	-1.42085	0.199738	-7.11356	1.13089e-12	3.20121e-11	CG2371
FBgn0034081	211.535	-1.33024	0.187142	-7.10819	1.17577e-12	3.31116e-11	CG10731
FBgn0036570	545.767	-1.01451	0.142725	-7.10815	1.17609e-12	3.31116e-11	IntS9
FBgn0016034	682.659	-1.06213	0.149536	-7.10285	1.22213e-12	3.43151e-11	mael
FBgn0002021	756.186	-1.02861	0.144864	-7.10053	1.24282e-12	3.48023e-11	l(2)37Bb
FBgn0037838	144.22	-1.40267	0.197686	-7.09545	1.28936e-12	3.60087e-11	CG4089
FBgn0052163	316.285	-1.18191	0.166611	-7.09379	1.30485e-12	3.62471e-11	CG32163
FBgn0052202	231.41	-1.11857	0.157679	-7.09402	1.30275e-12	3.62471e-11	CG32202
FBgn0030669	589.34	-1.12429	0.158623	-7.08783	1.36227e-12	3.7721e-11	CG9240
FBgn0086895	1441.93	-0.851346	0.120119	-7.08754	1.36515e-12	3.7721e-11	pea
FBgn0033990	240.36	-1.14128	0.161059	-7.08614	1.37908e-12	3.8005e-11	CG10265
FBgn0033184	568.237	-1.05817	0.14942	-7.08185	1.42244e-12	3.90965e-11	CG12736
FBgn0038470	882.735	-0.923805	0.130506	-7.07864	1.45573e-12	3.99063e-11	CG18213
FBgn0026176	36.3956	-2.19352	0.309898	-7.07822	1.46023e-12	3.99244e-11	SkpB
FBgn0035435	79.7924	-1.63126	0.230665	-7.07199	1.52723e-12	4.16471e-11	PIG-C
FBgn0034248	439.985	-1.10049	0.155724	-7.06692	1.58406e-12	4.30839e-11	CG14483
FBgn0031760	301.73	-1.15812	0.163901	-7.06599	1.59474e-12	4.32615e-11	Tsp26A
FBgn0032017	125.972	-1.39949	0.198401	-7.05387	1.74014e-12	4.70832e-11	CG7810
FBgn0032805	692.659	-0.993289	0.140879	-7.05065	1.78084e-12	4.80597e-11	CG10337
FBgn0051361	2619.41	0.869704	0.123421	7.04662	1.83317e-12	4.93441e-11	dpr17
FBgn0036551	106.28	-1.58566	0.225452	-7.03324	2.01794e-12	5.41776e-11	CG17029
FBgn0032247	134.282	-1.38844	0.197665	-7.02421	2.15288e-12	5.75039e-11	CG5188
FBgn0259112	237.754	-1.27628	0.181691	-7.02444	2.14922e-12	5.75039e-11	CR42254
FBgn0034073	657.627	-0.896595	0.127751	-7.01831	2.24562e-12	5.98277e-11	CG8414
FBgn0085364	25095.7	-0.827128	0.117974	-7.01111	2.36433e-12	6.28295e-11	CR34335
FBgn0262962	63.5723	-1.72458	0.246164	-7.0058	2.45581e-12	6.50945e-11	CG43273
FBgn0051109	178.13	-1.19948	0.171298	-7.00232	2.51752e-12	6.6561e-11	CG31109
FBgn0010407	36.6733	-2.0999	0.300673	-6.98399	2.86917e-12	7.56662e-11	Ror
FBgn0029137	42.3917	-2.08674	0.299219	-6.97395	3.08159e-12	8.10628e-11	Patsas
FBgn0032703	346.91	-1.03589	0.148665	-6.96797	3.21557e-12	8.43742e-11	CG10343
FBgn0024836	73.1488	1.69966	0.244057	6.96421	3.30261e-12	8.64405e-11	stan
FBgn0037844	567.303	-1.05545	0.151606	-6.96183	3.35884e-12	8.76917e-11	CG4570
FBgn0031351	131.94	-1.32269	0.190033	-6.96033	3.39482e-12	8.84095e-11	CG14352
FBgn0039727	2856.57	-0.906126	0.13033	-6.95253	3.58801e-12	9.32077e-11	CG15523
FBgn0033354	1525.29	-0.888808	0.127894	-6.94957	3.66389e-12	9.49422e-11	FANCI
FBgn0037620	74.9709	-1.63812	0.235767	-6.94807	3.70315e-12	9.57213e-11	ranshi
FBgn0035415	260.367	-1.18011	0.16992	-6.94511	3.78179e-12	9.7512e-11	CG14966
FBgn0086371	572.158	-0.983189	0.141605	-6.94317	3.83396e-12	9.86131e-11	poly
FBgn0037540	197.274	-1.237	0.178266	-6.93909	3.94633e-12	1.01254e-10	Pbp95
FBgn0039335	639.962	-1.01653	0.14658	-6.93496	4.0634e-12	1.04001e-10	Vps33B
FBgn0033033	355.24	1.2661	0.182649	6.93186	4.15356e-12	1.05936e-10	scaf
FBgn0037265	241.422	-1.26029	0.181817	-6.93166	4.15932e-12	1.05936e-10	spartin
FBgn0010247	2516.08	-0.871468	0.125741	-6.93068	4.18827e-12	1.06413e-10	Parp
FBgn0051800	511.681	-1.05717	0.152781	-6.91952	4.53182e-12	1.14861e-10	CG31800
FBgn0037117	473.514	-0.995949	0.143973	-6.91761	4.59312e-12	1.16132e-10	CG11248
FBgn0053276	75.7956	-1.7022	0.246194	-6.91408	4.70911e-12	1.18777e-10	CG33276
FBgn0262631	29.3096	-2.27594	0.329389	-6.90956	4.86171e-12	1.2233e-10	CR43148
FBgn0264325	417.454	-1.01354	0.14675	-6.90659	4.9645e-12	1.24615e-10	Atg6
FBgn0037882	317.94	-1.10548	0.160306	-6.89603	5.34751e-12	1.33906e-10	CG17187
FBgn0031245	704.939	-1.14006	0.165439	-6.89112	5.53539e-12	1.38278e-10	CG3625
FBgn0034214	260.975	-1.13348	0.164503	-6.89032	5.56677e-12	1.3873e-10	CG6550
FBgn0030628	911.946	-0.983695	0.142842	-6.88661	5.71366e-12	1.42051e-10	CG9114
FBgn0036920	446.046	-1.02498	0.148892	-6.88404	5.81793e-12	1.44298e-10	CG8004
FBgn0031378	257.533	-1.09061	0.158538	-6.87917	6.02026e-12	1.48962e-10	CG15362
FBgn0032224	365.778	-1.07354	0.156095	-6.87748	6.09202e-12	1.5038e-10	Sps2
FBgn0030964	2674.15	0.882437	0.12839	6.87309	6.28252e-12	1.54716e-10	Pvf1
FBgn0002707	436.818	-1.03491	0.150708	-6.867	6.55649e-12	1.61082e-10	mei-9
FBgn0036331	100.168	-1.53983	0.224605	-6.85573	7.09494e-12	1.73901e-10	CG14117
FBgn0051064	564.111	-1.03678	0.151443	-6.84605	7.59187e-12	1.85644e-10	CG31064
FBgn0263346	726.493	-0.95246	0.139193	-6.84273	7.76961e-12	1.89546e-10	CG43427
FBgn0039210	333.933	-1.0462	0.152899	-6.84239	7.78806e-12	1.89552e-10	CG13625
FBgn0026598	627.07	-0.954363	0.139521	-6.84026	7.90507e-12	1.91951e-10	Apc2
FBgn0032251	179.643	-1.22203	0.178668	-6.83968	7.93678e-12	1.92273e-10	Nse4
FBgn0022936	577.895	-0.950391	0.138982	-6.83823	8.01781e-12	1.93786e-10	CycH
FBgn0037370	852.792	-0.916026	0.133973	-6.83741	8.06395e-12	1.94449e-10	CG1236
FBgn0025393	1209.84	1.05094	0.153738	6.83594	8.14684e-12	1.95994e-10	CG14795
FBgn0031874	161.326	-1.28895	0.188585	-6.83485	8.20915e-12	1.96586e-10	CG13775
FBgn0031893	849.146	-0.925309	0.135377	-6.83503	8.19894e-12	1.96586e-10	CG4495
FBgn0028434	141.831	-1.3226	0.193548	-6.83347	8.28864e-12	1.98034e-10	Ercc1
FBgn0032259	315.06	-1.03028	0.150886	-6.82818	8.59957e-12	2.04524e-10	CG6144
FBgn0038830	234.16	-1.16241	0.170231	-6.8284	8.58645e-12	2.04524e-10	CG17272
FBgn0031651	497.487	-0.974514	0.14284	-6.82242	8.95212e-12	2.12424e-10	mRpL24
FBgn0034109	281.888	-1.16456	0.170904	-6.81415	9.48222e-12	2.24492e-10	CG7747
FBgn0013531	274.717	-1.11399	0.163619	-6.80843	9.86677e-12	2.33066e-10	MED20
FBgn0032193	251.661	-1.06566	0.156542	-6.80751	9.93049e-12	2.34041e-10	CG5727
FBgn0034114	371.191	-1.05099	0.154712	-6.7932	1.09677e-11	2.57901e-10	CG4282
FBgn0050077	292.118	-1.05232	0.154951	-6.79129	1.11137e-11	2.60345e-10	Blos1
FBgn0085260	56.6719	-1.73088	0.254871	-6.79119	1.11216e-11	2.60345e-10	CG34231
FBgn0032728	752.126	-0.925992	0.136376	-6.79002	1.12119e-11	2.6187e-10	Tango6
FBgn0015618	256.543	-1.16713	0.171922	-6.78875	1.13112e-11	2.636e-10	Cdk8
FBgn0036210	189.661	-1.23238	0.181546	-6.78821	1.13533e-11	2.63989e-10	CG14130
FBgn0033661	6206.19	-0.789145	0.116268	-6.7873	1.14251e-11	2.65067e-10	CG13185
FBgn0025781	566.33	-0.900208	0.132718	-6.78287	1.17813e-11	2.72724e-10	Cdc16
FBgn0037610	323.562	-1.08507	0.160072	-6.77868	1.21277e-11	2.80121e-10	CG8043
FBgn0036763	887.604	-1.01235	0.149434	-6.77453	1.24808e-11	2.87639e-10	CG7441
FBgn0023540	167.674	-1.33591	0.197221	-6.77365	1.25572e-11	2.88761e-10	CG3630
FBgn0031500	206.204	-1.19762	0.177151	-6.76047	1.37546e-11	3.15599e-10	CG17221
FBgn0051223	299.259	-1.09923	0.162705	-6.75595	1.419e-11	3.24873e-10	CG31223
FBgn0033842	457.887	-1.01515	0.150274	-6.75536	1.4248e-11	3.25485e-10	cbc
FBgn0037332	808.225	-0.865991	0.128265	-6.75157	1.46251e-11	3.3337e-10	Hcs
FBgn0259722	262.24	-1.15857	0.171654	-6.74945	1.48411e-11	3.37554e-10	CG42376
FBgn0036353	363.913	-1.13088	0.167681	-6.74423	1.53842e-11	3.49145e-10	CG10171
FBgn0033683	934.859	-0.891755	0.132234	-6.74377	1.54331e-11	3.49492e-10	CG18343
FBgn0034924	28.8001	-2.20932	0.32764	-6.74313	1.55015e-11	3.50281e-10	CG17658
FBgn0032296	777.167	-0.923737	0.137029	-6.7412	1.57081e-11	3.5418e-10	CG6729
FBgn0032052	1224.66	-0.883814	0.131147	-6.73912	1.59344e-11	3.58507e-10	PIG-U
FBgn0037778	159.973	-1.23037	0.182587	-6.73853	1.60001e-11	3.59209e-10	mtTFB2
FBgn0033178	1023.36	-0.873815	0.129689	-6.73777	1.60834e-11	3.60303e-10	CG11127
FBgn0035998	149.876	-1.3497	0.200399	-6.73509	1.63834e-11	3.66235e-10	CG3437
FBgn0038499	1055.03	-0.918531	0.136406	-6.73381	1.65274e-11	3.68664e-10	Brf
FBgn0032923	2199.71	-0.912833	0.135645	-6.7296	1.70129e-11	3.78683e-10	CG9248
FBgn0250755	357.414	-0.950693	0.141308	-6.72782	1.72227e-11	3.82536e-10	CG42233
FBgn0030349	851.577	-0.883438	0.131427	-6.72191	1.7936e-11	3.96734e-10	CG10353
FBgn0260750	314.322	-1.09464	0.162847	-6.72189	1.79382e-11	3.96734e-10	Mulk
FBgn0033523	316.056	-1.06864	0.159036	-6.71946	1.82393e-11	4.0254e-10	CG12895
FBgn0033429	169.743	-1.22144	0.181796	-6.71874	1.83308e-11	4.03704e-10	CG12929
FBgn0085434	381.172	-0.969218	0.144676	-6.69924	2.09504e-11	4.60423e-10	NaCP60E
FBgn0037578	647.816	-0.916301	0.136818	-6.69724	2.12393e-11	4.65789e-10	CG9601
FBgn0042213	1131.89	-0.857839	0.128178	-6.69258	2.19263e-11	4.79844e-10	CG18731
FBgn0028494	1041.27	-0.919138	0.137364	-6.69127	2.2124e-11	4.83156e-10	CG6424
FBgn0032483	105.259	1.40837	0.210661	6.68547	2.30179e-11	5.01626e-10	CG15482
FBgn0033060	193.978	-1.23337	0.184521	-6.68415	2.32264e-11	5.05113e-10	CG7849
FBgn0266673	706.893	-0.903415	0.135344	-6.67497	2.47285e-11	5.3666e-10	Sec10
FBgn0259832	78.4934	-1.57522	0.236012	-6.67432	2.48376e-11	5.37907e-10	CG34229
FBgn0262108	114.539	-1.36789	0.205018	-6.67205	2.52263e-11	5.45192e-10	CR42861
FBgn0039557	404.037	-1.05443	0.158084	-6.67004	2.55738e-11	5.51558e-10	CG12259
FBgn0263232	707.978	-0.894206	0.134074	-6.66949	2.56689e-11	5.52465e-10	Nxf3
FBgn0032229	875.249	-0.888381	0.133232	-6.66793	2.59444e-11	5.57244e-10	CG5045
FBgn0033375	337.046	-1.04389	0.156579	-6.66688	2.61292e-11	5.60057e-10	CG8078
FBgn0032791	39.1421	-2.04423	0.306703	-6.66516	2.64371e-11	5.65494e-10	CG18094
FBgn0037898	30.2975	-2.11809	0.318138	-6.65776	2.78024e-11	5.93478e-10	CG18643
FBgn0032922	181.322	-1.15556	0.1736	-6.65645	2.80514e-11	5.9757e-10	CG9249
FBgn0025109	506.867	-0.944881	0.142023	-6.65303	2.87128e-11	6.10412e-10	Bem46
FBgn0038816	435.213	-1.05492	0.158723	-6.64628	3.00601e-11	6.37751e-10	Lrrk
FBgn0004101	221.031	-1.16919	0.17593	-6.64574	3.01698e-11	6.38778e-10	bs
FBgn0037779	664.813	-0.954243	0.143619	-6.64426	3.04749e-11	6.43929e-10	CG12811
FBgn0038262	61.6746	1.68666	0.254053	6.63898	3.15855e-11	6.66045e-10	CG14857
FBgn0039751	388.101	-0.988526	0.149014	-6.63377	3.27209e-11	6.88592e-10	CG1983
FBgn0037529	1192.66	-0.893668	0.134791	-6.63003	3.35619e-11	7.04869e-10	mRpS9
FBgn0015571	182.803	-1.17954	0.177919	-6.62962	3.36544e-11	7.05389e-10	alpha-Est3
FBgn0023180	230.457	-1.10393	0.166786	-6.61883	3.62045e-11	7.57314e-10	Orc6
FBgn0262987	28.9891	-2.1798	0.329857	-6.60833	3.8869e-11	8.1142e-10	CG43295
FBgn0085352	156.569	-1.32737	0.201144	-6.59907	4.1374e-11	8.60265e-10	CG34323
FBgn0265719	750.675	-0.859752	0.130279	-6.59933	4.13008e-11	8.60265e-10	CR44526
FBgn0037777	90.8155	-1.46539	0.222141	-6.59665	4.20541e-11	8.72664e-10	CG11722
FBgn0033715	642.523	-0.949029	0.143929	-6.59373	4.28923e-11	8.88032e-10	CG8490
FBgn0263025	146.849	-1.27794	0.193819	-6.59347	4.29652e-11	8.88032e-10	CG43320
FBgn0265434	11271	-0.803682	0.121976	-6.58887	4.43193e-11	9.14206e-10	zip
FBgn0032477	687.648	-0.931523	0.141437	-6.58614	4.51422e-11	9.29341e-10	CG5287
FBgn0036691	409.184	-1.07542	0.163299	-6.58557	4.53149e-11	9.31056e-10	beg
FBgn0033547	160.346	-1.20411	0.183052	-6.57795	4.76989e-11	9.76678e-10	CG12935
FBgn0086444	851.216	-0.926495	0.14085	-6.57787	4.77229e-11	9.76678e-10	l(2)37Cb
FBgn0030654	167.63	-1.2147	0.184707	-6.57638	4.82043e-11	9.84596e-10	CG15643
FBgn0004400	98.8149	-1.41985	0.216007	-6.57317	4.92553e-11	1.00409e-09	rhi
FBgn0032054	588.173	-0.951194	0.144746	-6.57145	4.98262e-11	1.01375e-09	CG13090
FBgn0035295	388.444	-1.08084	0.164687	-6.56304	5.27232e-11	1.0706e-09	Cnb
FBgn0036760	469.514	-0.963887	0.14707	-6.55394	5.60397e-11	1.13573e-09	CG5567
FBgn0038818	259.473	1.15533	0.176317	6.55259	5.65458e-11	1.14376e-09	Nep4
FBgn0050108	234.18	-1.03901	0.158594	-6.55141	5.69961e-11	1.15064e-09	CG30108
FBgn0265901	316.843	-1.04341	0.159298	-6.55008	5.75053e-11	1.15867e-09	CR44690
FBgn0038576	514.436	-0.999069	0.152571	-6.54823	5.82214e-11	1.17083e-09	Arp5
FBgn0037846	204.645	-1.15769	0.176967	-6.54182	6.07749e-11	1.21983e-09	CG6574
FBgn0001202	1415.26	-0.842353	0.128778	-6.54115	6.10492e-11	1.22298e-09	hk
FBgn0034198	1774.04	0.781236	0.11945	6.54028	6.14046e-11	1.22774e-09	CG11400
FBgn0023395	566.802	-0.923343	0.141284	-6.53538	6.34488e-11	1.26618e-09	Chd3
FBgn0031773	359.685	-1.03568	0.158627	-6.52903	6.61955e-11	1.31847e-09	Fbw5
FBgn0030217	142.239	-1.30095	0.199661	-6.51579	7.23073e-11	1.43745e-09	CG2124
FBgn0030883	136.328	-1.28077	0.196658	-6.51267	7.38282e-11	1.46489e-09	CG7772
FBgn0010398	170.538	-1.17009	0.179706	-6.51111	7.45957e-11	1.47731e-09	Lrr47
FBgn0025683	11430.9	-0.760514	0.116832	-6.50949	7.54062e-11	1.49052e-09	CG3164
FBgn0027655	3724.98	-0.854098	0.131222	-6.50882	7.57428e-11	1.49434e-09	htt
FBgn0039802	1586.83	-0.976308	0.150299	-6.49578	8.26027e-11	1.6266e-09	dj-1beta
FBgn0036036	191.454	-1.1638	0.1792	-6.49443	8.33482e-11	1.63819e-09	CG14174
FBgn0036192	117.045	-1.3436	0.206998	-6.49085	8.53546e-11	1.67446e-09	Pallidin
FBgn0031655	250.151	-1.11283	0.171505	-6.48857	8.66535e-11	1.69675e-09	Marcal1
FBgn0023536	278.99	-1.12103	0.172819	-6.48674	8.77158e-11	1.71433e-09	CG3156
FBgn0028530	356.786	-1.00413	0.154843	-6.4848	8.88519e-11	1.73004e-09	mTTF
FBgn0037608	477.849	-0.965053	0.148815	-6.48492	8.87782e-11	1.73004e-09	mRpL19
FBgn0033686	276.177	-1.04215	0.160822	-6.48011	9.16531e-11	1.78125e-09	Hen1
FBgn0039863	1348.12	-0.825972	0.127534	-6.47649	9.38794e-11	1.82112e-09	CG1815
FBgn0030037	629.871	-0.892394	0.137846	-6.47383	9.55521e-11	1.85012e-09	CG12125
FBgn0035414	305.589	-1.00624	0.155456	-6.47285	9.61716e-11	1.85866e-09	CG14965
FBgn0031451	24.6255	-2.24607	0.347074	-6.47143	9.70774e-11	1.87269e-09	CG9961
FBgn0030931	36.8241	-1.91862	0.296501	-6.47089	9.74305e-11	1.87603e-09	Rad51D
FBgn0034893	348.098	-0.91622	0.141844	-6.45935	1.05155e-10	2.02046e-09	mRpL43
FBgn0037120	928.057	-0.87434	0.135365	-6.45911	1.05319e-10	2.02046e-09	CG11247
FBgn0261111	199.534	-1.11105	0.172065	-6.45713	1.06706e-10	2.04331e-09	BHD
FBgn0024196	1404.37	-0.861464	0.133481	-6.45384	1.09048e-10	2.08432e-09	robl
FBgn0260860	410.267	-0.925409	0.143468	-6.4503	1.11628e-10	2.12973e-09	Bet5
FBgn0038640	293.003	-1.03343	0.160303	-6.44675	1.14274e-10	2.17621e-09	CG7706
FBgn0031597	248.817	-1.07872	0.167351	-6.44586	1.14949e-10	2.18508e-09	CG17612
FBgn0259482	453.304	-0.900537	0.139851	-6.43928	1.20044e-10	2.27778e-09	Mob3
FBgn0026060	125.671	-1.30077	0.202091	-6.43659	1.22191e-10	2.3143e-09	Mipp2
FBgn0031881	531.684	-0.920003	0.143026	-6.4324	1.25605e-10	2.37464e-09	CG3476
FBgn0028468	1385.98	-0.830608	0.129197	-6.42902	1.28429e-10	2.42363e-09	rtet
FBgn0263039	3508.39	-0.723194	0.112509	-6.42786	1.29413e-10	2.43778e-09	CR43334
FBgn0036062	125.622	-1.25262	0.194916	-6.42647	1.30598e-10	2.45567e-09	CG6685
FBgn0019932	737.204	-0.856457	0.133307	-6.42469	1.32143e-10	2.48024e-09	SamDC
FBgn0030480	298.662	-0.980456	0.152797	-6.41671	1.39252e-10	2.60897e-09	Tim9a
FBgn0010531	344.287	-0.991221	0.154498	-6.41575	1.40135e-10	2.62081e-09	Ccs
FBgn0032162	196.852	-1.13092	0.176403	-6.41104	1.44534e-10	2.69823e-09	CG4592
FBgn0039305	314.371	-1.06373	0.166145	-6.40244	1.52913e-10	2.84954e-09	CG11858
FBgn0031314	528.96	-0.960121	0.150001	-6.40078	1.54583e-10	2.87552e-09	IntS14
FBgn0033808	149.91	-1.21324	0.189601	-6.39894	1.56463e-10	2.89601e-09	CG4627
FBgn0038234	213.224	-1.10138	0.172109	-6.39934	1.56048e-10	2.89601e-09	mRpL11
FBgn0051989	899.602	-0.857378	0.133989	-6.39888	1.56518e-10	2.89601e-09	Cap-D3
FBgn0028382	505.807	-0.939883	0.146936	-6.39654	1.58936e-10	2.93553e-09	cyp33
FBgn0036462	972.951	-0.857011	0.134055	-6.39297	1.62698e-10	2.99969e-09	mRpL39
FBgn0033757	408.169	-0.96483	0.151055	-6.38728	1.68865e-10	3.1079e-09	muskelin
FBgn0036406	230.638	-1.05105	0.164715	-6.38101	1.75928e-10	3.22698e-09	CG13484
FBgn0039270	184.832	-1.19533	0.187327	-6.38098	1.75955e-10	3.22698e-09	PQBP1
FBgn0022246	399.892	-0.985539	0.15449	-6.37932	1.77874e-10	3.25645e-09	Rpp30
FBgn0051852	941.127	-0.853569	0.133811	-6.3789	1.78366e-10	3.25972e-09	Tap42
FBgn0031972	1349.97	-0.879461	0.137945	-6.37547	1.82404e-10	3.32768e-09	Wwox
FBgn0040388	204.959	-1.09254	0.171492	-6.37082	1.88021e-10	3.42416e-09	boi
FBgn0000346	26.4239	-2.2414	0.352168	-6.36457	1.9584e-10	3.56032e-09	comt
FBgn0033088	446.86	-0.920186	0.14459	-6.36411	1.9642e-10	3.56464e-09	PGAP3
FBgn0033948	276.097	-1.07884	0.169794	-6.35383	2.10018e-10	3.80479e-09	CG12863
FBgn0032020	788.366	-0.803894	0.126535	-6.35315	2.10947e-10	3.81499e-09	CG7787
FBgn0015829	452.192	-0.979299	0.154166	-6.35224	2.12197e-10	3.82431e-09	TfIIEbeta
FBgn0039631	203.764	-1.21124	0.190672	-6.35247	2.11888e-10	3.82431e-09	Sirt7
FBgn0040466	186.949	-1.20259	0.189325	-6.35196	2.12588e-10	3.82475e-09	Dip2
FBgn0022224	411.41	-1.02341	0.161216	-6.34807	2.18035e-10	3.91599e-09	ubl
FBgn0035374	682.395	-0.836509	0.131881	-6.3429	2.25485e-10	4.04282e-09	mRpS35
FBgn0027583	1413.81	-0.833661	0.131451	-6.34198	2.26837e-10	4.06006e-09	CG7601
FBgn0039593	487.429	1.13111	0.178414	6.33978	2.30088e-10	4.1112e-09	CG9989
FBgn0037963	1031.11	-0.889264	0.140352	-6.33596	2.35869e-10	4.20727e-09	Cad87A
FBgn0027599	434.908	-0.916031	0.144611	-6.33446	2.38167e-10	4.241e-09	CG2790
FBgn0036689	238.421	-1.09523	0.172909	-6.33414	2.38672e-10	4.24275e-09	CG7730
FBgn0031676	688.246	-0.858668	0.135698	-6.32778	2.48715e-10	4.41374e-09	CG14040
FBgn0265177	364.106	-0.939718	0.14854	-6.32636	2.51004e-10	4.44679e-09	CG44242
FBgn0034938	362.307	-0.982545	0.155386	-6.32324	2.56129e-10	4.52988e-09	CG3803
FBgn0024698	2891.97	-0.774527	0.122498	-6.32275	2.56942e-10	4.53656e-09	Cpsf160
FBgn0035519	1400.88	-0.836494	0.132387	-6.31853	2.64057e-10	4.65135e-09	CG1309
FBgn0263773	2641.69	-0.788442	0.124786	-6.31837	2.64337e-10	4.65135e-09	fok
FBgn0037749	475.524	-0.98558	0.156094	-6.31403	2.71855e-10	4.77558e-09	CG9471
FBgn0051957	117.309	-1.2932	0.204835	-6.31338	2.73005e-10	4.78769e-09	CG31957
FBgn0036266	199.955	-1.09035	0.172712	-6.31311	2.7348e-10	4.78797e-09	CG5626
FBgn0031768	493.275	-0.932628	0.147764	-6.31162	2.76134e-10	4.82632e-09	CG12393
FBgn0013576	14846.6	-0.856134	0.135712	-6.30848	2.81797e-10	4.91704e-09	mtd
FBgn0035027	471.718	-0.927821	0.147223	-6.30215	2.93545e-10	5.11347e-09	CG3511
FBgn0028372	473.596	-0.866976	0.137591	-6.30111	2.95529e-10	5.13944e-09	isopeptidase-T-3
FBgn0004118	21.3505	-2.22826	0.353869	-6.29685	3.03756e-10	5.2737e-09	nAChRbeta2
FBgn0031452	436.857	-0.905063	0.143792	-6.29426	3.08875e-10	5.35366e-09	Cwc25
FBgn0016715	211.516	-1.17684	0.186993	-6.29352	3.10354e-10	5.36145e-09	Reg-2
FBgn0035876	186.449	-1.19712	0.190209	-6.29371	3.09975e-10	5.36145e-09	Pex2
FBgn0030066	206.301	-1.07902	0.171515	-6.29109	3.15238e-10	5.43681e-09	CG1885
FBgn0035268	806.805	-0.870585	0.138452	-6.28799	3.21609e-10	5.53752e-09	CG8001
FBgn0261976	182.25	-1.12891	0.179784	-6.27926	3.40182e-10	5.84765e-09	Psf2
FBgn0001186	2235.07	-0.854729	0.136128	-6.27885	3.41083e-10	5.85348e-09	Hex-A
FBgn0266722	105.962	-1.26333	0.201227	-6.27815	3.42633e-10	5.87041e-09	Trs33
FBgn0003082	1507.58	-0.859712	0.136994	-6.27556	3.4838e-10	5.9493e-09	phr
FBgn0031601	169.327	-1.19435	0.190317	-6.27556	3.48369e-10	5.9493e-09	Dim1
FBgn0028962	785.995	-0.831081	0.132629	-6.26622	3.69914e-10	6.3067e-09	Aats-ala-m
FBgn0263143	1187.55	-0.793849	0.126845	-6.25841	3.88934e-10	6.62014e-09	vret
FBgn0045064	257.017	-1.02846	0.164451	-6.25392	4.0028e-10	6.80215e-09	bwa
FBgn0058469	7441.77	-0.868298	0.138932	-6.24981	4.10943e-10	6.97197e-09	CR40469
FBgn0259221	695.342	-0.902142	0.144373	-6.2487	4.13877e-10	7.01033e-09	CG42321
FBgn0051612	158.181	-1.17702	0.188525	-6.24328	4.28475e-10	7.24582e-09	CG31612
FBgn0013432	405.301	-0.896891	0.143674	-6.24254	4.30527e-10	7.26872e-09	bcn92
FBgn0033261	325.588	-0.96585	0.15473	-6.24215	4.31598e-10	7.27501e-09	udd
FBgn0037931	557.996	-0.911711	0.146098	-6.24039	4.36486e-10	7.34552e-09	CG18476
FBgn0029095	2598.86	-0.867053	0.138973	-6.23899	4.40414e-10	7.39967e-09	aru
FBgn0037660	558.159	-0.862693	0.138288	-6.23837	4.42165e-10	7.41713e-09	beag
FBgn0029874	401.925	-0.993098	0.159333	-6.23283	4.58087e-10	7.67185e-09	CG3342
FBgn0038811	468.514	-0.90996	0.14604	-6.23091	4.63735e-10	7.75398e-09	CG4159
FBgn0035482	376.164	-1.01207	0.162487	-6.22863	4.70531e-10	7.855e-09	CG14985
FBgn0038233	136.548	-1.35654	0.217845	-6.2271	4.75157e-10	7.91953e-09	HtrA2
FBgn0036973	223.558	-1.11923	0.179767	-6.22599	4.78523e-10	7.96289e-09	Rbbp5
FBgn0036191	1042.61	-0.848947	0.136363	-6.22566	4.79547e-10	7.9672e-09	Sug
FBgn0036862	527.948	-0.8834	0.141923	-6.22451	4.83077e-10	8.01308e-09	Gbs-76A
FBgn0039859	91.4917	-1.33709	0.21497	-6.21988	4.97526e-10	8.23963e-09	CG11539
FBgn0033527	202.06	-1.09231	0.175634	-6.21925	4.99528e-10	8.25965e-09	CG11777
FBgn0051648	385.208	-0.976551	0.157059	-6.21775	5.04337e-10	8.32595e-09	CG31648
FBgn0035383	1355.37	-0.834361	0.134208	-6.21693	5.06963e-10	8.35606e-09	CG2107
FBgn0085453	96.9314	-1.40228	0.225689	-6.21331	5.18806e-10	8.53776e-09	CG34424
FBgn0264744	70.4654	-1.46607	0.236049	-6.21087	5.26915e-10	8.65754e-09	CG44002
FBgn0028707	62.5909	-1.52434	0.24566	-6.20508	5.46683e-10	8.96819e-09	Mt2
FBgn0033899	503.175	-0.86877	0.140025	-6.20438	5.49135e-10	8.99424e-09	CG13016
FBgn0035896	387.816	-0.972742	0.156842	-6.20204	5.57373e-10	9.11485e-09	CG6983
FBgn0032030	768.48	-0.810492	0.130699	-6.20119	5.60364e-10	9.14939e-09	Wdr82
FBgn0026738	373.529	-0.9356	0.151	-6.19604	5.79009e-10	9.43902e-09	CG7857
FBgn0039731	321.082	-0.998073	0.161093	-6.19563	5.80535e-10	9.44911e-09	Sas-6
FBgn0033810	397.854	-0.922425	0.149044	-6.18894	6.05688e-10	9.84314e-09	CG4646
FBgn0027610	647.459	-0.849042	0.137239	-6.18658	6.14818e-10	9.97594e-09	Dic1
FBgn0033208	394.326	-0.915682	0.148082	-6.18361	6.26539e-10	1.01503e-08	mRpL52
FBgn0052533	848.557	-0.964013	0.156067	-6.17693	6.53581e-10	1.0572e-08	CG32533
FBgn0042205	139.056	-1.1525	0.186661	-6.17431	6.64521e-10	1.07323e-08	CG18764
FBgn0037251	359.932	-1.02786	0.166486	-6.17384	6.66529e-10	1.0748e-08	CG9804
FBgn0001234	4591.53	-0.721975	0.116979	-6.17185	6.74964e-10	1.08672e-08	Hsromega
FBgn0086446	469.876	-0.962499	0.155962	-6.17136	6.77046e-10	1.08839e-08	l(2)37Ce
FBgn0032849	418.215	-0.925842	0.15008	-6.16899	6.87288e-10	1.10316e-08	mRpS18B
FBgn0033544	797.225	-0.844737	0.136943	-6.16853	6.8927e-10	1.10464e-08	CG7220
FBgn0033989	580.333	-0.846639	0.137286	-6.16698	6.96083e-10	1.11384e-08	CG7639
FBgn0037526	347.412	-0.898491	0.145701	-6.16666	6.97458e-10	1.11433e-08	CG10092
FBgn0265295	31.5112	-2.02546	0.328534	-6.16515	7.04159e-10	1.12331e-08	pncr014:3L
FBgn0038429	248.711	-1.02318	0.16627	-6.15374	7.56778e-10	1.20541e-08	CG14882
FBgn0004187	1463.75	-0.994965	0.161801	-6.1493	7.78241e-10	1.2377e-08	snRNA:U1:95Cc
FBgn0039349	703.388	-0.866168	0.140944	-6.14549	7.97151e-10	1.26584e-08	Ssadh
FBgn0034707	571.057	-0.993724	0.161711	-6.14508	7.99224e-10	1.2672e-08	MED16
FBgn0035028	619.989	-0.791008	0.12875	-6.14376	8.05907e-10	1.27586e-08	Start1
FBgn0032024	5021.09	-0.765608	0.12465	-6.14207	8.14506e-10	1.28751e-08	CG14273
FBgn0000317	1418.5	-0.817079	0.133061	-6.14063	8.21934e-10	1.29729e-08	ck
FBgn0004057	376.777	-1.03611	0.168743	-6.14016	8.24384e-10	1.29918e-08	Zw
FBgn0026722	866.538	-0.766588	0.124919	-6.13668	8.42624e-10	1.32392e-08	drosha
FBgn0034366	530.049	-0.844005	0.137534	-6.13669	8.42612e-10	1.32392e-08	Atg7
FBgn0267339	310.432	-0.952545	0.155254	-6.1354	8.49461e-10	1.33266e-08	p38c
FBgn0020389	588.779	-0.892833	0.145573	-6.13322	8.61193e-10	1.347e-08	Papss
FBgn0035923	975.16	-0.816609	0.133142	-6.13339	8.6027e-10	1.347e-08	CG6511
FBgn0040907	408.817	-0.893383	0.145822	-6.12654	8.98129e-10	1.40267e-08	mRpL33
FBgn0050381	222.371	-1.07339	0.175294	-6.12336	9.16226e-10	1.42879e-08	CG30381
FBgn0039765	154.89	-1.16777	0.190764	-6.12156	9.2662e-10	1.44284e-08	mRpS18C
FBgn0031987	405.423	-0.871157	0.142362	-6.11932	9.39749e-10	1.4611e-08	CG12375
FBgn0024236	2877.16	-0.768404	0.125619	-6.11695	9.53826e-10	1.48078e-08	foi
FBgn0036248	545.976	-0.84397	0.138176	-6.10794	1.00923e-09	1.56445e-08	ssp
FBgn0029147	1284.12	-0.851006	0.139373	-6.10595	1.02189e-09	1.58173e-08	NtR
FBgn0038858	267.57	-0.973305	0.159434	-6.10475	1.02961e-09	1.59131e-08	CG5793
FBgn0036942	83.0541	-1.5063	0.246962	-6.09933	1.06517e-09	1.64384e-08	CG7328
FBgn0016970	210.259	-1.1053	0.181225	-6.09902	1.0672e-09	1.64453e-08	l(2)k10201
FBgn0032516	371.004	-0.88918	0.146048	-6.08828	1.14127e-09	1.75608e-08	CG9293
FBgn0004227	1361.02	-0.812301	0.13354	-6.08282	1.1809e-09	1.81437e-08	nonA
FBgn0038961	542.828	-0.819913	0.134843	-6.08051	1.19804e-09	1.838e-08	CG13850
FBgn0031227	260.818	-0.926439	0.152443	-6.07729	1.22234e-09	1.87252e-08	CG3709
FBgn0042119	34.3035	1.90496	0.313583	6.07483	1.24123e-09	1.89866e-08	Cpr65Au
FBgn0000063	487.508	-0.850857	0.140072	-6.07444	1.24421e-09	1.90043e-08	ald
FBgn0038426	283.668	-1.01052	0.166399	-6.07286	1.25655e-09	1.91646e-08	mRpS33
FBgn0266723	287.2	-1.02992	0.169625	-6.07173	1.26537e-09	1.92709e-08	Trs31
FBgn0035206	897.808	-0.868848	0.14315	-6.06951	1.28305e-09	1.95117e-08	CG9186
FBgn0085322	83.8772	-1.3239	0.218157	-6.06858	1.29047e-09	1.9596e-08	CG34293
FBgn0031813	1097.74	-0.984831	0.162484	-6.06109	1.35203e-09	2.05009e-08	CG9527
FBgn0052625	567.59	-0.855651	0.141185	-6.06048	1.35716e-09	2.05487e-08	CG32625
FBgn0037081	1092.16	-0.781698	0.129146	-6.05281	1.42337e-09	2.15199e-08	barc
FBgn0263782	623.24	-0.840214	0.138858	-6.05089	1.44048e-09	2.17471e-08	Hmgcr
FBgn0038735	392.556	-0.939162	0.15523	-6.05014	1.44724e-09	2.18174e-08	CG4662
FBgn0013435	250.419	-1.05721	0.174753	-6.04974	1.45082e-09	2.18399e-08	cdc2rk
FBgn0033972	676.221	-0.853962	0.141274	-6.04472	1.4967e-09	2.2498e-08	Ciao1
FBgn0038331	808.791	-0.768277	0.12723	-6.0385	1.55555e-09	2.33489e-08	Ccm3
FBgn0038274	975.631	-0.792699	0.131323	-6.03627	1.57715e-09	2.36051e-08	Nup93-2
FBgn0086130	552.293	-0.874136	0.144811	-6.03637	1.57617e-09	2.36051e-08	Dbp21E2
FBgn0039868	624.01	-0.807235	0.133764	-6.03478	1.59183e-09	2.37907e-08	CG11563
FBgn0263446	62.9075	-1.5124	0.250641	-6.03412	1.59836e-09	2.3854e-08	CR43469
FBgn0031640	657.966	-0.820314	0.136	-6.0317	1.62246e-09	2.4179e-08	Mon1
FBgn0266411	3532.94	-0.77936	0.129217	-6.03139	1.62552e-09	2.419e-08	sima
FBgn0031391	482.254	-0.87475	0.145106	-6.02833	1.65664e-09	2.4618e-08	CG11723
FBgn0028573	81.8931	1.41828	0.235332	6.02669	1.6735e-09	2.48331e-08	prc
FBgn0050094	219.72	-1.03582	0.172031	-6.02115	1.73185e-09	2.56624e-08	CG30094
FBgn0028897	123.724	-1.28515	0.213507	-6.01922	1.75256e-09	2.59324e-08	CG4935
FBgn0036105	177.778	-1.05507	0.175316	-6.0181	1.76473e-09	2.60754e-08	Blos4
FBgn0037142	1151.4	-0.841682	0.139885	-6.01694	1.77739e-09	2.62254e-08	CG14562
FBgn0031613	462.645	-0.95283	0.15843	-6.01418	1.80796e-09	2.65925e-08	HP6
FBgn0034795	982.058	-0.783612	0.130298	-6.01401	1.80993e-09	2.65925e-08	MED23
FBgn0039558	371.41	-0.918463	0.15272	-6.01405	1.8094e-09	2.65925e-08	BCAS2
FBgn0035065	332.903	-0.983652	0.163629	-6.01146	1.83859e-09	2.69754e-08	CG3589
FBgn0265351	312.559	-0.961694	0.160041	-6.00904	1.86626e-09	2.7343e-08	nac
FBgn0032515	339.603	-0.881322	0.146742	-6.00591	1.90261e-09	2.78085e-08	loqs
FBgn0085224	207.135	-1.02784	0.17114	-6.00585	1.90337e-09	2.78085e-08	CG34195
FBgn0001491	454.944	-0.833195	0.138739	-6.00547	1.90781e-09	2.78343e-08	l(1)10Bb
FBgn0035867	1152.89	-0.814337	0.135609	-6.00503	1.91291e-09	2.78696e-08	CG13671
FBgn0031483	1243.65	-0.822735	0.137035	-6.00385	1.92687e-09	2.80338e-08	CG9641
FBgn0047038	773.483	-0.84174	0.140221	-6.00295	1.93766e-09	2.81514e-08	CG6463
FBgn0031645	489.719	0.875844	0.145908	6.00269	1.9407e-09	2.81563e-08	CG3036
FBgn0034029	1083.38	-0.781989	0.130394	-5.99713	2.00832e-09	2.90949e-08	eIF2B-gamma
FBgn0037623	36.3756	-1.76827	0.294862	-5.99692	2.01097e-09	2.90949e-08	CG9801
FBgn0030572	448.839	-0.934512	0.155984	-5.99106	2.08472e-09	3.012e-08	mRpS25
FBgn0038619	187.387	-1.04126	0.173936	-5.98647	2.14446e-09	3.09402e-08	CG7685
FBgn0266669	1452.7	-0.795198	0.132861	-5.98518	2.16151e-09	3.11431e-08	Sec3
FBgn0262166	347.685	-0.930919	0.155555	-5.9845	2.17059e-09	3.12306e-08	calypso
FBgn0034032	322.744	-0.953875	0.159442	-5.98259	2.1962e-09	3.15556e-08	CG8195
FBgn0034419	948.099	-0.856174	0.143122	-5.98212	2.20254e-09	3.16031e-08	CG15111
FBgn0040233	1870.02	-0.769748	0.128759	-5.97821	2.25598e-09	3.23254e-08	cana
FBgn0036990	538.135	-0.878286	0.146933	-5.97744	2.2667e-09	3.24344e-08	mRpL15
FBgn0038649	388.623	-0.897568	0.150198	-5.97591	2.28812e-09	3.2696e-08	CG7718
FBgn0037856	335.94	-0.967429	0.161938	-5.97406	2.31418e-09	3.3023e-08	Leash
FBgn0027082	275.231	-0.935962	0.156691	-5.97328	2.32531e-09	3.31365e-08	Aats-pro
FBgn0266376	1065.43	-0.698561	0.116987	-5.97127	2.35407e-09	3.35005e-08	CR45018
FBgn0261436	804.879	-0.8128	0.136162	-5.96935	2.38203e-09	3.38522e-08	DhpD
FBgn0004406	1210.55	-0.746234	0.125117	-5.96427	2.45727e-09	3.48738e-08	tam
FBgn0015299	1252.26	-0.771595	0.129464	-5.9599	2.52393e-09	3.57712e-08	Ssb-c31a
FBgn0029529	209.868	-1.10231	0.184968	-5.95945	2.53091e-09	3.58213e-08	CG13365
FBgn0037911	305.5	-0.919537	0.154321	-5.95859	2.54424e-09	3.59612e-08	CG10898
FBgn0021847	1170.06	-0.821401	0.13787	-5.95779	2.55669e-09	3.60881e-08	l(2)k14710
FBgn0004855	631.777	-0.859504	0.144272	-5.95751	2.56116e-09	3.61023e-08	RpII15
FBgn0029079	530.272	-0.870551	0.146159	-5.9562	2.58175e-09	3.63433e-08	icln
FBgn0034537	630.603	-0.97682	0.164012	-5.95577	2.58848e-09	3.63889e-08	DMAP1
FBgn0039355	181.859	-1.09057	0.18317	-5.95386	2.61885e-09	3.67662e-08	CG4730
FBgn0265605	680.406	-0.858066	0.144151	-5.95257	2.6397e-09	3.70091e-08	Ric
FBgn0033970	124.71	1.18307	0.198836	5.94996	2.68212e-09	3.75532e-08	CG10205
FBgn0025456	62.22	-1.46965	0.247022	-5.94947	2.69011e-09	3.76146e-08	CREG
FBgn0039726	468.575	-0.868222	0.146182	-5.93931	2.86232e-09	3.99689e-08	eIF2B-alpha
FBgn0026088	1055.22	-0.80443	0.135479	-5.93766	2.89121e-09	4.03107e-08	CG14818
FBgn0026432	805.384	-0.788944	0.132875	-5.93747	2.89454e-09	4.03107e-08	Grip163
FBgn0031286	598.403	-0.879913	0.148311	-5.93288	2.97667e-09	4.13991e-08	CG3862
FBgn0001280	827.426	-0.810208	0.1366	-5.93126	3.00615e-09	4.17534e-08	janA
FBgn0050105	210.187	-1.0061	0.169719	-5.92801	3.06632e-09	4.25324e-08	CG30105
FBgn0038861	308.243	-1.0313	0.174225	-5.91932	3.23266e-09	4.47207e-08	CG7009
FBgn0086908	1942.53	-0.775334	0.130981	-5.91944	3.23041e-09	4.47207e-08	egg
FBgn0027617	571.612	-0.835713	0.141213	-5.91809	3.2571e-09	4.4999e-08	CG5808
FBgn0051638	1086.21	-0.776106	0.131147	-5.91783	3.26221e-09	4.50098e-08	CG31638
FBgn0031832	621.545	-0.855259	0.144529	-5.91754	3.26788e-09	4.50284e-08	CG9596
FBgn0053080	103.252	1.2547	0.212055	5.91687	3.28132e-09	4.51539e-08	CG33080
FBgn0037440	528.044	-0.8684	0.146834	-5.91414	3.33604e-09	4.58464e-08	CG1041
FBgn0034786	1341.14	-0.783722	0.13265	-5.90819	3.45877e-09	4.74704e-08	CG13531
FBgn0034402	149.283	-1.21315	0.205399	-5.90629	3.49889e-09	4.79577e-08	CG15084
FBgn0003716	718.329	-0.825812	0.139901	-5.90282	3.57343e-09	4.87869e-08	tkv
FBgn0033543	127.124	-1.29421	0.219251	-5.90287	3.5724e-09	4.87869e-08	CG12338
FBgn0035942	320.839	-0.989651	0.167646	-5.90321	3.56495e-09	4.87869e-08	CG5660
FBgn0085761	2681.33	-0.857158	0.145225	-5.90227	3.58542e-09	4.88865e-08	CR40642
FBgn0266258	5765.41	-0.775611	0.131555	-5.89573	3.73025e-09	5.07947e-08	CR44953
FBgn0005198	1236.22	-0.834866	0.141683	-5.8925	3.80405e-09	5.17321e-08	gig
FBgn0036629	124.577	-1.19884	0.203463	-5.89215	3.81204e-09	5.17731e-08	CG4573
FBgn0034172	414.929	-0.918683	0.155931	-5.89161	3.82453e-09	5.18751e-08	CG6665
FBgn0035109	255.169	-0.986088	0.16751	-5.88675	3.93875e-09	5.3355e-08	CG13876
FBgn0037232	349.804	-0.865747	0.147077	-5.88634	3.94853e-09	5.3418e-08	CG9791
FBgn0261241	1714.01	-0.7852	0.133443	-5.88417	4.00058e-09	5.40519e-08	Vps16A
FBgn0261787	1974.37	-0.758764	0.12896	-5.88372	4.01153e-09	5.41296e-08	bru
FBgn0026741	406.205	-0.887449	0.150884	-5.88166	4.06169e-09	5.47357e-08	mRpL18
FBgn0038106	1134.56	-0.76271	0.129691	-5.881	4.07796e-09	5.48839e-08	CG7488
FBgn0029158	524.58	-0.831967	0.141618	-5.87472	4.23554e-09	5.69312e-08	Las
FBgn0031422	72.8619	-1.36539	0.232521	-5.87212	4.30265e-09	5.77587e-08	CG9870
FBgn0262647	2026.06	-0.754921	0.128565	-5.87188	4.30884e-09	5.77672e-08	Nup160
FBgn0034084	402.806	-0.851536	0.145056	-5.87041	4.34727e-09	5.82076e-08	CG8435
FBgn0030797	1001.52	-0.759141	0.129342	-5.86924	4.37806e-09	5.84964e-08	CG13004
FBgn0039139	338.149	-0.908934	0.154866	-5.86916	4.38007e-09	5.84964e-08	Ime4
FBgn0033605	136.657	-1.19729	0.204012	-5.86874	4.39109e-09	5.85685e-08	CG9067
FBgn0035537	89.7525	-1.29938	0.221419	-5.86843	4.39949e-09	5.86055e-08	CG11342
FBgn0037885	274.407	-0.954371	0.162677	-5.86667	4.44646e-09	5.91556e-08	CG17721
FBgn0032800	190.835	-1.07907	0.183998	-5.86458	4.50267e-09	5.98269e-08	CG10137
FBgn0031696	1257.31	-0.777179	0.132529	-5.86423	4.51214e-09	5.98764e-08	Bub1
FBgn0035534	166.133	-1.04867	0.179002	-5.85845	4.67221e-09	6.19216e-08	mRpS6
FBgn0259196	23.7178	-1.99548	0.340699	-5.857	4.71293e-09	6.2382e-08	CG42300
FBgn0038974	332.239	-0.956436	0.163342	-5.85544	4.75762e-09	6.28138e-08	CG5377
FBgn0263445	48.9119	-1.65749	0.283064	-5.85555	4.75443e-09	6.28138e-08	CR43468
FBgn0036579	452.732	-0.841035	0.143688	-5.8532	4.822e-09	6.35832e-08	CG5027
FBgn0262524	258.068	-0.930882	0.159058	-5.85247	4.8434e-09	6.37846e-08	ver
FBgn0051793	1088.17	-0.77792	0.13294	-5.85167	4.86659e-09	6.40092e-08	CG31793
FBgn0026326	651.662	-0.765875	0.130995	-5.84659	5.01759e-09	6.5912e-08	Mad1
FBgn0025336	844.99	-0.785329	0.134336	-5.84601	5.03497e-09	6.60061e-08	CG4882
FBgn0083961	347.072	-0.907007	0.155152	-5.84593	5.03743e-09	6.60061e-08	CG34125
FBgn0001142	974.324	-0.862704	0.147633	-5.84359	5.10889e-09	6.68585e-08	Gs1
FBgn0034253	51.1109	-1.69066	0.289589	-5.83815	5.27849e-09	6.89913e-08	CG10936
FBgn0262467	529.207	-0.819115	0.140334	-5.83689	5.31849e-09	6.9427e-08	Scox
FBgn0038118	881.659	-0.794929	0.136253	-5.83421	5.4046e-09	7.04627e-08	timeout
FBgn0010520	209.423	-1.06175	0.182031	-5.83279	5.45072e-09	7.09752e-08	Bka
FBgn0030678	336.261	-0.980547	0.168149	-5.8314	5.49636e-09	7.13252e-08	CG11679
FBgn0040207	855.219	-0.82676	0.141772	-5.83162	5.48918e-09	7.13252e-08	kat80
FBgn0086448	281.87	-0.909224	0.15592	-5.83135	5.49814e-09	7.13252e-08	Gpi1
FBgn0037981	190.163	-1.05905	0.181698	-5.82861	5.58902e-09	7.2414e-08	Spt3
FBgn0021944	2801.12	-0.808907	0.1388	-5.82785	5.61443e-09	7.2636e-08	Coprox
FBgn0032750	199.655	-1.05206	0.180527	-5.82769	5.6201e-09	7.2636e-08	CG10495
FBgn0052176	615.7	-0.841458	0.144411	-5.82681	5.6497e-09	7.29281e-08	CG32176
FBgn0037340	242.307	-0.956989	0.164282	-5.82527	5.70192e-09	7.3511e-08	CG14671
FBgn0039118	81.1791	-1.36913	0.235135	-5.82275	5.7888e-09	7.45388e-08	CG10208
FBgn0266361	24.6847	-1.95547	0.335913	-5.82136	5.83694e-09	7.5066e-08	CR45009
FBgn0031093	422.294	-0.903936	0.155292	-5.82089	5.85338e-09	7.51846e-08	CG9581
FBgn0029706	1366.65	-0.73264	0.12588	-5.82016	5.879e-09	7.54206e-08	CG3626
FBgn0034242	668.886	-0.842629	0.144836	-5.81782	5.96216e-09	7.63934e-08	CG14480
FBgn0037491	319.872	-0.885322	0.152242	-5.81524	6.05461e-09	7.73966e-08	CG1227
FBgn0038582	142.838	-1.14146	0.196287	-5.81522	6.05532e-09	7.73966e-08	CG7988
FBgn0263413	1962.59	-0.680648	0.117123	-5.81141	6.19473e-09	7.90815e-08	CR43459
FBgn0085753	499867	-1.29012	0.222009	-5.8111	6.20639e-09	7.91334e-08	28SrRNA-Psi:CR40596
FBgn0034689	553.661	-0.892564	0.153722	-5.80636	6.38468e-09	8.13071e-08	CG2921
FBgn0039462	132.034	-1.19986	0.20667	-5.80567	6.41104e-09	8.15431e-08	CG14252
FBgn0003209	538.456	-0.747331	0.128755	-5.80428	6.46446e-09	8.21223e-08	raw
FBgn0037543	191.593	-0.987999	0.170381	-5.79875	6.68091e-09	8.47686e-08	CG10903
FBgn0085242	303.99	-0.887709	0.153243	-5.79281	6.92182e-09	8.77185e-08	CG34213
FBgn0015025	199.09	-1.01123	0.174667	-5.78948	7.06054e-09	8.93678e-08	CkIIalpha-i1
FBgn0032401	171.725	-1.01978	0.176255	-5.78581	7.21636e-09	9.12292e-08	Plzf
FBgn0033540	818.893	-0.78873	0.136352	-5.78453	7.27175e-09	9.1818e-08	Elp2
FBgn0034919	262.835	-0.996267	0.17232	-5.7815	7.40375e-09	9.32587e-08	CG5569
FBgn0035254	135.167	-1.09854	0.190005	-5.78166	7.3965e-09	9.32587e-08	CG7974
FBgn0037656	266.611	-0.945401	0.163892	-5.76843	8.0014e-09	1.00553e-07	CG11986
FBgn0050007	1144.07	-0.712551	0.123526	-5.76841	8.00216e-09	1.00553e-07	CG30007
FBgn0024491	1421.15	-0.731069	0.126791	-5.76594	8.12043e-09	1.01916e-07	Bin1
FBgn0030518	418.245	-0.852148	0.147873	-5.76269	8.27817e-09	1.03771e-07	CG11134
FBgn0037092	441.946	-0.843173	0.146325	-5.76233	8.2959e-09	1.03868e-07	M6
FBgn0038857	637.544	-0.801881	0.13927	-5.75775	8.52404e-09	1.06597e-07	Bdbt
FBgn0033089	233.357	-0.988059	0.17175	-5.7529	8.77274e-09	1.0932e-07	CG17266
FBgn0039356	142.648	-1.15205	0.200246	-5.75317	8.75848e-09	1.0932e-07	CG5039
FBgn0051368	1774.98	-0.751506	0.130631	-5.75289	8.77327e-09	1.0932e-07	CG31368
FBgn0015793	367.239	-0.968253	0.168457	-5.74779	9.04184e-09	1.12531e-07	Rab19
FBgn0053002	339.2	-0.873709	0.152071	-5.7454	9.17032e-09	1.13994e-07	mRpL27
FBgn0034177	237.854	-0.906853	0.157853	-5.74491	9.19709e-09	1.14191e-07	CG6796
FBgn0052267	703.042	-0.858411	0.149545	-5.74017	9.45807e-09	1.17291e-07	CG32267
FBgn0038321	136.97	-1.14052	0.198743	-5.73869	9.5409e-09	1.18178e-07	CG6218
FBgn0031589	3058.31	-0.721446	0.125876	-5.7314	9.96047e-09	1.23228e-07	CG3714
FBgn0003977	1611.58	-0.767856	0.133983	-5.73099	9.98477e-09	1.23326e-07	vir
FBgn0025676	481.751	-0.779162	0.135959	-5.73086	9.99204e-09	1.23326e-07	CkIIalpha-i3
FBgn0051451	26.5875	-1.9001	0.331585	-5.73035	1.00223e-08	1.23407e-07	CR31451
FBgn0085257	127.362	-1.11757	0.195026	-5.73039	1.00198e-08	1.23407e-07	CG34228
FBgn0264816	137.38	-1.07788	0.188132	-5.7294	1.00787e-08	1.23954e-07	koko
FBgn0037841	38.913	-1.76234	0.307705	-5.72737	1.02003e-08	1.25302e-07	CG4565
FBgn0036999	510.257	-0.819027	0.143026	-5.72642	1.02569e-08	1.2585e-07	isoQC
FBgn0039773	635.294	-0.783233	0.136808	-5.72506	1.034e-08	1.26719e-07	CG2224
FBgn0031766	45.0496	-1.59728	0.279014	-5.72475	1.03586e-08	1.26799e-07	CG9117
FBgn0023521	175.599	-1.04538	0.182685	-5.72227	1.05108e-08	1.2851e-07	CG3587
FBgn0052476	155.676	-1.11504	0.194977	-5.71881	1.0727e-08	1.31e-07	mthl14
FBgn0033195	113.498	-1.15209	0.201636	-5.71374	1.10517e-08	1.3465e-07	CG1360
FBgn0037881	952.827	-0.815599	0.142739	-5.71391	1.1041e-08	1.3465e-07	GCC88
FBgn0003416	1526.79	-0.710162	0.124316	-5.71255	1.11295e-08	1.35439e-07	sl
FBgn0034217	180.93	-0.988017	0.172966	-5.7122	1.11522e-08	1.35557e-07	Lhr
FBgn0032033	145.528	-1.07579	0.188345	-5.71179	1.11797e-08	1.35733e-07	CG13392
FBgn0039836	92.666	-1.24593	0.21815	-5.71137	1.12073e-08	1.3591e-07	CG1750
FBgn0029713	769.346	-0.762038	0.133452	-5.71019	1.12848e-08	1.36691e-07	CG11436
FBgn0037638	1137.99	-0.756733	0.132593	-5.7072	1.14852e-08	1.38937e-07	CG8379
FBgn0037920	225.208	-0.956341	0.167573	-5.70702	1.14969e-08	1.38937e-07	CG14710
FBgn0052196	42.5035	-1.62851	0.285404	-5.70598	1.15675e-08	1.39627e-07	CG32196
FBgn0033853	603.01	-0.796459	0.139597	-5.70542	1.16056e-08	1.39925e-07	CG6145
FBgn0031895	187.767	-1.03522	0.181469	-5.70469	1.16554e-08	1.40363e-07	CG4497
FBgn0085760	3442.33	-0.79302	0.139019	-5.70441	1.16744e-08	1.4043e-07	CR40641
FBgn0033996	822.742	-0.707354	0.124026	-5.70325	1.17545e-08	1.41231e-07	CG11807
FBgn0032816	305.313	-0.902792	0.15837	-5.70052	1.19443e-08	1.43345e-07	Nf-YB
FBgn0024191	339.033	-0.933799	0.163888	-5.6978	1.21367e-08	1.45486e-07	sip1
FBgn0039272	13.388	-2.19575	0.386181	-5.68579	1.30212e-08	1.55911e-07	CG11836
FBgn0034300	284.668	-0.902628	0.158764	-5.68533	1.3056e-08	1.56148e-07	CG5098
FBgn0000351	54.7646	-1.46497	0.257685	-5.68512	1.30717e-08	1.56156e-07	cort
FBgn0033750	371.021	-0.939884	0.165399	-5.68252	1.32726e-08	1.58374e-07	CG13151
FBgn0037371	1904.9	-0.697383	0.122758	-5.68097	1.33933e-08	1.59632e-07	Sym
FBgn0030057	2189.64	-0.753104	0.132629	-5.67829	1.36045e-08	1.61964e-07	Ppt1
FBgn0042127	317.014	-0.945904	0.166632	-5.6766	1.37396e-08	1.63385e-07	CG18789
FBgn0035142	11118.6	-0.700536	0.123441	-5.67505	1.38646e-08	1.64683e-07	hipk
FBgn0266268	2496.85	-0.751948	0.132669	-5.66785	1.44598e-08	1.71558e-07	FeCH
FBgn0014417	1786.44	-0.758803	0.133939	-5.6653	1.46763e-08	1.73738e-07	CG13397
FBgn0036538	1136.13	-0.691419	0.122045	-5.6653	1.46769e-08	1.73738e-07	CG15715
FBgn0031708	598.185	-0.871867	0.153966	-5.66271	1.48999e-08	1.76178e-07	CG7382
FBgn0033891	197.738	-1.1048	0.19512	-5.66214	1.49494e-08	1.76562e-07	CG8067
FBgn0037734	696.965	-0.820212	0.144914	-5.66	1.51372e-08	1.78578e-07	trbd
FBgn0083953	305.241	-0.907397	0.160358	-5.65857	1.52638e-08	1.79868e-07	CG34117
FBgn0031877	119.704	-1.18415	0.209285	-5.65808	1.53076e-08	1.80179e-07	CG10399
FBgn0031344	161.077	-1.01883	0.18036	-5.64884	1.61531e-08	1.89902e-07	CG7420
FBgn0038235	132.14	-1.07448	0.190219	-5.64866	1.617e-08	1.89902e-07	CG8461
FBgn0050373	286.738	-0.904908	0.160248	-5.64692	1.63351e-08	1.91625e-07	CG30373
FBgn0032204	531.303	-0.826863	0.146484	-5.64472	1.6545e-08	1.93868e-07	CG4953
FBgn0032402	807.657	0.826017	0.146385	5.64276	1.67349e-08	1.95873e-07	CG14945
FBgn0046706	1047.98	-0.744326	0.131947	-5.64111	1.68954e-08	1.97531e-07	Haspin
FBgn0001974	444.049	-0.823716	0.146234	-5.63286	1.77246e-08	2.06992e-07	l(2)35Bd
FBgn0000108	30.4655	-1.75443	0.311476	-5.63263	1.77484e-08	2.07038e-07	Appl
FBgn0039691	5144.14	-0.725486	0.128856	-5.63022	1.79976e-08	2.0971e-07	IntS11
FBgn0003071	3148.28	-0.802333	0.142514	-5.62985	1.80369e-08	2.09933e-07	Pfk
FBgn0034231	163.95	-0.999411	0.177686	-5.62459	1.85948e-08	2.16186e-07	APC10
FBgn0263199	772.488	-0.78614	0.139808	-5.623	1.87672e-08	2.17946e-07	Galk
FBgn0026263	144.257	-1.07935	0.191978	-5.62225	1.88487e-08	2.18649e-07	bip1
FBgn0039291	317.429	-0.848964	0.151069	-5.61972	1.91266e-08	2.21625e-07	CG13663
FBgn0029648	45.9915	-1.59454	0.283774	-5.61903	1.92035e-08	2.2227e-07	CG3603
FBgn0034215	503.462	-0.778026	0.138488	-5.61801	1.93168e-08	2.23333e-07	Mtap
FBgn0031307	1201.53	-0.861949	0.153437	-5.61762	1.93603e-08	2.23588e-07	MFS3
FBgn0038739	480.508	-0.832203	0.148167	-5.61665	1.94701e-08	2.24607e-07	CG4686
FBgn0034495	243.455	-0.953405	0.169783	-5.61543	1.9607e-08	2.25936e-07	CG11788
FBgn0032499	777.373	-0.847268	0.150962	-5.61245	1.99478e-08	2.29609e-07	Uvrag
FBgn0035155	317	-0.887148	0.15809	-5.61165	2.00409e-08	2.30426e-07	RabX6
FBgn0053635	322.887	-0.914547	0.163014	-5.61024	2.02051e-08	2.32058e-07	CG33635
FBgn0051922	95.0609	-1.18415	0.211082	-5.60992	2.02415e-08	2.3222e-07	CG31922
FBgn0266724	360.791	-0.802247	0.143041	-5.60849	2.04096e-08	2.33891e-07	Trs20
FBgn0032822	66.8345	-1.37542	0.245253	-5.60816	2.04493e-08	2.34088e-07	CG10466
FBgn0038868	769.413	-0.815433	0.14556	-5.60203	2.11852e-08	2.42246e-07	CG5862
FBgn0034191	243.599	-0.880136	0.157143	-5.60088	2.13272e-08	2.43603e-07	CG6984
FBgn0038462	1321.22	-0.741687	0.132476	-5.59865	2.16029e-08	2.46481e-07	CG17556
FBgn0028387	723.14	-0.763663	0.136418	-5.59797	2.16871e-08	2.47171e-07	chm
FBgn0026317	1049.14	-0.792057	0.141512	-5.59712	2.17945e-08	2.48124e-07	Tsc1
FBgn0002036	98.6937	-1.19509	0.213555	-5.59619	2.1911e-08	2.49178e-07	CG10561
FBgn0033615	556.663	-0.774075	0.138333	-5.59574	2.19678e-08	2.49552e-07	CG7741
FBgn0033924	1151.45	-0.720406	0.128751	-5.59534	2.20192e-08	2.49863e-07	CG8613
FBgn0034442	168.361	-0.996962	0.178185	-5.5951	2.20498e-08	2.49938e-07	CG11257
FBgn0034430	931.087	-0.749075	0.133914	-5.5937	2.2228e-08	2.51683e-07	mip40
FBgn0266668	1338.76	-0.728286	0.130219	-5.59276	2.23489e-08	2.52778e-07	Exo84
FBgn0031609	378.22	-0.865307	0.154756	-5.59142	2.25219e-08	2.54459e-07	CG15443
FBgn0039690	720.058	-0.779013	0.139507	-5.58403	2.35011e-08	2.65234e-07	CG1969
FBgn0052343	527.354	-0.811775	0.145388	-5.58351	2.35709e-08	2.65734e-07	Atac3
FBgn0031461	1447.56	-0.843867	0.151491	-5.5704	2.54148e-08	2.85595e-07	daw
FBgn0033274	41.5264	-1.64803	0.295846	-5.57058	2.53895e-08	2.85595e-07	CG14757
FBgn0033451	649.334	-0.945027	0.169641	-5.57075	2.5364e-08	2.85595e-07	CG1665
FBgn0028658	151.805	-1.07424	0.19289	-5.56918	2.55948e-08	2.87307e-07	adat
FBgn0052369	7974.3	-0.744323	0.133689	-5.56758	2.58304e-08	2.89639e-07	CG32369
FBgn0035337	315.528	-0.829774	0.149082	-5.56591	2.60795e-08	2.92072e-07	CG15877
FBgn0267030	19.7367	-1.9698	0.353915	-5.56575	2.61034e-08	2.92072e-07	CR45474
FBgn0042125	485.197	-0.848451	0.152449	-5.56549	2.61424e-08	2.92194e-07	CG18787
FBgn0039136	846.828	-0.810416	0.145638	-5.5646	2.62761e-08	2.93374e-07	CG5902
FBgn0031639	333.007	-0.826735	0.148616	-5.5629	2.65327e-08	2.95922e-07	mRpS2
FBgn0038583	247.051	-0.939036	0.168905	-5.55955	2.70472e-08	3.01337e-07	CG7183
FBgn0051935	635.017	-0.767384	0.138138	-5.55521	2.77279e-08	3.08591e-07	CG31935
FBgn0042112	271.08	-0.888299	0.15999	-5.55223	2.82054e-08	3.1357e-07	mRpL36
FBgn0039489	170.198	-0.995402	0.179326	-5.55078	2.84393e-08	3.15833e-07	CG5880
FBgn0036020	537.627	-0.847379	0.152668	-5.55048	2.84882e-08	3.1604e-07	CG8336
FBgn0035393	468.457	-0.790354	0.142428	-5.54916	2.87043e-08	3.18099e-07	CG16753
FBgn0034065	212.765	-0.993744	0.179178	-5.54613	2.92054e-08	3.23308e-07	Rrp42
FBgn0033449	259.069	-0.874964	0.157805	-5.5446	2.94629e-08	3.25466e-07	CG1663
FBgn0037744	1058.18	-0.809086	0.145923	-5.54462	2.94595e-08	3.25466e-07	CG8417
FBgn0036173	571.122	-0.804572	0.145134	-5.54363	2.96258e-08	3.26919e-07	CG7394
FBgn0039664	166.015	-1.01648	0.183426	-5.54165	2.99642e-08	3.30303e-07	CG2006
FBgn0000279	522.112	-0.85298	0.153934	-5.54122	3.00379e-08	3.30766e-07	CecC
FBgn0034000	236.945	-0.927673	0.167456	-5.53979	3.02842e-08	3.32775e-07	CG11808
FBgn0038889	955.418	-0.793129	0.143167	-5.5399	3.02645e-08	3.32775e-07	CG7922
FBgn0022344	591.988	-0.831554	0.150118	-5.53933	3.03624e-08	3.33282e-07	CG10340
FBgn0029936	413.127	-0.83363	0.150588	-5.53583	3.09753e-08	3.39653e-07	CG4617
FBgn0053158	1034.49	-0.753148	0.136083	-5.53448	3.12155e-08	3.41927e-07	CG33158
FBgn0033258	162.601	-1.14529	0.20706	-5.53122	3.18004e-08	3.47947e-07	CG8712
FBgn0039625	755.579	-0.77798	0.140657	-5.53105	3.1832e-08	3.47947e-07	beta4GalNAcTB
FBgn0031710	1086.63	-0.806403	0.145885	-5.52766	3.24536e-08	3.54035e-07	CG7371
FBgn0035211	215.504	-0.997653	0.180485	-5.52764	3.24568e-08	3.54035e-07	CG2211
FBgn0032242	3705.84	-0.680858	0.123198	-5.52653	3.26619e-08	3.55899e-07	CG5355
FBgn0031191	495.575	-0.795492	0.143984	-5.52487	3.29728e-08	3.5891e-07	Cp110
FBgn0037110	299.014	-0.869909	0.157495	-5.52341	3.32481e-08	3.61529e-07	ORMDL
FBgn0029664	657.204	-0.823741	0.149153	-5.5228	3.33636e-08	3.62408e-07	CG10802
FBgn0028953	1193.63	-0.739251	0.133911	-5.52046	3.38107e-08	3.65848e-07	CG14478
FBgn0030474	458.984	-0.782109	0.141665	-5.52084	3.37384e-08	3.65848e-07	CG15747
FBgn0032818	329.953	-0.878611	0.159157	-5.52039	3.38241e-08	3.65848e-07	CG10628
FBgn0033584	1340.18	-0.787838	0.142723	-5.52005	3.38911e-08	3.65848e-07	CG7737
FBgn0038303	1322.77	-0.72073	0.130559	-5.52032	3.38391e-08	3.65848e-07	SIDL
FBgn0266911	58.3629	-1.43331	0.259655	-5.52005	3.38902e-08	3.65848e-07	CR45371
FBgn0039705	1634.7	-0.697824	0.126476	-5.51744	3.43968e-08	3.70923e-07	Atg16
FBgn0031971	12686.4	-0.741707	0.134477	-5.5155	3.47782e-08	3.74648e-07	Sirup
FBgn0050424	173.215	-0.971336	0.176155	-5.5141	3.50564e-08	3.77255e-07	CG30424
FBgn0038396	196.447	-1.05005	0.190477	-5.51273	3.53301e-08	3.79808e-07	CG5013
FBgn0051643	289.162	-0.904013	0.164016	-5.51172	3.55336e-08	3.81602e-07	CG31643
FBgn0000183	1743.86	-0.684265	0.124194	-5.50966	3.59518e-08	3.85695e-07	BicD
FBgn0036336	358.243	-0.914435	0.166113	-5.50489	3.69409e-08	3.95641e-07	ste14
FBgn0052068	755.799	-0.814644	0.147992	-5.50464	3.69928e-08	3.95641e-07	CG32068
FBgn0260817	506.907	-0.822005	0.149326	-5.50476	3.69671e-08	3.95641e-07	gkt
FBgn0028895	132.471	-1.14849	0.208658	-5.5042	3.70847e-08	3.9581e-07	CG17328
FBgn0031319	1013.26	-0.721716	0.131119	-5.5043	3.70644e-08	3.9581e-07	CG4896
FBgn0034200	834.594	0.754115	0.137027	5.50341	3.72514e-08	3.97183e-07	CG11395
FBgn0015544	407.532	-0.751786	0.136677	-5.50047	3.78778e-08	4.03449e-07	spag
FBgn0027597	279.707	-0.963485	0.175289	-5.49654	3.87308e-08	4.11831e-07	CG17712
FBgn0031834	274.686	-0.848776	0.154422	-5.49648	3.87438e-08	4.11831e-07	CG13766
FBgn0003978	695.239	-0.837632	0.152419	-5.49557	3.89445e-08	4.13543e-07	vls
FBgn0039601	1140.99	-0.79549	0.144806	-5.4935	3.94045e-08	4.18001e-07	CG1523
FBgn0014037	4135.45	-0.715918	0.130327	-5.49326	3.9459e-08	4.18153e-07	Su(Tpl)
FBgn0011206	56.2682	-1.41965	0.25849	-5.4921	3.97175e-08	4.20464e-07	bol
FBgn0038675	230.326	-0.920864	0.167692	-5.49139	3.98793e-08	4.21749e-07	CG6013
FBgn0039207	4676.78	-0.729936	0.13301	-5.48784	4.06889e-08	4.29874e-07	CG5789
FBgn0038609	606.966	-0.826458	0.150622	-5.48696	4.08906e-08	4.31568e-07	Nup43
FBgn0035122	573.203	-0.804283	0.146712	-5.48204	4.20448e-08	4.433e-07	mRpL17
FBgn0038488	497.48	-0.846465	0.154517	-5.47813	4.29837e-08	4.52741e-07	m-cup
FBgn0052207	926.65	-0.761701	0.139078	-5.47681	4.33067e-08	4.55682e-07	CR32207
FBgn0029175	403.11	-0.812845	0.148425	-5.47647	4.33901e-08	4.561e-07	Ext2
FBgn0033755	3044.44	-0.64706	0.118189	-5.4748	4.38014e-08	4.59959e-07	ClC-b
FBgn0033564	344.891	-0.853587	0.156061	-5.46957	4.51128e-08	4.72584e-07	Pex6
FBgn0036038	1047.19	-0.740951	0.13547	-5.46946	4.51397e-08	4.72584e-07	defl
FBgn0052446	830.038	-0.686835	0.125569	-5.4698	4.50546e-08	4.72584e-07	Atox1
FBgn0259985	260.806	-0.850047	0.155545	-5.46495	4.63042e-08	4.84288e-07	Mppe
FBgn0039157	801.867	-0.765315	0.140079	-5.46346	4.6693e-08	4.87864e-07	Myo95E
FBgn0031844	39.981	-1.60506	0.293948	-5.46037	4.75151e-08	4.95957e-07	CG13771
FBgn0035675	243.34	-0.971179	0.177888	-5.45948	4.77526e-08	4.97936e-07	CG6610
FBgn0028997	298.106	-0.884241	0.161991	-5.45857	4.79988e-08	5.00003e-07	nmdyn-D7
FBgn0034579	236.692	-0.871809	0.159732	-5.45796	4.81637e-08	5.00744e-07	mRpL54
FBgn0063492	1506.39	-0.742925	0.136118	-5.45795	4.8166e-08	5.00744e-07	GstE8
FBgn0030364	3367.25	-0.729324	0.133632	-5.45769	4.82357e-08	5.00968e-07	CG15735
FBgn0260749	2554.68	-0.763484	0.139939	-5.45582	4.87486e-08	5.05791e-07	Utx
FBgn0002932	789.83	-0.776699	0.142407	-5.45406	4.92314e-08	5.10292e-07	neur
FBgn0033260	2214.4	-0.665041	0.121944	-5.45366	4.93443e-08	5.10954e-07	Cul4
FBgn0260940	377.213	-0.877587	0.161044	-5.44937	5.05489e-08	5.22907e-07	lsn
FBgn0039259	327.258	-0.868996	0.159611	-5.44445	5.19657e-08	5.3703e-07	CG11781
FBgn0051159	186.503	-0.912456	0.167703	-5.44089	5.30137e-08	5.47317e-07	EF-G2
FBgn0039269	673.963	-0.713618	0.131184	-5.43984	5.33285e-08	5.50023e-07	veli
FBgn0031059	266.483	-0.952795	0.175165	-5.43941	5.34567e-08	5.50799e-07	CG14229
FBgn0037531	664.155	-0.732778	0.134743	-5.43835	5.37753e-08	5.53534e-07	CG10445
FBgn0032524	481.391	-0.818242	0.150464	-5.43814	5.38408e-08	5.53662e-07	CG9267
FBgn0027784	219.595	-0.921686	0.169494	-5.43786	5.39252e-08	5.53703e-07	Prp18
FBgn0260648	375.782	-0.850908	0.156481	-5.43777	5.39511e-08	5.53703e-07	Rrp40
FBgn0026393	118.087	-1.07427	0.197614	-5.43621	5.44267e-08	5.58034e-07	Or43b
FBgn0032487	176.629	-0.996009	0.183305	-5.43361	5.52247e-08	5.65659e-07	Ski6
FBgn0035164	283.515	-0.906159	0.166796	-5.43273	5.54987e-08	5.67908e-07	CG13901
FBgn0034735	769.573	-0.705619	0.129924	-5.431	5.60398e-08	5.72321e-07	CG4610
FBgn0050104	1746.23	0.789176	0.145307	5.4311	5.60073e-08	5.72321e-07	NT5E-2
FBgn0052554	59.4918	-1.32753	0.244524	-5.42904	5.66572e-08	5.78059e-07	CG32554
FBgn0027375	1897.05	-0.693049	0.127665	-5.42866	5.67801e-08	5.78746e-07	RecQ5
FBgn0038432	560.714	-0.800299	0.147509	-5.42541	5.78226e-08	5.88796e-07	CG14883
FBgn0031573	215.081	-0.893098	0.164621	-5.42518	5.78965e-08	5.88972e-07	CG3407
FBgn0036887	641.653	-0.798333	0.147191	-5.42377	5.83544e-08	5.93052e-07	CG9231
FBgn0038564	142.58	-1.12182	0.206899	-5.42205	5.89182e-08	5.98197e-07	CG7785
FBgn0038548	227.941	-0.874573	0.161326	-5.42115	5.92169e-08	6.00645e-07	CG17806
FBgn0037606	445.388	-0.835031	0.15415	-5.41699	6.06094e-08	6.14172e-07	CG8032
FBgn0038316	459.76	-0.74093	0.136788	-5.41661	6.074e-08	6.14896e-07	CG6276
FBgn0032715	471.303	-0.821325	0.151642	-5.4162	6.08783e-08	6.15698e-07	CG17597
FBgn0039358	2003.66	-0.679555	0.125539	-5.41311	6.19391e-08	6.25819e-07	CG5028
FBgn0015316	22.6567	-1.85888	0.343608	-5.40989	6.30622e-08	6.3655e-07	Try29F
FBgn0031777	240.982	-0.903959	0.167144	-5.40826	6.36407e-08	6.41767e-07	CG9154
FBgn0036615	287.254	-0.909478	0.168178	-5.40782	6.37978e-08	6.42729e-07	CG4933
FBgn0037816	20.5401	-1.90151	0.35166	-5.40724	6.40025e-08	6.44168e-07	CG6345
FBgn0030030	343.11	-0.854223	0.158069	-5.40413	6.51246e-08	6.54829e-07	CG1636
FBgn0039149	114.184	-1.07167	0.198424	-5.40092	6.63009e-08	6.66014e-07	CG18428
FBgn0037958	532.013	-0.715887	0.132586	-5.39942	6.68564e-08	6.70301e-07	CG6962
FBgn0052529	8692.74	-0.743669	0.137728	-5.39955	6.68077e-08	6.70301e-07	Hers
FBgn0015338	2466.78	-0.710881	0.131687	-5.39824	6.72964e-08	6.7277e-07	CG5861
FBgn0037359	222.265	-0.923181	0.171012	-5.39833	6.72646e-08	6.7277e-07	MED27
FBgn0053558	118.191	-1.06214	0.196751	-5.3984	6.72396e-08	6.7277e-07	mim
FBgn0033247	592.804	-0.825626	0.15295	-5.398	6.73871e-08	6.73031e-07	Nup44A
FBgn0036505	1450.81	-0.687355	0.127367	-5.39664	6.79011e-08	6.76867e-07	CG7945
FBgn0051229	219.005	-1.01775	0.188584	-5.39681	6.78363e-08	6.76867e-07	CG31229
FBgn0032634	1067.21	-0.686912	0.127295	-5.39621	6.80616e-08	6.77818e-07	Rpb11
FBgn0034859	516.041	-0.794175	0.147217	-5.39459	6.86817e-08	6.8334e-07	CG3520
FBgn0039835	298.814	-0.823886	0.152746	-5.39383	6.89696e-08	6.8555e-07	mRpL32
FBgn0032391	332.242	-0.912408	0.169178	-5.39317	6.9225e-08	6.87433e-07	escl
FBgn0052803	509.44	-0.815397	0.151225	-5.39196	6.96934e-08	6.91425e-07	CG32803
FBgn0051126	131.629	-1.03663	0.192365	-5.38889	7.08934e-08	7.02661e-07	CG31126
FBgn0029665	133.748	-1.01631	0.188626	-5.38795	7.12647e-08	7.05669e-07	CG14270
FBgn0002891	1718.51	-0.715796	0.132899	-5.386	7.20435e-08	7.12704e-07	mus205
FBgn0034062	214.458	-0.989886	0.183834	-5.38467	7.25796e-08	7.17326e-07	CG8388
FBgn0035036	436.32	-0.820357	0.152454	-5.381	7.4072e-08	7.31382e-07	CG4707
FBgn0028622	31.757	1.71033	0.317902	5.38006	7.4462e-08	7.34491e-07	qsm
FBgn0035148	1376.54	-0.715628	0.13302	-5.37984	7.45533e-08	7.34491e-07	CG3402
FBgn0036142	101.466	-1.22656	0.227997	-5.37973	7.45984e-08	7.34491e-07	CG7616
FBgn0037544	135.716	-1.02244	0.190065	-5.37941	7.47289e-08	7.35081e-07	CG11035
FBgn0041174	420.657	-0.793185	0.147481	-5.37822	7.52243e-08	7.39256e-07	Vhl
FBgn0037011	701.853	-0.739804	0.137561	-5.37801	7.53122e-08	7.39422e-07	CG4858
FBgn0031664	465.785	-0.855609	0.159122	-5.37707	7.57085e-08	7.42613e-07	CG8892
FBgn0037897	1531.54	-0.772191	0.143622	-5.37656	7.59205e-08	7.43993e-07	CG5270
FBgn0038737	189.282	-0.91355	0.169954	-5.37529	7.64582e-08	7.48557e-07	CG11447
FBgn0038524	691.675	-0.734119	0.136594	-5.37447	7.68065e-08	7.51261e-07	sll
FBgn0033428	1221.8	-0.723386	0.134678	-5.37123	7.81994e-08	7.64168e-07	Updo
FBgn0037788	6186.94	-0.666454	0.12411	-5.36987	7.87935e-08	7.69252e-07	CG3940
FBgn0036188	404.81	-0.821002	0.152928	-5.36857	7.93647e-08	7.74103e-07	CG7339
FBgn0027549	1747.21	-0.719844	0.134233	-5.36265	8.20085e-08	7.99142e-07	CG7927
FBgn0027873	1286.93	-0.737116	0.137563	-5.35841	8.39583e-08	8.17377e-07	Cpsf100
FBgn0029666	632.656	-0.734314	0.13705	-5.35798	8.41563e-08	8.1854e-07	CG10803
FBgn0035021	532.828	-0.779424	0.145514	-5.35634	8.4924e-08	8.25236e-07	CG4622
FBgn0013717	320.858	-0.871079	0.162723	-5.35314	8.64403e-08	8.39188e-07	not
FBgn0035980	86.6647	-1.17197	0.218979	-5.35199	8.6992e-08	8.43758e-07	CG4447
FBgn0015772	996.347	-0.668647	0.125039	-5.34751	8.91738e-08	8.64115e-07	Nak
FBgn0037020	881.351	-0.719149	0.134515	-5.34625	8.97947e-08	8.69323e-07	Pex14
FBgn0085433	800.326	-0.704081	0.131714	-5.34551	9.01604e-08	8.72053e-07	CG34404
FBgn0035848	588.803	-0.765917	0.143359	-5.34265	9.15952e-08	8.85109e-07	CG7979
FBgn0037943	1045.72	-0.717366	0.134296	-5.34166	9.21011e-08	8.89172e-07	CG14722
FBgn0039508	3076.41	-0.689682	0.129217	-5.33739	9.42923e-08	9.09485e-07	CG3368
FBgn0050051	250.931	-0.885271	0.165869	-5.33716	9.44157e-08	9.09832e-07	CG30051
FBgn0052075	571.806	-0.722087	0.13531	-5.33653	9.47415e-08	9.12127e-07	CG32075
FBgn0033431	1058.22	-0.886489	0.166244	-5.33245	9.68939e-08	9.31988e-07	CG1827
FBgn0020270	1579.83	-0.685127	0.128506	-5.33147	9.74235e-08	9.36218e-07	mre11
FBgn0037611	131.926	-1.01154	0.189751	-5.33091	9.7724e-08	9.3824e-07	CG11755
FBgn0035761	796.74	-0.680227	0.127637	-5.32938	9.85462e-08	9.45263e-07	RhoGEF4
FBgn0051866	256.835	-0.928793	0.174352	-5.32713	9.97777e-08	9.56196e-07	Ada1-2
FBgn0010356	821.879	-0.73332	0.137719	-5.32475	1.01091e-07	9.67893e-07	Taf5
FBgn0086856	491.885	-0.74493	0.139913	-5.32425	1.01373e-07	9.69696e-07	CG11555
FBgn0034908	583.734	-0.733009	0.137701	-5.32321	1.01955e-07	9.74368e-07	CG5543
FBgn0031485	240.475	-0.958489	0.180126	-5.32121	1.03081e-07	9.84234e-07	CG9643
FBgn0027453	1006.28	-0.698706	0.131376	-5.31838	1.04695e-07	9.9872e-07	Dnz1
FBgn0040837	48.153	1.48361	0.278987	5.31786	1.04993e-07	1.00065e-06	CG8620
FBgn0026261	629.383	-0.737165	0.138649	-5.31676	1.0563e-07	1.0058e-06	bonsai
FBgn0037569	364.334	-0.845701	0.159157	-5.31362	1.07466e-07	1.02235e-06	tex
FBgn0052590	213.649	-0.915472	0.17232	-5.31263	1.08057e-07	1.02703e-06	CG32590
FBgn0034503	481.234	-0.769324	0.144818	-5.31234	1.08227e-07	1.02771e-06	MED8
FBgn0052076	729.767	-0.763041	0.143666	-5.31121	1.08898e-07	1.03314e-06	Alg10
FBgn0039602	814.743	-0.805719	0.151787	-5.30823	1.10692e-07	1.04921e-06	CG1647
FBgn0037305	741.718	-0.79223	0.149322	-5.30551	1.12357e-07	1.06402e-06	CG12173
FBgn0039056	5094.21	-0.696309	0.131257	-5.30494	1.12711e-07	1.0664e-06	CenB1A
FBgn0024804	1264.83	-0.706212	0.133133	-5.30455	1.12949e-07	1.06768e-06	Dbp80
FBgn0038923	295.279	-0.868165	0.163693	-5.30363	1.13521e-07	1.07212e-06	mRpL35
FBgn0024689	2101.87	-0.692824	0.130809	-5.29646	1.1807e-07	1.11407e-06	fws
FBgn0033389	83.3975	-1.20246	0.227082	-5.29528	1.18832e-07	1.12025e-06	Rad51C
FBgn0034433	798.955	-0.699766	0.132231	-5.29198	1.20999e-07	1.13965e-06	EndoB
FBgn0040754	468.572	-0.759351	0.143544	-5.29003	1.22297e-07	1.15083e-06	CG17059
FBgn0054008	93.5394	-1.12086	0.211971	-5.2878	1.23793e-07	1.16386e-06	CG34008
FBgn0039004	1822.04	-0.668631	0.126467	-5.28701	1.24335e-07	1.16789e-06	Nup133
FBgn0260779	545.896	-0.760697	0.143885	-5.28683	1.24457e-07	1.16799e-06	gatA
FBgn0260407	456.14	-0.739145	0.139974	-5.2806	1.28758e-07	1.20727e-06	mRpS23
FBgn0039650	55.3725	-1.35471	0.25656	-5.28028	1.28984e-07	1.2083e-06	Mesh1
FBgn0030968	59.8527	-1.31803	0.24973	-5.27782	1.3073e-07	1.22355e-06	CG7322
FBgn0034498	1391.32	-0.68775	0.13032	-5.2774	1.31032e-07	1.22528e-06	CG16868
FBgn0035722	284.275	-0.940019	0.17816	-5.27626	1.31845e-07	1.23178e-06	CG10075
FBgn0036126	676.253	-0.710482	0.134674	-5.27557	1.32344e-07	1.23533e-06	CG6272
FBgn0036090	171.671	-0.916948	0.1739	-5.27285	1.34322e-07	1.25267e-06	CG8009
FBgn0034940	285.362	-0.838832	0.159131	-5.27133	1.35441e-07	1.26198e-06	CG16787
FBgn0025640	856.457	-0.793883	0.150617	-5.27086	1.35785e-07	1.26405e-06	CG13369
FBgn0041588	1334.96	-0.73469	0.1394	-5.27036	1.36158e-07	1.26639e-06	ligatin
FBgn0050343	22.2692	-1.80244	0.342153	-5.26793	1.37973e-07	1.28212e-06	CG30343
FBgn0038195	3148.99	-0.659347	0.12518	-5.26719	1.38527e-07	1.28612e-06	CG3061
FBgn0031318	2407.02	-0.665994	0.126448	-5.26696	1.38704e-07	1.28662e-06	CG4887
FBgn0036291	171.545	-1.00283	0.190441	-5.26581	1.39573e-07	1.29354e-06	CG10681
FBgn0027505	860.831	-0.700827	0.13312	-5.26464	1.40466e-07	1.30065e-06	Rab3-GAP
FBgn0036330	26.5851	-1.70448	0.323953	-5.2615	1.42883e-07	1.32186e-06	CG11263
FBgn0024984	224.005	-0.943417	0.179339	-5.26052	1.43647e-07	1.32774e-06	CG3457
FBgn0025373	6358.59	-0.677307	0.128791	-5.25895	1.4488e-07	1.33787e-06	Fpps
FBgn0034726	344.717	-0.805637	0.153203	-5.25864	1.45127e-07	1.33787e-06	Mes4
FBgn0037141	752.545	-0.674546	0.128271	-5.25878	1.45018e-07	1.33787e-06	DNApol-eta
FBgn0037877	521.452	-0.783498	0.149005	-5.2582	1.45473e-07	1.33987e-06	CG6689
FBgn0040234	795.211	-0.733934	0.139601	-5.25738	1.46125e-07	1.34469e-06	c12.2
FBgn0031494	197.977	-0.910001	0.173136	-5.25598	1.47238e-07	1.35373e-06	CG17219
FBgn0035965	281.281	-0.89523	0.170336	-5.25566	1.47498e-07	1.35493e-06	Use1
FBgn0260741	238.949	-0.900845	0.171447	-5.25436	1.48542e-07	1.36332e-06	CG3281
FBgn0039702	708.183	-0.710009	0.135158	-5.25318	1.49493e-07	1.37084e-06	Vps16B
FBgn0033734	814.828	-0.716808	0.136504	-5.2512	1.5111e-07	1.38444e-06	CG8520
FBgn0037184	199.282	-0.909663	0.173294	-5.24925	1.52722e-07	1.39798e-06	CG14450
FBgn0037700	994.409	-0.747631	0.142443	-5.24862	1.5324e-07	1.4015e-06	CG8149
FBgn0039020	299.284	-0.83238	0.158678	-5.24573	1.55664e-07	1.42241e-06	CG17141
FBgn0037556	1076.95	-0.698629	0.133187	-5.24548	1.55873e-07	1.42308e-06	CG9636
FBgn0010309	668.277	-0.750027	0.143	-5.24496	1.56313e-07	1.42584e-06	pigeon
FBgn0052109	494.454	-0.702525	0.133956	-5.24444	1.56757e-07	1.42864e-06	CG32109
FBgn0033471	499.173	-0.760106	0.145028	-5.24111	1.59617e-07	1.45344e-06	CG12134
FBgn0003480	57.9292	-1.39929	0.267028	-5.24024	1.60367e-07	1.45899e-06	spn-B
FBgn0027080	2635.54	-0.664168	0.126846	-5.23603	1.64063e-07	1.49002e-06	Aats-tyr
FBgn0036826	388.32	-0.772986	0.147625	-5.23613	1.63976e-07	1.49002e-06	arx
FBgn0026761	2046.96	-0.708615	0.135384	-5.2341	1.65795e-07	1.50312e-06	Trap1
FBgn0263607	217.616	-0.933892	0.178423	-5.23415	1.65748e-07	1.50312e-06	l(3)72Dp
FBgn0031214	322.61	-0.78182	0.149419	-5.23239	1.67334e-07	1.51576e-06	CG11374
FBgn0027538	387.249	-0.728044	0.139168	-5.2314	1.68235e-07	1.52259e-06	beta4GalNAcTA
FBgn0027515	496.088	-0.768039	0.14683	-5.23081	1.68773e-07	1.52481e-06	CG7115
FBgn0031435	18.6273	-1.87034	0.35756	-5.23084	1.68744e-07	1.52481e-06	Elba2
FBgn0034232	286.279	-0.912383	0.174488	-5.22892	1.70501e-07	1.53909e-06	CG4866
FBgn0040534	301.652	-0.781141	0.149396	-5.22865	1.70753e-07	1.54003e-06	CG11985
FBgn0035323	190.787	-0.94876	0.181562	-5.22555	1.73637e-07	1.56468e-06	CG13807
FBgn0033766	2395.71	-0.668532	0.127988	-5.22341	1.75658e-07	1.58153e-06	CG8771
FBgn0016672	369.708	-0.840381	0.160938	-5.22176	1.77232e-07	1.59157e-06	Ipp
FBgn0024807	1074.89	-0.691161	0.132362	-5.22176	1.77231e-07	1.59157e-06	DIP1
FBgn0025808	592.754	-0.680279	0.130275	-5.22186	1.77135e-07	1.59157e-06	Rad17
FBgn0027554	1748.13	-0.631973	0.121117	-5.21786	1.81001e-07	1.62263e-06	CG8042
FBgn0033740	868.218	-0.667858	0.127992	-5.21799	1.80879e-07	1.62263e-06	dgt5
FBgn0001612	2164.62	-0.675993	0.129561	-5.21758	1.8128e-07	1.62373e-06	Grip91
FBgn0035617	1526.86	-0.699122	0.134026	-5.2163	1.82528e-07	1.6335e-06	l(3)psg2
FBgn0031361	235.009	-0.907423	0.173978	-5.21574	1.83081e-07	1.63705e-06	CG17652
FBgn0039156	1530.56	-0.71237	0.136609	-5.21466	1.84159e-07	1.64431e-06	CG6178
FBgn0050342	733.644	-0.767052	0.147097	-5.2146	1.84209e-07	1.64431e-06	Prp38
FBgn0038427	1801.16	-0.655412	0.125716	-5.21343	1.8538e-07	1.65334e-06	ema
FBgn0030995	169.954	-0.936302	0.179618	-5.21274	1.86073e-07	1.65811e-06	CG7914
FBgn0031661	1154.98	-0.771666	0.148049	-5.21223	1.8658e-07	1.6612e-06	Gmd
FBgn0040397	87.79	-1.14327	0.219431	-5.21018	1.88658e-07	1.67827e-06	CG3655
FBgn0023511	2979.65	-0.687261	0.13192	-5.2097	1.89147e-07	1.68118e-06	Edem1
FBgn0034314	229.076	-0.871199	0.167239	-5.2093	1.8955e-07	1.68333e-06	nopo
FBgn0051759	309.176	-0.81548	0.156557	-5.20884	1.90027e-07	1.68613e-06	CG31759
FBgn0050022	578.655	-0.794481	0.152573	-5.20721	1.91703e-07	1.69955e-06	CG30022
FBgn0052582	186.206	-0.879219	0.168996	-5.20261	1.96514e-07	1.74072e-06	CR32582
FBgn0033233	394.777	-0.754845	0.145187	-5.19912	2.00236e-07	1.77218e-06	Kdm4A
FBgn0030011	12.0279	-2.0326	0.391057	-5.19772	2.01745e-07	1.78402e-06	Gbeta5
FBgn0033672	943.925	-0.696949	0.134098	-5.1973	2.02207e-07	1.78659e-06	rho-7
FBgn0030087	2105.61	-0.704161	0.135517	-5.1961	2.03511e-07	1.79659e-06	CG7766
FBgn0035039	519.944	-0.772124	0.14865	-5.19423	2.05565e-07	1.81318e-06	CG3608
FBgn0264494	241.427	0.863139	0.166197	5.19347	2.06411e-07	1.81911e-06	CG17646
FBgn0035462	382.114	-0.76845	0.147978	-5.19301	2.0692e-07	1.82205e-06	IntS10
FBgn0032339	987.892	-0.759063	0.146313	-5.18793	2.1264e-07	1.87084e-06	CG4705
FBgn0034627	170.037	-0.933539	0.180112	-5.18311	2.18218e-07	1.91829e-06	EfSec
FBgn0001990	374.268	-0.739086	0.142615	-5.1824	2.19048e-07	1.92235e-06	wek
FBgn0013772	336.119	0.749106	0.144546	5.18248	2.18959e-07	1.92235e-06	Cyp6a8
FBgn0033400	659.89	-0.710411	0.137095	-5.18188	2.19655e-07	1.92605e-06	CG2063
FBgn0032858	359.726	-0.799305	0.154332	-5.17913	2.22919e-07	1.95302e-06	CG10949
FBgn0043012	370.201	-0.792628	0.153052	-5.1788	2.23317e-07	1.95487e-06	AP-2sigma
FBgn0053138	2209.41	-0.741848	0.143269	-5.17802	2.24253e-07	1.96141e-06	AGBE
FBgn0028664	328.421	-0.836568	0.161569	-5.17779	2.24534e-07	1.96222e-06	VhaM9.7-c
FBgn0051249	414.796	-0.745212	0.143945	-5.17706	2.25407e-07	1.9682e-06	CG31249
FBgn0035849	663.575	-0.755094	0.145864	-5.17671	2.25833e-07	1.97027e-06	ERR
FBgn0037536	2393.48	-0.661822	0.127851	-5.17653	2.26047e-07	1.97049e-06	CG2698
FBgn0033100	438.597	-0.816607	0.157762	-5.17618	2.26471e-07	1.97253e-06	CG3420
FBgn0262619	893.211	-0.698624	0.135032	-5.17376	2.2943e-07	1.99663e-06	DNA-ligI
FBgn0032533	161.087	-0.988251	0.19105	-5.17274	2.30689e-07	2.00592e-06	CG16888
FBgn0037200	674.599	-0.734591	0.142063	-5.17087	2.33006e-07	2.02437e-06	CG11109
FBgn0033050	1783.32	-0.64546	0.124854	-5.16972	2.3445e-07	2.03522e-06	Pngl
FBgn0013563	647.196	-0.798263	0.154524	-5.16596	2.39208e-07	2.0748e-06	Pex1
FBgn0263606	139.581	-0.948658	0.183687	-5.16453	2.41045e-07	2.08899e-06	Hsc20
FBgn0031213	4030.32	-0.639071	0.12375	-5.16421	2.41454e-07	2.0908e-06	galectin
FBgn0027085	858.894	-0.721276	0.139841	-5.15783	2.49824e-07	2.16147e-06	Aats-leu
FBgn0037317	230.985	-0.812986	0.157777	-5.15276	2.56676e-07	2.21892e-06	CG14667
FBgn0032597	994.662	-0.663091	0.128781	-5.14899	2.61898e-07	2.26218e-06	CG17904
FBgn0033761	638.51	-0.761568	0.147942	-5.14773	2.63651e-07	2.27543e-06	CG8778
FBgn0037017	47.2765	-1.37491	0.267204	-5.14555	2.66734e-07	2.29896e-06	CG4074
FBgn0053193	469.339	-0.845007	0.164223	-5.14549	2.66818e-07	2.29896e-06	sav
FBgn0033121	813.702	-0.665593	0.12937	-5.14489	2.67683e-07	2.30451e-06	Cyp6u1
FBgn0085271	112.884	-1.0681	0.207643	-5.14394	2.69042e-07	2.31429e-06	CG34242
FBgn0032169	310.665	-0.792553	0.154136	-5.14192	2.71949e-07	2.33737e-06	CG4709
FBgn0036018	672.654	-0.746208	0.145209	-5.13887	2.76399e-07	2.37366e-06	CG3335
FBgn0028970	595.122	-0.796753	0.155069	-5.13805	2.77604e-07	2.38204e-06	betaggt-II
FBgn0037382	870.155	-0.688079	0.133984	-5.13552	2.81362e-07	2.4123e-06	Hpr1
FBgn0037207	9658.22	-0.612286	0.119412	-5.1275	2.93609e-07	2.51523e-06	Mes2
FBgn0036850	411.103	-0.820204	0.16001	-5.12595	2.96045e-07	2.53339e-06	Gem2
FBgn0050390	316.512	-0.861539	0.168078	-5.12584	2.96215e-07	2.53339e-06	Sgf29
FBgn0042180	521.49	-0.737201	0.143831	-5.12545	2.9682e-07	2.53441e-06	CG18870
FBgn0261049	435.814	-0.798598	0.155807	-5.12555	2.96668e-07	2.53441e-06	Vps45
FBgn0052091	1739.13	0.721065	0.140788	5.12166	3.02862e-07	2.58388e-06	CG32091
FBgn0031631	220.048	-0.876702	0.171234	-5.1199	3.05694e-07	2.6059e-06	CG3225
FBgn0035839	119.418	-1.04655	0.204698	-5.11265	3.17663e-07	2.70572e-06	CG7550
FBgn0003076	3051.22	-0.72379	0.141641	-5.11003	3.22102e-07	2.74129e-06	Pgm
FBgn0034959	451.954	-0.702326	0.137484	-5.10841	3.24877e-07	2.75997e-06	CG11388
FBgn0037653	917.716	-0.729079	0.142718	-5.10854	3.24653e-07	2.75997e-06	CG11982
FBgn0039214	4262.73	-0.667155	0.130602	-5.10829	3.25092e-07	2.75997e-06	puf
FBgn0013811	158.446	-0.965985	0.189175	-5.10631	3.28517e-07	2.78678e-06	Dhc62B
FBgn0033392	241.824	-0.850227	0.166555	-5.10477	3.31199e-07	2.80724e-06	CG8027
FBgn0036987	367.66	-0.792161	0.155214	-5.10367	3.33129e-07	2.82131e-06	CG5274
FBgn0028506	959.016	-0.617378	0.120972	-5.10348	3.33468e-07	2.82188e-06	CG4455
FBgn0035253	2707.63	-0.624971	0.122498	-5.1019	3.36268e-07	2.84326e-06	CG7971
FBgn0039223	923.697	-0.708984	0.138983	-5.10124	3.37436e-07	2.85083e-06	CG5805
FBgn0015778	4483.52	-0.638468	0.125164	-5.10107	3.37742e-07	2.8511e-06	rin
FBgn0031313	39.955	-1.48079	0.290318	-5.10059	3.38603e-07	2.85606e-06	CG5080
FBgn0019990	3102.42	-0.632396	0.123994	-5.10021	3.39281e-07	2.85946e-06	Gcn2
FBgn0051278	154.947	-0.941506	0.184699	-5.09752	3.44125e-07	2.89794e-06	CG31278
FBgn0051673	839.868	-0.685773	0.134562	-5.09633	3.46294e-07	2.91385e-06	CG31673
FBgn0028932	227.875	-0.872894	0.17134	-5.09453	3.49613e-07	2.93703e-06	CG16890
FBgn0263855	2564.75	-0.630334	0.123727	-5.09455	3.49563e-07	2.93703e-06	BubR1
FBgn0026441	1921.72	-0.655837	0.128864	-5.08939	3.59218e-07	3.01529e-06	ear
FBgn0031399	547.951	-0.687081	0.135091	-5.08605	3.65591e-07	3.06631e-06	mio
FBgn0013272	21976.7	-0.61632	0.121203	-5.08502	3.67591e-07	3.08061e-06	Gp150
FBgn0037018	339.822	-0.805206	0.158404	-5.08323	3.71063e-07	3.1072e-06	CG4042
FBgn0036967	774.939	-0.696602	0.137086	-5.0815	3.74472e-07	3.13324e-06	CG6597
FBgn0263593	4407.13	-0.69209	0.136204	-5.08128	3.7491e-07	3.13438e-06	Lpin
FBgn0001276	201.663	-0.859909	0.169295	-5.07935	3.78724e-07	3.16373e-06	ix
FBgn0053145	653.131	-0.729497	0.143636	-5.07878	3.79865e-07	3.17072e-06	CG33145
FBgn0265375	102.688	-1.113	0.2192	-5.07752	3.82386e-07	3.1892e-06	CR44316
FBgn0039329	364.719	-0.812893	0.160142	-5.07608	3.853e-07	3.21094e-06	CG10669
FBgn0039271	295.595	-0.751498	0.148074	-5.07514	3.87216e-07	3.22433e-06	CG11839
FBgn0034748	508.963	-0.73096	0.144032	-5.07498	3.87542e-07	3.22446e-06	CG17807
FBgn0039875	1766.59	-0.616861	0.121584	-5.07353	3.90504e-07	3.24651e-06	sip3
FBgn0033627	240.109	-0.858418	0.169221	-5.07275	3.9211e-07	3.25726e-06	CG13204
FBgn0261274	2837.47	-0.659553	0.1301	-5.0696	3.98651e-07	3.30896e-06	Ero1L
FBgn0050005	653.232	-0.692153	0.136544	-5.06908	3.99748e-07	3.31543e-06	GstT2
FBgn0037880	208.335	-0.868832	0.171408	-5.06881	4.00313e-07	3.31747e-06	CG17726
FBgn0037561	470.052	-0.712829	0.140709	-5.06599	4.06275e-07	3.3642e-06	CG9630
FBgn0034210	507.63	-0.784458	0.154854	-5.06579	4.06703e-07	3.3647e-06	CG6568
FBgn0034379	203.273	-0.913086	0.18025	-5.06566	4.06981e-07	3.3647e-06	CG15073
FBgn0028426	1530.67	-0.654871	0.129345	-5.06297	4.1277e-07	3.40985e-06	JhI-1
FBgn0039067	444.158	-0.76663	0.151435	-5.06245	4.13893e-07	3.41642e-06	wda
FBgn0000097	1532.84	-0.64548	0.12751	-5.06218	4.14497e-07	3.4187e-06	aop
FBgn0036889	348.409	-0.802187	0.158484	-5.06163	4.15682e-07	3.42576e-06	CG14100
FBgn0030196	183.656	-0.901583	0.178132	-5.06131	4.16392e-07	3.4289e-06	Psf3
FBgn0027498	330.61	-0.837991	0.165634	-5.05929	4.20828e-07	3.46269e-06	CG2061
FBgn0039732	287.109	-0.813105	0.160723	-5.05906	4.21336e-07	3.46413e-06	CG15525
FBgn0039654	879.457	-0.682723	0.134987	-5.05771	4.24323e-07	3.48594e-06	Brd8
FBgn0004507	4687.2	-0.665991	0.131688	-5.05736	4.2511e-07	3.48965e-06	GlyP
FBgn0039273	458.951	-0.746945	0.147802	-5.0537	4.3334e-07	3.55441e-06	CG9996
FBgn0032870	766.733	-0.684181	0.135408	-5.05272	4.35553e-07	3.56975e-06	CG2608
FBgn0036576	640.71	-0.694718	0.137507	-5.05225	4.3664e-07	3.57585e-06	CG5151
FBgn0051974	157.182	1.01344	0.200691	5.04977	4.4234e-07	3.61968e-06	CG31974
FBgn0037045	320.089	-0.793063	0.157069	-5.04915	4.4379e-07	3.62585e-06	CG10584
FBgn0040228	292.874	-0.850823	0.168507	-5.04918	4.43705e-07	3.62585e-06	dyn-p25
FBgn0001085	69.632	1.30988	0.259774	5.04239	4.59749e-07	3.75329e-06	fz
FBgn0030625	593.028	-0.794342	0.157539	-5.04221	4.60198e-07	3.75402e-06	CG5877
FBgn0034033	209.023	-0.884841	0.175508	-5.04161	4.61641e-07	3.76284e-06	CG8204
FBgn0030503	162.009	-0.915509	0.181608	-5.04112	4.62805e-07	3.76938e-06	Tango2
FBgn0266598	238.622	-0.807074	0.160121	-5.04039	4.64584e-07	3.78091e-06	Kmn2
FBgn0028562	33.5614	1.54986	0.307607	5.03845	4.69318e-07	3.81646e-06	sut2
FBgn0031836	3742.22	-0.649179	0.128928	-5.03521	4.77335e-07	3.87862e-06	CG11050
FBgn0035833	3424.55	-0.663741	0.131837	-5.03456	4.78939e-07	3.88862e-06	CG7565
FBgn0034572	759.882	-0.668608	0.132837	-5.03329	4.82138e-07	3.91155e-06	CG9346
FBgn0036771	512.543	-0.78171	0.155337	-5.03235	4.84496e-07	3.92762e-06	CG14353
FBgn0038871	288.186	-0.760948	0.151319	-5.02875	4.93678e-07	3.99895e-06	CG3337
FBgn0000253	6255.86	-0.572771	0.11394	-5.02695	4.98334e-07	4.02726e-06	Cam
FBgn0036827	581.841	-0.65112	0.129518	-5.02724	4.97582e-07	4.02726e-06	CG6843
FBgn0039860	320.88	-0.789195	0.156991	-5.02701	4.98199e-07	4.02726e-06	CG1792
FBgn0023094	759.685	-0.651947	0.129721	-5.02574	5.01486e-07	4.0496e-06	cyc
FBgn0038672	234.446	-0.861431	0.171453	-5.02431	5.05238e-07	4.07674e-06	CG6005
FBgn0261243	9200.66	-0.654468	0.130327	-5.02173	5.12092e-07	4.12884e-06	Psa
FBgn0027586	12.4238	1.94691	0.387721	5.02141	5.12929e-07	4.13239e-06	CG5867
FBgn0030655	362.517	-0.765558	0.152464	-5.02125	5.13354e-07	4.13262e-06	CG9213
FBgn0032720	319.86	-0.857436	0.170795	-5.02026	5.16017e-07	4.15085e-06	mRpL13
FBgn0030311	566.537	-0.715091	0.142489	-5.01857	5.20573e-07	4.18426e-06	CG11699
FBgn0027513	219.997	-0.859723	0.171328	-5.01799	5.22162e-07	4.1938e-06	ana2
FBgn0031995	2046.26	-0.652642	0.130123	-5.01558	5.28742e-07	4.24338e-06	CG8475
FBgn0032101	764.366	-0.669176	0.133427	-5.0153	5.29511e-07	4.24628e-06	CG9586
FBgn0035838	311.082	-0.855433	0.170578	-5.0149	5.30611e-07	4.25183e-06	ldbr
FBgn0034817	713.558	-0.721127	0.143906	-5.01109	5.4122e-07	4.3335e-06	Art7
FBgn0067628	162.838	-0.964312	0.192465	-5.01033	5.43362e-07	4.34731e-06	CG33331
FBgn0041100	242.715	-0.963022	0.192247	-5.00929	5.4632e-07	4.36573e-06	park
FBgn0065035	311.083	-0.891216	0.177915	-5.00922	5.46502e-07	4.36573e-06	AlkB
FBgn0036317	533.297	-0.765595	0.152985	-5.00439	5.604e-07	4.47333e-06	CG10948
FBgn0033085	191.712	-0.890767	0.17803	-5.00348	5.63054e-07	4.49106e-06	CG15908
FBgn0038760	404.224	-0.808628	0.161699	-5.00082	5.70863e-07	4.54987e-06	MED25
FBgn0011205	1621.17	-0.659022	0.131835	-4.99884	5.76766e-07	4.5934e-06	fbl
FBgn0038972	1456.06	-0.627105	0.12547	-4.99807	5.79077e-07	4.60828e-06	CG7054
FBgn0030687	1106.78	-0.6748	0.13523	-4.99003	6.03708e-07	4.80063e-06	CG17209
FBgn0085826	23500.3	-0.696028	0.139552	-4.98759	6.11384e-07	4.85796e-06	CR41620
FBgn0052636	64.7809	-1.18905	0.23848	-4.98594	6.16612e-07	4.89577e-06	CR32636
FBgn0032689	2343.71	-0.636444	0.127657	-4.98559	6.17737e-07	4.90096e-06	CG10413
FBgn0086347	2430.85	-0.603033	0.121073	-4.98074	6.33428e-07	5.02163e-06	Myo31DF
FBgn0264785	4669.16	-0.623675	0.125235	-4.98004	6.35701e-07	5.03581e-06	Hph
FBgn0062440	536.155	-0.735345	0.147734	-4.97749	6.44139e-07	5.09878e-06	CG17680
FBgn0030851	404.17	-0.761639	0.15303	-4.97705	6.456e-07	5.10259e-06	CG8326
FBgn0031357	315.22	-0.873237	0.175449	-4.97714	6.45306e-07	5.10259e-06	mRpL48
FBgn0037979	1646.82	-0.678588	0.136385	-4.97553	6.50702e-07	5.13901e-06	GCC185
FBgn0032395	768.437	-0.722012	0.145156	-4.97404	6.55727e-07	5.17478e-06	CG6734
FBgn0030457	677.047	-0.738281	0.148437	-4.97368	6.56926e-07	5.18032e-06	CG12096
FBgn0085427	312.336	0.766695	0.154208	4.97183	6.63251e-07	5.22624e-06	CG34398
FBgn0036911	553.828	-0.698526	0.14051	-4.97138	6.64776e-07	5.23429e-06	Fibp
FBgn0034058	565.081	-0.72984	0.146829	-4.97068	6.67198e-07	5.2494e-06	Pex11
FBgn0025830	403.565	-0.778195	0.156603	-4.96922	6.72212e-07	5.28486e-06	IntS8
FBgn0000221	385.377	-0.908018	0.182736	-4.969	6.72976e-07	5.28687e-06	brn
FBgn0266377	2624.92	-0.68626	0.138122	-4.96852	6.7466e-07	5.29611e-06	Pde8
FBgn0033883	763.564	-0.693587	0.139667	-4.96599	6.83501e-07	5.35743e-06	CG16935
FBgn0035591	437.994	-0.703443	0.14165	-4.96607	6.83233e-07	5.35743e-06	CG4611
FBgn0038332	99.6647	-1.09115	0.219742	-4.96559	6.84919e-07	5.36048e-06	CG6136
FBgn0262534	1007.44	-0.668808	0.134687	-4.96564	6.84755e-07	5.36048e-06	CG43088
FBgn0030411	198.345	-0.817722	0.164726	-4.96413	6.90106e-07	5.39702e-06	CG2540
FBgn0053170	1234.07	-0.647145	0.130383	-4.96343	6.92598e-07	5.41245e-06	CG33170
FBgn0031603	203.196	-0.826117	0.166498	-4.96173	6.98698e-07	5.45546e-06	CG15432
FBgn0067629	206.2	-0.816377	0.164539	-4.9616	6.99149e-07	5.45546e-06	CG33332
FBgn0026148	159.274	-0.920842	0.185693	-4.95894	7.08789e-07	5.52654e-06	CG12253
FBgn0026370	2461.81	-0.600392	0.121113	-4.95728	7.14858e-07	5.56969e-06	SRPK
FBgn0033186	155.857	-0.922417	0.186117	-4.95612	7.19148e-07	5.59893e-06	CG1602
FBgn0037019	719.748	-0.737395	0.14888	-4.95296	7.30943e-07	5.6865e-06	Pex16
FBgn0263352	7576.89	-0.564105	0.113933	-4.95118	7.37654e-07	5.73443e-06	Unr
FBgn0039581	2643.79	-0.616272	0.124518	-4.94925	7.4499e-07	5.78715e-06	Moca-cyp
FBgn0035440	1807.74	-0.615756	0.124425	-4.94882	7.46629e-07	5.79555e-06	CG14969
FBgn0035496	40.2067	1.43953	0.291081	4.94546	7.59662e-07	5.89233e-06	CG14990
FBgn0037150	490.399	-0.759584	0.153609	-4.94492	7.61761e-07	5.90421e-06	CG7133
FBgn0086658	4056.97	-0.699512	0.141517	-4.94294	7.69539e-07	5.96007e-06	snoRNA:Psi28S-1180
FBgn0030373	691.724	-0.659874	0.133508	-4.94259	7.7093e-07	5.9664e-06	CG12721
FBgn0032957	2296.04	-0.612566	0.123988	-4.94051	7.79204e-07	6.02596e-06	CG2225
FBgn0032877	199.903	-0.904878	0.183191	-4.93954	7.83076e-07	6.05141e-06	CG2617
FBgn0031909	478.372	-0.719122	0.145593	-4.93925	7.84226e-07	6.05581e-06	CG5181
FBgn0001247	3596.08	-0.614028	0.124391	-4.93627	7.96314e-07	6.14004e-06	Ide
FBgn0033159	10980.3	-0.619747	0.125549	-4.93629	7.96224e-07	6.14004e-06	Dscam1
FBgn0033380	536.075	-0.748484	0.151706	-4.93378	8.06544e-07	6.21432e-06	Phax
FBgn0015331	877.43	-0.683397	0.138528	-4.93329	8.0857e-07	6.21614e-06	abs
FBgn0036804	426.061	-0.718854	0.145712	-4.93338	8.082e-07	6.21614e-06	Sgf11
FBgn0085279	226.252	-0.816612	0.165521	-4.93357	8.07392e-07	6.21614e-06	CG34250
FBgn0024734	6624.44	-0.579014	0.1174	-4.93197	8.14062e-07	6.25375e-06	PRL-1
FBgn0033934	1326.81	-0.633815	0.128516	-4.93181	8.14691e-07	6.25397e-06	CG17385
FBgn0032218	173.072	-0.925759	0.187885	-4.92726	8.33915e-07	6.39683e-06	CG5381
FBgn0032730	46.9412	-1.32509	0.268962	-4.92667	8.36418e-07	6.41131e-06	CG10431
FBgn0036052	504.286	-0.758968	0.154089	-4.92551	8.41417e-07	6.44488e-06	CG10809
FBgn0034035	464.859	-0.723972	0.147102	-4.92155	8.58596e-07	6.57163e-06	CG8207
FBgn0038742	1644.65	-0.699832	0.142202	-4.9214	8.59261e-07	6.57189e-06	Arc42
FBgn0031043	495.71	-0.733074	0.148976	-4.92076	8.62102e-07	6.58879e-06	NAA20
FBgn0015806	4955.29	-0.620235	0.126087	-4.9191	8.69423e-07	6.63987e-06	S6k
FBgn0037654	28.016	-1.56925	0.319025	-4.91889	8.70378e-07	6.64229e-06	CG11983
FBgn0260742	2893.95	-0.606538	0.123332	-4.91792	8.74691e-07	6.67032e-06	CG12213
FBgn0036008	435.087	-0.784355	0.159511	-4.91725	8.77707e-07	6.68842e-06	CG3408
FBgn0031069	1356	-0.627363	0.127623	-4.91576	8.84393e-07	6.73444e-06	Pmp70
FBgn0027836	5010.28	-0.696785	0.141749	-4.91561	8.8505e-07	6.73453e-06	Dgp-1
FBgn0025874	589.189	-0.721266	0.146767	-4.91436	8.90729e-07	6.77279e-06	Meics
FBgn0000247	3195.22	-0.650483	0.13238	-4.91377	8.93422e-07	6.78832e-06	ca
FBgn0029819	1214.48	-0.686434	0.139702	-4.91356	8.94392e-07	6.79073e-06	CG3016
FBgn0039108	9759.02	-0.571681	0.116385	-4.91197	9.01651e-07	6.84086e-06	CG10232
FBgn0035588	661.787	-0.684027	0.13932	-4.90977	9.11837e-07	6.9131e-06	CG10672
FBgn0031498	161.094	-0.900185	0.183352	-4.9096	9.12615e-07	6.91385e-06	CG17260
FBgn0051495	215.446	-0.85367	0.173883	-4.90946	9.13263e-07	6.91385e-06	CG31495
FBgn0016756	8001.38	-0.631169	0.12858	-4.90877	9.16515e-07	6.93343e-06	Ubp64E
FBgn0017430	375.983	-0.74514	0.151822	-4.90798	9.20177e-07	6.95236e-06	Nelf-E
FBgn0031115	767.321	-0.679293	0.138407	-4.90795	9.20351e-07	6.95236e-06	CG11710
FBgn0030571	197.188	-0.818874	0.166855	-4.9077	9.21504e-07	6.95602e-06	CG14414
FBgn0036536	240.809	-0.861605	0.175601	-4.90659	9.26715e-07	6.99029e-06	CG12713
FBgn0031418	1172.83	-0.656933	0.133912	-4.9057	9.30941e-07	7.01708e-06	CG3609
FBgn0002673	206.39	-0.846028	0.172473	-4.90527	9.32967e-07	7.02727e-06	twe
FBgn0040751	77.4199	-1.16979	0.238519	-4.9044	9.37122e-07	7.05347e-06	CG13018
FBgn0030675	143.229	-0.889748	0.181433	-4.90399	9.39077e-07	7.06308e-06	CG8191
FBgn0023531	249.421	-0.81756	0.166736	-4.90331	9.42367e-07	7.08271e-06	CG32809
FBgn0034455	608.677	-0.719565	0.146814	-4.90119	9.52593e-07	7.15105e-06	CG11007
FBgn0261068	1146.01	-0.645817	0.131773	-4.901	9.5352e-07	7.15105e-06	LSm7
FBgn0263047	87.6688	-1.09417	0.223251	-4.90109	9.53046e-07	7.15105e-06	CG43342
FBgn0038722	463.247	-0.723193	0.147611	-4.89932	9.61674e-07	7.20702e-06	Nup58
FBgn0037737	621.626	-0.681116	0.139036	-4.89884	9.64019e-07	7.2194e-06	Pnn
FBgn0032305	1305.62	-0.622449	0.12708	-4.89808	9.67764e-07	7.22867e-06	CG6700
FBgn0036843	451.01	-0.799563	0.163229	-4.89841	9.6617e-07	7.22867e-06	CG6812
FBgn0086350	627.383	-0.688347	0.140535	-4.89803	9.68032e-07	7.22867e-06	tef
FBgn0261238	1428.61	-0.677802	0.138382	-4.89805	9.67928e-07	7.22867e-06	Alh
FBgn0033235	1412.52	-0.66428	0.135655	-4.89685	9.73871e-07	7.26186e-06	CG8728
FBgn0038313	508.865	-0.785493	0.160406	-4.8969	9.7358e-07	7.26186e-06	CG4338
FBgn0040334	1130.24	-0.640247	0.130781	-4.89558	9.8018e-07	7.30367e-06	Tsp3A
FBgn0052707	588.021	-0.712181	0.145523	-4.89395	9.883e-07	7.35891e-06	APC4
FBgn0038100	5054.23	-0.60536	0.123731	-4.89257	9.95276e-07	7.40556e-06	Paip2
FBgn0035586	821.503	-0.676932	0.138381	-4.89178	9.99287e-07	7.4301e-06	CG10671
FBgn0017414	263.128	-0.86066	0.176073	-4.88809	1.01817e-06	7.56509e-06	cag
FBgn0261380	529.364	-0.658272	0.134727	-4.88599	1.02911e-06	7.64097e-06	mRpL37
FBgn0026597	1910.1	-0.600507	0.122927	-4.88507	1.03394e-06	7.67135e-06	Axn
FBgn0030352	277.276	-0.796002	0.163017	-4.88295	1.04511e-06	7.74867e-06	sicily
FBgn0035420	5017.69	-0.627564	0.128559	-4.88152	1.0527e-06	7.79938e-06	CG14967
FBgn0028491	3481.89	-0.636738	0.130484	-4.87983	1.06178e-06	7.86107e-06	CG2930
FBgn0002906	748.377	-0.674216	0.138179	-4.87929	1.06467e-06	7.87686e-06	Blm
FBgn0037202	560.93	-0.803035	0.164656	-4.87704	1.07688e-06	7.96159e-06	Ssl1
FBgn0039663	711.03	-0.678814	0.139321	-4.8723	1.10306e-06	8.14936e-06	CG2321
FBgn0051739	4699.61	-0.598031	0.122794	-4.87019	1.11491e-06	8.23105e-06	CG31739
FBgn0036648	526.5	-0.678994	0.13943	-4.86979	1.1172e-06	8.23874e-06	CG4098
FBgn0263398	766.121	-0.678002	0.139228	-4.86973	1.11753e-06	8.23874e-06	CG6364
FBgn0031997	709.978	-0.682099	0.140075	-4.86953	1.11862e-06	8.2409e-06	PGAP5
FBgn0041710	6381.05	-0.65302	0.13411	-4.8693	1.11993e-06	8.24476e-06	yellow-f
FBgn0034964	2830.91	-0.58116	0.119368	-4.86863	1.12374e-06	8.26693e-06	IntS1
FBgn0031434	24.8808	-1.67528	0.344387	-4.86454	1.14726e-06	8.43399e-06	insv
FBgn0036255	111.242	-1.00202	0.206051	-4.86299	1.15628e-06	8.4943e-06	Atg12
FBgn0026431	717.313	-0.67965	0.13977	-4.86261	1.15846e-06	8.49839e-06	Grip75
FBgn0036342	281.366	-0.74181	0.152551	-4.86271	1.1579e-06	8.49839e-06	CG11279
FBgn0035622	2552.38	-0.602507	0.123956	-4.86067	1.1699e-06	8.57624e-06	CG10590
FBgn0086365	5765.77	-0.71754	0.147688	-4.8585	1.1828e-06	8.66474e-06	Orct2
FBgn0039183	1665.79	-0.626945	0.129059	-4.85783	1.18678e-06	8.68779e-06	Dis3
FBgn0004648	5039.99	-0.630053	0.129717	-4.85714	1.19093e-06	8.71204e-06	svr
FBgn0034072	5322.58	-0.613674	0.126407	-4.85476	1.20531e-06	8.81105e-06	Dg
FBgn0031239	71.6923	-1.15553	0.238036	-4.85445	1.2072e-06	8.81863e-06	CG17075
FBgn0035760	57.4622	-1.28536	0.264984	-4.85072	1.23014e-06	8.97995e-06	CG8607
FBgn0035592	543.655	-0.747787	0.154169	-4.85044	1.2319e-06	8.98647e-06	CG10674
FBgn0035443	605.235	-0.713693	0.147158	-4.84985	1.23558e-06	9.00702e-06	CG12010
FBgn0037743	945.372	-0.652499	0.134583	-4.8483	1.24527e-06	9.07131e-06	CG8412
FBgn0010651	1492.86	-0.615106	0.126882	-4.84785	1.24807e-06	9.08432e-06	l(2)08717
FBgn0030969	641.09	-0.654807	0.135075	-4.84773	1.2488e-06	9.08432e-06	CG7288
FBgn0004055	966.745	-0.660458	0.136277	-4.84643	1.25702e-06	9.13774e-06	uzip
FBgn0038183	370.532	-0.70941	0.146396	-4.84583	1.26084e-06	9.1591e-06	CG9286
FBgn0052808	28.048	-1.52839	0.315438	-4.8453	1.2642e-06	9.17709e-06	CG32808
FBgn0037347	643.018	-0.770083	0.158969	-4.84423	1.27104e-06	9.22036e-06	CG1427
FBgn0039112	894.847	-0.723304	0.149326	-4.84379	1.27385e-06	9.2343e-06	CG10219
FBgn0033229	939.297	-0.732159	0.151196	-4.84245	1.2825e-06	9.29056e-06	CG12822
FBgn0032723	1146.76	-0.609596	0.125912	-4.84145	1.28895e-06	9.33077e-06	ssp3
FBgn0030512	884.374	-0.701961	0.145009	-4.8408	1.29318e-06	9.3549e-06	CG9940
FBgn0036111	3239.94	-0.626372	0.129419	-4.83987	1.29927e-06	9.39243e-06	Aps
FBgn0034535	133.808	-0.990371	0.20465	-4.83934	1.30269e-06	9.41066e-06	CG11110
FBgn0030629	202.774	-0.839431	0.173473	-4.83898	1.30507e-06	9.42131e-06	CG9123
FBgn0086657	902.009	-0.685068	0.141629	-4.83708	1.31761e-06	9.50522e-06	ik2
FBgn0001222	3935.19	-0.629104	0.130065	-4.83686	1.31908e-06	9.50927e-06	Hsf
FBgn0063491	2031.87	-0.717419	0.148329	-4.83666	1.32038e-06	9.51205e-06	GstE9
FBgn0036500	630.98	-0.685538	0.141743	-4.83647	1.32164e-06	9.51455e-06	CG7275
FBgn0039712	1015.09	-0.677347	0.140072	-4.83572	1.32664e-06	9.53738e-06	CG15514
FBgn0250869	386.324	-0.821102	0.169797	-4.83578	1.32622e-06	9.53738e-06	CG42240
FBgn0265464	323.221	-0.735786	0.152207	-4.83411	1.33744e-06	9.60832e-06	Traf6
FBgn0011335	411.088	-0.725502	0.1501	-4.83345	1.34187e-06	9.63351e-06	l(3)j2D3
FBgn0036614	526.33	-0.737534	0.152714	-4.82951	1.36867e-06	9.81914e-06	CG4925
FBgn0085759	122.767	-1.89549	0.392573	-4.82839	1.37643e-06	9.86802e-06	CR40640
FBgn0261881	242.198	-0.762898	0.158017	-4.82794	1.37954e-06	9.88356e-06	l(2)35Be
FBgn0259982	175.832	-0.870309	0.18031	-4.82673	1.38796e-06	9.93705e-06	l(2)35Cc
FBgn0039623	1011.58	-0.664146	0.137658	-4.82461	1.40281e-06	1.00364e-05	CG1951
FBgn0050493	181.375	-0.939876	0.194937	-4.82143	1.42532e-06	1.01905e-05	CG30493
FBgn0035578	31.8423	1.50887	0.312993	4.82078	1.42996e-06	1.02097e-05	CG13707
FBgn0041111	1140.64	-0.615775	0.127732	-4.82082	1.42967e-06	1.02097e-05	lilli
FBgn0035624	229.053	-0.792818	0.164561	-4.81778	1.45167e-06	1.03576e-05	Eaf6
FBgn0032869	72.975	-1.13904	0.236433	-4.8176	1.45296e-06	1.03597e-05	CG17470
FBgn0038597	1200.5	-0.608537	0.12634	-4.81666	1.45979e-06	1.04013e-05	CG8064
FBgn0038922	1560.61	-0.636147	0.132086	-4.81616	1.46348e-06	1.04204e-05	CG6439
FBgn0085732	672.656	-0.655714	0.136166	-4.81555	1.46794e-06	1.0445e-05	CR40190
FBgn0038013	508.022	-0.728162	0.151243	-4.81451	1.47558e-06	1.04923e-05	CG10038
FBgn0030092	188.428	-0.851232	0.176843	-4.81349	1.48315e-06	1.05173e-05	fh
FBgn0036909	332.148	-0.773994	0.160794	-4.81357	1.4826e-06	1.05173e-05	CG15881
FBgn0037634	278.295	-0.75992	0.157862	-4.81383	1.48064e-06	1.05173e-05	hng2
FBgn0264676	280.375	-0.808681	0.167998	-4.81363	1.48213e-06	1.05173e-05	CR43961
FBgn0021796	2753.04	-0.615262	0.127843	-4.81265	1.48941e-06	1.05546e-05	Tor
FBgn0032217	2221.74	-0.556868	0.11577	-4.81011	1.50849e-06	1.06825e-05	CG4972
FBgn0036356	180.082	-0.861138	0.179122	-4.80755	1.52792e-06	1.08127e-05	CG10222
FBgn0264950	150.213	-0.883462	0.183837	-4.8057	1.54215e-06	1.0906e-05	CR44119
FBgn0021856	896.851	-0.665454	0.138525	-4.80385	1.55645e-06	1.09997e-05	l(2)k14505
FBgn0015277	942.931	-0.722539	0.150541	-4.79961	1.58978e-06	1.12276e-05	Pi3K59F
FBgn0021979	4781.78	-0.681866	0.142086	-4.79896	1.59489e-06	1.12561e-05	l(2)k09913
FBgn0032943	1613.68	-0.6157	0.128352	-4.79697	1.61084e-06	1.13609e-05	Tsp39D
FBgn0038586	308.195	-0.829014	0.172845	-4.79627	1.61646e-06	1.13928e-05	CG7168
FBgn0040467	106.772	-1.0519	0.21934	-4.79572	1.6209e-06	1.14165e-05	Dip1
FBgn0011232	966.071	-0.632684	0.131943	-4.79513	1.62569e-06	1.14353e-05	scat
FBgn0031684	750.504	-0.6602	0.137682	-4.79512	1.62578e-06	1.14353e-05	CG8680
FBgn0052112	301.656	-0.780082	0.162731	-4.79368	1.63746e-06	1.15097e-05	CG32112
FBgn0011224	822.956	-0.61107	0.127485	-4.79328	1.64079e-06	1.15253e-05	heph
FBgn0025549	772.221	-0.660801	0.13792	-4.7912	1.65784e-06	1.16298e-05	unc-119
FBgn0026372	20073.9	-0.703426	0.146816	-4.7912	1.65788e-06	1.16298e-05	RpL23A
FBgn0264693	4778.09	-0.622122	0.129892	-4.78955	1.67159e-06	1.1718e-05	ens
FBgn0032034	328.553	-0.782791	0.16346	-4.78887	1.67721e-06	1.17495e-05	Rcd4
FBgn0035999	298.528	-0.794464	0.16592	-4.78824	1.68247e-06	1.17784e-05	CG3552
FBgn0035953	1072.73	-0.632494	0.132127	-4.78701	1.69281e-06	1.18428e-05	CG5087
FBgn0034614	863.297	-0.603863	0.126152	-4.78678	1.69479e-06	1.18488e-05	CG9752
FBgn0033482	5455.33	-0.575113	0.120158	-4.78631	1.69879e-06	1.18621e-05	CG1371
FBgn0243511	1446.89	-0.626547	0.130905	-4.78628	1.69898e-06	1.18621e-05	psidin
FBgn0043010	803.342	-0.648542	0.135553	-4.78441	1.71493e-06	1.19654e-05	Fsn
FBgn0030703	4077.91	-0.584514	0.122186	-4.78379	1.72024e-06	1.19945e-05	MSBP
FBgn0023215	1130.25	-0.652835	0.136472	-4.78365	1.72145e-06	1.19948e-05	Mnt
FBgn0260755	467.039	-0.726941	0.152022	-4.78182	1.73713e-06	1.2096e-05	CG42553
FBgn0085284	186.761	-0.855926	0.179086	-4.7794	1.75817e-06	1.22344e-05	Blos3
FBgn0046301	565.27	-0.710741	0.148766	-4.77757	1.77428e-06	1.23382e-05	CG7148
FBgn0033554	44.803	-1.31071	0.274405	-4.77654	1.78333e-06	1.23847e-05	Lsm10
FBgn0050476	155.653	-0.972087	0.203509	-4.77663	1.78261e-06	1.23847e-05	ave
FBgn0001332	1144.58	-0.734873	0.15387	-4.77593	1.78882e-06	1.24145e-05	L
FBgn0052264	597.088	-0.67189	0.140745	-4.7738	1.80786e-06	1.25383e-05	CG32264
FBgn0037368	121.826	-0.92774	0.194347	-4.77363	1.80938e-06	1.25404e-05	CG1239
FBgn0035336	405.069	-0.695136	0.145628	-4.77338	1.8116e-06	1.25475e-05	CG9004
FBgn0038745	1562.98	-0.625499	0.131054	-4.77283	1.81658e-06	1.25736e-05	CG4538
FBgn0031762	121.959	1.06781	0.223766	4.77199	1.82415e-06	1.26177e-05	CG9098
FBgn0034093	807.659	-0.65357	0.136972	-4.77156	1.82804e-06	1.26362e-05	CG15706
FBgn0052344	1036	-0.62509	0.13102	-4.77096	1.83354e-06	1.26658e-05	CG32344
FBgn0028836	869.04	-0.669257	0.140348	-4.76855	1.85553e-06	1.28092e-05	CSN7
FBgn0083985	59.9673	-1.16478	0.244281	-4.76818	1.85894e-06	1.28242e-05	CG34149
FBgn0035951	860.991	-0.703065	0.147476	-4.76732	1.86688e-06	1.28705e-05	CG5068
FBgn0032445	298.215	-0.729115	0.152963	-4.7666	1.87356e-06	1.2908e-05	CG6153
FBgn0022709	345.788	-0.745745	0.156473	-4.76596	1.87954e-06	1.29374e-05	Adk1
FBgn0038768	643.448	-0.651216	0.136641	-4.76588	1.88032e-06	1.29374e-05	CG4936
FBgn0039711	564.621	-0.721783	0.15149	-4.76456	1.89268e-06	1.30139e-05	CG7824
FBgn0031912	1728.96	-0.614309	0.128977	-4.76294	1.90788e-06	1.31011e-05	CG5261
FBgn0032031	339.891	-0.720341	0.151236	-4.76304	1.90702e-06	1.31011e-05	CG13390
FBgn0035298	601.751	-0.691371	0.145208	-4.76125	1.92401e-06	1.31945e-05	SCOT
FBgn0042173	993.875	-0.666517	0.139986	-4.7613	1.92354e-06	1.31945e-05	CG18853
FBgn0264958	18.331	-1.70672	0.358541	-4.76019	1.93415e-06	1.32553e-05	CR44127
FBgn0027615	591.082	-0.667709	0.140311	-4.75877	1.9478e-06	1.33401e-05	CG6404
FBgn0028500	2230.61	-0.636355	0.133731	-4.75846	1.95079e-06	1.33518e-05	Rich
FBgn0011300	2078.11	-0.596909	0.125468	-4.75745	1.96056e-06	1.34098e-05	babo
FBgn0034270	207.464	-0.936341	0.196899	-4.75543	1.98025e-06	1.35356e-05	CG6401
FBgn0039829	186.145	-0.858119	0.180468	-4.75497	1.98477e-06	1.35576e-05	CG15561
FBgn0037102	421.099	-0.700714	0.147372	-4.75472	1.98725e-06	1.35656e-05	CG7172
FBgn0039459	160.995	-0.885094	0.186158	-4.75453	1.98906e-06	1.35691e-05	IntS12
FBgn0016694	1258.19	-0.598164	0.125919	-4.7504	2.03018e-06	1.38406e-05	Pdp1
FBgn0041627	1269.49	-0.64045	0.134856	-4.74914	2.04282e-06	1.39176e-05	Ku80
FBgn0031981	2756.04	-0.629734	0.132632	-4.74797	2.05468e-06	1.39893e-05	CG7466
FBgn0261636	75.5408	-1.06337	0.224022	-4.74673	2.06732e-06	1.40661e-05	CR42719
FBgn0261988	6862.51	-0.637499	0.134309	-4.74649	2.06973e-06	1.40734e-05	Gprk2
FBgn0038167	663.341	-0.624331	0.131577	-4.745	2.0851e-06	1.41594e-05	lkb1
FBgn0039589	1059.98	-0.643881	0.135696	-4.74501	2.08497e-06	1.41594e-05	CG9986
FBgn0026402	437.589	-0.672638	0.141855	-4.74173	2.11901e-06	1.43803e-05	NiPp1
FBgn0266410	3567.98	-0.576311	0.121557	-4.74109	2.1257e-06	1.44163e-05	CG45050
FBgn0032690	1399.45	-0.635914	0.134188	-4.73897	2.14806e-06	1.45585e-05	CG10333
FBgn0038471	518.764	-0.669733	0.141342	-4.73838	2.15437e-06	1.45917e-05	CG5220
FBgn0052857	408.12	-0.800265	0.168962	-4.73636	2.17588e-06	1.47278e-05	CG32857
FBgn0035704	828.43	-0.634758	0.13404	-4.7356	2.18412e-06	1.4774e-05	CG10144
FBgn0031090	1484.28	-0.619949	0.130921	-4.73529	2.18741e-06	1.47867e-05	Rab35
FBgn0036838	1133.65	-0.626544	0.132348	-4.73407	2.20057e-06	1.4866e-05	CG3808
FBgn0010772	784.242	-0.636803	0.134555	-4.73265	2.21605e-06	1.49609e-05	Xe7
FBgn0031607	603.774	-0.667357	0.141025	-4.7322	2.22102e-06	1.49847e-05	CG15440
FBgn0013984	5405.85	-0.591378	0.125013	-4.73053	2.23935e-06	1.50986e-05	InR
FBgn0003744	715.47	-0.688166	0.145493	-4.7299	2.24635e-06	1.5136e-05	trc
FBgn0024285	2854.5	-0.642157	0.1358	-4.72868	2.25982e-06	1.52169e-05	Srp54
FBgn0027070	527.298	-0.72463	0.153311	-4.72653	2.28386e-06	1.53689e-05	CG17322
FBgn0036187	471.858	-0.66284	0.140301	-4.72442	2.30768e-06	1.55191e-05	RIOK1
FBgn0039626	670.655	-0.648757	0.137393	-4.72191	2.33639e-06	1.5702e-05	Slu7
FBgn0050495	41.4235	-1.32902	0.281571	-4.72003	2.35812e-06	1.58379e-05	CG30495
FBgn0024806	2554	-0.630483	0.133596	-4.71932	2.3664e-06	1.58832e-05	DIP2
FBgn0003278	1472.9	-0.603642	0.127942	-4.7181	2.38062e-06	1.59581e-05	RpI135
FBgn0036451	2744.42	-0.667601	0.141495	-4.71818	2.37966e-06	1.59581e-05	CG9425
FBgn0036483	683.656	-0.696852	0.147745	-4.71658	2.39838e-06	1.60669e-05	CG12316
FBgn0037149	291.839	-0.89824	0.190464	-4.71605	2.40462e-06	1.60983e-05	CG14561
FBgn0260456	1185.08	-0.599787	0.127189	-4.71572	2.40857e-06	1.61144e-05	CG4806
FBgn0038584	561.203	-0.729977	0.154811	-4.71528	2.41384e-06	1.61289e-05	mTerf5
FBgn0264712	892.455	-0.699516	0.148347	-4.71541	2.4123e-06	1.61289e-05	CG1172
FBgn0003475	4894.24	-0.600495	0.127387	-4.71393	2.42987e-06	1.62256e-05	spir
FBgn0038767	333.638	-0.731938	0.155305	-4.7129	2.44213e-06	1.6297e-05	trem
FBgn0062413	800.128	-0.668029	0.14183	-4.71005	2.47652e-06	1.65159e-05	Ctr1A
FBgn0035111	1283.31	-0.609037	0.129365	-4.7079	2.50287e-06	1.6681e-05	CG16940
FBgn0037602	164.958	-0.820228	0.174343	-4.70469	2.54258e-06	1.69348e-05	CG8021
FBgn0032394	786.595	-0.657826	0.139854	-4.70368	2.55519e-06	1.70079e-05	CG6746
FBgn0024991	677.499	-0.668013	0.142042	-4.70294	2.56445e-06	1.70587e-05	CG2694
FBgn0039140	2130.64	-0.586816	0.124816	-4.70146	2.58307e-06	1.71716e-05	Miro
FBgn0034792	2540.64	-0.636783	0.135459	-4.70094	2.58961e-06	1.72041e-05	CG3499
FBgn0261444	1116.07	-0.689472	0.146693	-4.70009	2.60045e-06	1.72651e-05	CG3638
FBgn0004597	536.247	-0.674921	0.143622	-4.69929	2.61067e-06	1.73219e-05	CycC
FBgn0051713	137.319	-1.00736	0.214402	-4.69847	2.62123e-06	1.73809e-05	Apf
FBgn0039528	1600.01	-0.65908	0.140298	-4.69771	2.63089e-06	1.74338e-05	dsd
FBgn0262887	316.936	-0.733269	0.156177	-4.69512	2.66448e-06	1.76452e-05	CR43242
FBgn0020909	706.274	-0.676312	0.144182	-4.69068	2.72298e-06	1.80212e-05	Rtc1
FBgn0033457	430.869	-0.692072	0.147566	-4.68991	2.7332e-06	1.80773e-05	Ntmt
FBgn0033316	819.359	-0.638807	0.13622	-4.68951	2.73857e-06	1.81013e-05	CG14749
FBgn0053196	5344.35	-0.693057	0.147813	-4.68875	2.74877e-06	1.81572e-05	dp
FBgn0033995	563.547	-0.671802	0.143304	-4.68795	2.75949e-06	1.82165e-05	GPHR
FBgn0039406	3252.61	-0.562756	0.120058	-4.68736	2.76759e-06	1.82584e-05	RpL34a
FBgn0004463	1513.85	-0.619341	0.132151	-4.68663	2.77739e-06	1.83115e-05	RpIII128
FBgn0054015	97.7983	-0.988576	0.210987	-4.68549	2.79296e-06	1.84024e-05	CG34015
FBgn0033900	429.591	-0.733634	0.156583	-4.68528	2.79576e-06	1.84092e-05	CG8257
FBgn0036314	718.231	-0.688039	0.146917	-4.68318	2.82458e-06	1.85873e-05	CG10754
FBgn0038617	480.214	-0.750989	0.160392	-4.68221	2.83799e-06	1.86638e-05	CG12333
FBgn0028504	373.089	-0.685429	0.146402	-4.68183	2.84323e-06	1.86802e-05	CG12182
FBgn0039505	429.502	-0.718197	0.153407	-4.68164	2.84587e-06	1.86802e-05	CG5934
FBgn0263967	329.885	-0.796005	0.170025	-4.68169	2.84518e-06	1.86802e-05	CR43723
FBgn0015075	1276.98	-0.622931	0.133092	-4.68046	2.86231e-06	1.87763e-05	Ddx1
FBgn0034223	1716.94	-0.625383	0.133638	-4.67966	2.87346e-06	1.88257e-05	Tes
FBgn0039385	470.276	-0.702435	0.150101	-4.67976	2.87211e-06	1.88257e-05	CG5913
FBgn0034071	2630.25	-0.644133	0.137653	-4.67939	2.87737e-06	1.88394e-05	CG8405
FBgn0035194	281.111	-0.784685	0.167759	-4.67746	2.90455e-06	1.89935e-05	Psf1
FBgn0040373	184.326	-0.849651	0.181645	-4.67755	2.9033e-06	1.89935e-05	CG3038
FBgn0034186	490.971	-0.754276	0.161274	-4.67699	2.91114e-06	1.90008e-05	CG8950
FBgn0037244	597.584	-0.647939	0.138535	-4.67708	2.90987e-06	1.90008e-05	CG14647
FBgn0039642	386.995	-0.791233	0.169172	-4.6771	2.90957e-06	1.90008e-05	CG11882
FBgn0032691	974.737	-0.671135	0.143583	-4.6742	2.95095e-06	1.92486e-05	Atac2
FBgn0062449	542.215	-0.697206	0.149274	-4.67064	3.00262e-06	1.95734e-05	CG13197
FBgn0039159	285.686	-0.791803	0.16957	-4.66948	3.01958e-06	1.96613e-05	mRpS24
FBgn0039627	258.732	-0.743358	0.159196	-4.66946	3.01988e-06	1.96613e-05	CG11837
FBgn0086898	11.864	-1.81402	0.388641	-4.66759	3.04748e-06	1.98286e-05	dgo
FBgn0034951	449.569	-0.669142	0.143377	-4.667	3.05625e-06	1.98733e-05	CG3860
FBgn0062928	939.998	-0.718141	0.153886	-4.66671	3.06063e-06	1.98893e-05	pncr009:3L
FBgn0030668	319.156	-0.769585	0.164929	-4.66616	3.06884e-06	1.99302e-05	CG8128
FBgn0032717	2991.19	-0.592025	0.126904	-4.66515	3.08397e-06	2.0016e-05	CG10600
FBgn0038860	312.153	-0.722916	0.155109	-4.66068	3.15161e-06	2.04423e-05	Ice2
FBgn0005636	235.249	-0.808247	0.173485	-4.6589	3.1791e-06	2.06078e-05	nvy
FBgn0040268	1998.9	-0.603909	0.129631	-4.65868	3.18239e-06	2.06163e-05	Top3alpha
FBgn0032790	168.266	-0.88505	0.190082	-4.65614	3.22195e-06	2.08596e-05	CG10194
FBgn0004367	899.067	-0.67349	0.144655	-4.65585	3.22649e-06	2.08752e-05	mei-41
FBgn0011836	1588.72	-0.615346	0.13217	-4.65573	3.22838e-06	2.08752e-05	Taf2
FBgn0001169	1111.41	-0.633112	0.135995	-4.65539	3.23362e-06	2.08962e-05	H
FBgn0034794	235.237	-0.78206	0.168038	-4.65406	3.25464e-06	2.10189e-05	Gmer
FBgn0027526	671.151	-0.614384	0.132048	-4.65272	3.27583e-06	2.11427e-05	Ublcp1
FBgn0011769	228.462	-0.759595	0.163311	-4.65122	3.29973e-06	2.12443e-05	Fdxh
FBgn0030555	411.899	-0.750402	0.161327	-4.65144	3.29619e-06	2.12443e-05	Fbxl4
FBgn0039321	1044.9	0.67732	0.145622	4.65122	3.29972e-06	2.12443e-05	CG10550
FBgn0052576	357.958	-0.776475	0.166938	-4.65129	3.2986e-06	2.12443e-05	CG32576
FBgn0036365	796.381	-0.640453	0.137719	-4.65044	3.31221e-06	2.13115e-05	CG10732
FBgn0264270	2042.58	-0.602602	0.129633	-4.64853	3.34302e-06	2.14965e-05	Sxl
FBgn0052594	3357.15	-0.560305	0.120555	-4.64773	3.35608e-06	2.15671e-05	be
FBgn0000064	4407.58	-0.644719	0.138749	-4.64667	3.37329e-06	2.16643e-05	Ald
FBgn0020407	338.783	-0.747999	0.160995	-4.6461	3.38266e-06	2.17111e-05	asun
FBgn0031574	114.065	-1.01943	0.21943	-4.64582	3.38734e-06	2.17278e-05	CG3964
FBgn0032595	260.738	-0.799502	0.172122	-4.64496	3.40146e-06	2.18049e-05	CG17996
FBgn0037613	472.933	-0.718514	0.154739	-4.64341	3.42713e-06	2.1956e-05	Cks85A
FBgn0263120	12347.7	-0.571234	0.12303	-4.64304	3.43319e-06	2.19813e-05	Acsl
FBgn0030314	600.201	-0.681132	0.146712	-4.64265	3.43961e-06	2.20088e-05	CG11696
FBgn0037949	847.113	-0.681558	0.146818	-4.64221	3.44699e-06	2.20426e-05	CG17360
FBgn0036263	509.152	-0.701174	0.151058	-4.64175	3.45479e-06	2.20789e-05	thoc6
FBgn0035978	1774.29	-0.600362	0.129345	-4.64154	3.45821e-06	2.20871e-05	UGP
FBgn0031990	2341.11	-0.571258	0.123111	-4.64017	3.48123e-06	2.22206e-05	CG8552
FBgn0015614	2109.25	-0.539995	0.116395	-4.63935	3.49506e-06	2.22952e-05	CanB2
FBgn0037241	1086.68	-0.601746	0.129736	-4.63823	3.51398e-06	2.24022e-05	CG14646
FBgn0034380	463.344	-0.656155	0.141496	-4.63726	3.53064e-06	2.24946e-05	CG15087
FBgn0027514	569.094	-0.651254	0.140468	-4.63632	3.54674e-06	2.25834e-05	CG1024
FBgn0262886	183.421	-0.799365	0.172542	-4.63288	3.60612e-06	2.29474e-05	CR43241
FBgn0030892	898.654	-0.659675	0.142402	-4.63248	3.61316e-06	2.29782e-05	CG7206
FBgn0267507	19449.7	-0.695608	0.150181	-4.63179	3.62513e-06	2.30403e-05	pre-rRNA:CR45847
FBgn0039696	1416.07	-0.643735	0.139	-4.63117	3.63597e-06	2.30951e-05	CG7837
FBgn0032160	1786.35	-0.625322	0.135041	-4.63063	3.64559e-06	2.31421e-05	CG4598
FBgn0038307	467.64	-0.699244	0.151021	-4.63013	3.6544e-06	2.31839e-05	mRpS10
FBgn0260798	1710.65	-0.563489	0.121713	-4.62964	3.66309e-06	2.32248e-05	Gprk1
FBgn0039163	991.463	-0.596254	0.128827	-4.62835	3.68599e-06	2.33558e-05	CG5515
FBgn0000210	395.9	-0.730211	0.157801	-4.62741	3.7027e-06	2.34474e-05	br
FBgn0035035	383.511	-0.72464	0.156641	-4.62612	3.72579e-06	2.35793e-05	CG3570
FBgn0261266	157.553	-0.866437	0.187331	-4.62516	3.74312e-06	2.36746e-05	zuc
FBgn0035703	346.354	-0.777497	0.168116	-4.62477	3.75006e-06	2.37041e-05	CG8270
FBgn0022238	780.281	-0.646222	0.139743	-4.62436	3.75765e-06	2.37377e-05	lolal
FBgn0051441	116.786	-0.94386	0.204169	-4.62293	3.78366e-06	2.38875e-05	CG31441
FBgn0032814	398.015	-0.703559	0.152277	-4.62027	3.83232e-06	2.41801e-05	CG10366
FBgn0010097	15.2316	-1.72448	0.373641	-4.61536	3.9242e-06	2.47298e-05	gammaTub37C
FBgn0039687	1837.13	-0.561687	0.121698	-4.6154	3.92335e-06	2.47298e-05	CG7593
FBgn0036512	1012.48	-0.631265	0.136789	-4.6149	3.9329e-06	2.47696e-05	CG16979
FBgn0010611	4477.11	-0.650931	0.141058	-4.61464	3.93784e-06	2.47858e-05	Hmgs
FBgn0029686	572.028	-0.674024	0.146086	-4.61388	3.95216e-06	2.48609e-05	CG2941
FBgn0037754	356.44	-0.689416	0.149483	-4.612	3.98807e-06	2.50717e-05	CG8500
FBgn0024326	2341.86	-0.588661	0.127688	-4.61013	4.02412e-06	2.5283e-05	Mkk4
FBgn0052732	748.209	-0.651545	0.141333	-4.60999	4.02694e-06	2.52855e-05	CG32732
FBgn0003520	1259.98	-0.630452	0.136776	-4.60938	4.03864e-06	2.53437e-05	stau
FBgn0036104	1136.63	-0.645289	0.140048	-4.60762	4.07302e-06	2.5544e-05	CG6418
FBgn0020412	1655.29	-0.621171	0.134901	-4.60463	4.13207e-06	2.58988e-05	JIL-1
FBgn0034933	580.201	-0.637753	0.138544	-4.60326	4.15928e-06	2.60537e-05	CG3735
FBgn0002922	527.239	-0.730049	0.158613	-4.60271	4.17034e-06	2.60794e-05	nau
FBgn0014020	14354.6	-0.539653	0.117248	-4.60268	4.17089e-06	2.60794e-05	Rho1
FBgn0038304	880.224	-0.617781	0.134217	-4.60287	4.16714e-06	2.60794e-05	CG12241
FBgn0034529	590.427	-0.672326	0.146107	-4.6016	4.19266e-06	2.61997e-05	CG16742
FBgn0031094	322.703	-0.780238	0.169567	-4.60136	4.19735e-06	2.62133e-05	CG9578
FBgn0031875	676.18	-0.664093	0.144343	-4.60079	4.20882e-06	2.62692e-05	CG3430
FBgn0024958	1675.77	-0.628234	0.136555	-4.60061	4.21262e-06	2.62772e-05	Irp-1A
FBgn0033569	532.744	-0.649368	0.141154	-4.60042	4.21637e-06	2.62848e-05	CG12942
FBgn0031456	762.761	-0.656237	0.142651	-4.60028	4.21918e-06	2.62866e-05	Trn-SR
FBgn0053502	452.545	-0.694858	0.151075	-4.59943	4.23658e-06	2.63793e-05	CG33502
FBgn0035082	357.04	-0.770949	0.167623	-4.59929	4.23929e-06	2.63803e-05	CG2811
FBgn0010041	978.29	0.610244	0.132766	4.5964	4.29846e-06	2.67326e-05	GstD5
FBgn0262872	4926.35	-0.609423	0.132635	-4.59472	4.33327e-06	2.6933e-05	milt
FBgn0051633	149.363	-0.847374	0.184466	-4.59365	4.35555e-06	2.70553e-05	CG31633
FBgn0035401	1077.43	-0.629763	0.137108	-4.59319	4.3653e-06	2.70997e-05	CG1291
FBgn0032228	11.8977	-1.79286	0.390461	-4.59166	4.39744e-06	2.7283e-05	CG5367
FBgn0036848	1036.77	-0.621126	0.135296	-4.59088	4.41387e-06	2.73686e-05	CG10424
FBgn0033272	725.914	-0.648379	0.141256	-4.5901	4.43024e-06	2.74538e-05	RagC-D
FBgn0033434	1338.38	-0.550949	0.120048	-4.5894	4.44525e-06	2.75304e-05	CG1902
FBgn0030506	482.512	-0.693965	0.15125	-4.58819	4.47099e-06	2.76734e-05	Lig4
FBgn0024183	4959.36	-0.578625	0.126149	-4.58683	4.50024e-06	2.78379e-05	vig
FBgn0036908	1111.58	-0.610937	0.133226	-4.58573	4.52393e-06	2.79678e-05	CG14103
FBgn0039252	1867.36	-0.617182	0.134596	-4.58543	4.53047e-06	2.79916e-05	CG11771
FBgn0039274	471.627	-0.640595	0.139706	-4.5853	4.53335e-06	2.79928e-05	CG11920
FBgn0015781	370.494	-0.690894	0.15069	-4.58487	4.5426e-06	2.80333e-05	P5cr
FBgn0037713	89.7512	-0.976728	0.213109	-4.58323	4.57844e-06	2.82378e-05	CG16790
FBgn0003330	512.885	-0.635918	0.138753	-4.58308	4.58172e-06	2.82413e-05	Sce
FBgn0037134	295.805	-0.759405	0.165766	-4.58119	4.62331e-06	2.84808e-05	CG7407
FBgn0011260	937.996	-0.620996	0.135567	-4.58074	4.63326e-06	2.85084e-05	Sema-2a
FBgn0040305	1243.93	-0.608845	0.132913	-4.58077	4.63264e-06	2.85084e-05	MTF-1
FBgn0035137	1071.55	-0.649867	0.14197	-4.5775	4.70568e-06	2.89345e-05	CG1233
FBgn0261112	864.364	-0.611867	0.133672	-4.57739	4.70808e-06	2.89345e-05	APP-BP1
FBgn0015546	1165.42	-0.633466	0.138458	-4.57514	4.75899e-06	2.92302e-05	spel1
FBgn0031871	645.787	-0.618813	0.135312	-4.57325	4.80214e-06	2.94779e-05	Fgop2
FBgn0034282	2791.53	-0.553627	0.121082	-4.57233	4.82332e-06	2.95904e-05	Mapmodulin
FBgn0035754	211.349	-0.836163	0.182887	-4.57201	4.83059e-06	2.96176e-05	MED4
FBgn0052095	205.138	-0.762294	0.166795	-4.57023	4.87178e-06	2.98526e-05	CG32095
FBgn0004636	1809.9	-0.57696	0.126286	-4.56869	4.9079e-06	3.00562e-05	R
FBgn0086768	1082.51	-0.711916	0.155851	-4.56793	4.92575e-06	3.01478e-05	Pcmt
FBgn0037330	750.595	-0.620824	0.135919	-4.56759	4.93363e-06	3.01606e-05	mRpL44
FBgn0039920	1700.63	-0.569078	0.12459	-4.56759	4.93352e-06	3.01606e-05	CG11360
FBgn0001324	3379.47	-0.625117	0.136903	-4.56612	4.9683e-06	3.03163e-05	kto
FBgn0032205	219.925	-0.783888	0.171677	-4.56607	4.96957e-06	3.03163e-05	CG4957
FBgn0260990	7210.44	-0.593902	0.13007	-4.56602	4.97075e-06	3.03163e-05	yata
FBgn0261109	505.555	-0.739964	0.162054	-4.56616	4.96746e-06	3.03163e-05	mrn
FBgn0031652	113.425	-0.953639	0.208865	-4.56582	4.97555e-06	3.03279e-05	jet
FBgn0052500	308.882	-0.753465	0.165121	-4.5631	5.04031e-06	3.07046e-05	CG32500
FBgn0032361	608.237	-0.668034	0.146406	-4.56289	5.0455e-06	3.07183e-05	CG6488
FBgn0024921	3672.06	-0.566572	0.124188	-4.56222	5.06154e-06	3.078e-05	Trn
FBgn0039634	2056.25	-0.624715	0.136932	-4.56224	5.06112e-06	3.078e-05	alpha-Man-Ib
FBgn0052174	8.84885	-1.80986	0.396725	-4.56201	5.06666e-06	3.07931e-05	CG32174
FBgn0030716	271.051	-0.715869	0.156966	-4.56065	5.0995e-06	3.09747e-05	CG9170
FBgn0000629	1420.62	-0.597674	0.131071	-4.55993	5.11698e-06	3.10627e-05	E(z)
FBgn0037944	487.583	-0.713517	0.156512	-4.55887	5.14299e-06	3.12024e-05	CG6923
FBgn0029526	289.103	-0.744954	0.163415	-4.55867	5.14795e-06	3.12143e-05	CR18166
FBgn0038388	731.354	-0.66743	0.146423	-4.55825	5.15822e-06	3.12584e-05	CG4287
FBgn0005674	6069.11	-0.583783	0.128111	-4.55684	5.19284e-06	3.14376e-05	Aats-glupro
FBgn0019660	13829.7	-0.562253	0.123388	-4.5568	5.19383e-06	3.14376e-05	roX2
FBgn0030063	570.932	-0.618971	0.135855	-4.55611	5.21093e-06	3.15045e-05	CG1789
FBgn0036853	298.887	-0.736152	0.161574	-4.55614	5.21016e-06	3.15045e-05	mRpL21
FBgn0036397	592.134	-0.722222	0.158561	-4.55484	5.24262e-06	3.16777e-05	CG8783
FBgn0052218	321.804	-0.765692	0.1683	-4.54956	5.37589e-06	3.24642e-05	CR32218
FBgn0030748	160.374	-0.850479	0.186959	-4.54902	5.38975e-06	3.2529e-05	Traf-like
FBgn0014023	703.475	-0.617928	0.135869	-4.54795	5.41707e-06	3.26749e-05	mRpL47
FBgn0004133	1260.63	-0.711169	0.156435	-4.54611	5.46458e-06	3.29424e-05	blow
FBgn0035871	2644.84	-0.538925	0.118567	-4.54531	5.48552e-06	3.30495e-05	BI-1
FBgn0086358	1334.65	-0.622254	0.136963	-4.54324	5.53962e-06	3.33562e-05	Tab2
FBgn0030680	692.496	-0.625669	0.13772	-4.54306	5.54438e-06	3.33655e-05	CG8944
FBgn0265191	66.459	-1.0772	0.237141	-4.54245	5.56049e-06	3.34432e-05	Glycogenin
FBgn0033185	641.898	-0.665866	0.146615	-4.54159	5.58325e-06	3.35327e-05	CG1603
FBgn0053971	96.3627	-0.954125	0.210086	-4.54158	5.58329e-06	3.35327e-05	Ir62a
FBgn0086674	1520.53	-0.578833	0.127454	-4.54152	5.58503e-06	3.35327e-05	Tango13
FBgn0039158	356.378	-0.765785	0.168643	-4.54086	5.60243e-06	3.36178e-05	CG6182
FBgn0023516	941.937	-0.704154	0.155082	-4.54051	5.61178e-06	3.36545e-05	Pex5
FBgn0032021	209.569	0.819685	0.180538	4.54024	5.61905e-06	3.36787e-05	CG7781
FBgn0263968	3395.83	-0.613335	0.135108	-4.5396	5.63609e-06	3.37614e-05	nonC
FBgn0034258	27035.7	-0.592359	0.130505	-4.53896	5.65336e-06	3.38454e-05	eIF3-S8
FBgn0031694	1812.65	-0.570282	0.125649	-4.53868	5.6607e-06	3.38699e-05	Cyp4ac2
FBgn0067864	1210.71	-0.606794	0.133704	-4.53835	5.66962e-06	3.39038e-05	Patj
FBgn0037609	790.412	-0.602844	0.132851	-4.53774	5.68594e-06	3.39819e-05	CG9773
FBgn0033187	906.458	-0.625589	0.137894	-4.53673	5.7132e-06	3.41252e-05	CG2144
FBgn0026250	5615.91	-0.559676	0.123394	-4.53568	5.74174e-06	3.42761e-05	eIF-1A
FBgn0036184	399.556	-0.727325	0.160426	-4.5337	5.79592e-06	3.45796e-05	PCID2
FBgn0266711	1105.8	-0.595836	0.131437	-4.53326	5.80805e-06	3.46322e-05	EloC
FBgn0034001	145.338	-0.827003	0.182512	-4.53123	5.86413e-06	3.49466e-05	mRpL41
FBgn0031638	515.337	-0.68981	0.152274	-4.53005	5.89693e-06	3.51219e-05	CG11927
FBgn0037716	588.552	-0.621956	0.137354	-4.52812	5.9512e-06	3.54249e-05	CG8273
FBgn0025469	405.749	-0.665106	0.146888	-4.52797	5.95543e-06	3.54298e-05	slv
FBgn0023518	2014.88	-0.604672	0.133589	-4.52637	6.00062e-06	3.56784e-05	trr
FBgn0034528	839.967	-0.599131	0.132377	-4.52595	6.01234e-06	3.57276e-05	CG11180
FBgn0036028	243.621	-0.779724	0.172292	-4.52559	6.02279e-06	3.57693e-05	CG16717
FBgn0035825	872.025	-0.631425	0.139535	-4.52522	6.03321e-06	3.58108e-05	CG8111
FBgn0261064	495.634	-0.696619	0.154041	-4.52229	6.11747e-06	3.62902e-05	Rbsn-5
FBgn0035207	2616.06	-0.585347	0.129505	-4.51988	6.1874e-06	3.66842e-05	CG9153
FBgn0001225	384.013	-0.772294	0.170876	-4.51961	6.19548e-06	3.67112e-05	Hsp26
FBgn0035721	318.59	-0.686432	0.151903	-4.51889	6.21659e-06	3.68154e-05	CG9948
FBgn0039449	159.429	-0.861066	0.190607	-4.5175	6.25752e-06	3.70367e-05	CG6425
FBgn0040634	33.1413	-1.4047	0.310969	-4.51717	6.26729e-06	3.70735e-05	CG4186
FBgn0002774	1504.32	-0.582668	0.128994	-4.517	6.27211e-06	3.70809e-05	mle
FBgn0039525	18.9572	-1.63202	0.361401	-4.51582	6.30712e-06	3.72667e-05	CG5646
FBgn0033929	3047.41	-0.578516	0.128153	-4.51427	6.35339e-06	3.75e-05	Tfb1
FBgn0039730	603.804	-0.732686	0.162305	-4.51426	6.35379e-06	3.75e-05	CG7903
FBgn0037551	1218.61	-0.582216	0.129	-4.51329	6.3829e-06	3.76504e-05	Gie
FBgn0031119	497.015	-0.639475	0.141726	-4.51205	6.42032e-06	3.78497e-05	CG1812
FBgn0034727	712.97	-0.63127	0.139944	-4.51088	6.45607e-06	3.8039e-05	mRpS29
FBgn0011741	1035.01	-0.637612	0.141416	-4.50876	6.52079e-06	3.83986e-05	Arp6
FBgn0011476	121.724	-0.874536	0.193986	-4.50823	6.53692e-06	3.84718e-05	l(3)neo43
FBgn0013277	232.065	-0.888677	0.197192	-4.50667	6.58544e-06	3.87355e-05	Hsp70Ba
FBgn0039116	723.221	-0.615417	0.136634	-4.50413	6.66465e-06	3.91793e-05	CG10375
FBgn0052133	859.26	-0.616156	0.136803	-4.50395	6.67011e-06	3.91892e-05	ptip
FBgn0037087	535.999	-0.647224	0.143712	-4.50363	6.68025e-06	3.92267e-05	CG7519
FBgn0027086	9912.84	-0.557833	0.123867	-4.5035	6.68434e-06	3.92286e-05	Aats-ile
FBgn0030752	1218	-0.584014	0.129698	-4.50289	6.70346e-06	3.93186e-05	CG9947
FBgn0000257	894.038	-0.60376	0.134097	-4.50241	6.7186e-06	3.93853e-05	car
FBgn0031493	1738.3	-0.569807	0.126564	-4.50211	6.72806e-06	3.94186e-05	CG3605
FBgn0032258	2555.49	-0.569177	0.126436	-4.5017	6.74133e-06	3.94741e-05	CG7456
FBgn0032847	836.401	-0.601046	0.133535	-4.50104	6.76222e-06	3.95552e-05	Taf13
FBgn0033357	1271.29	-0.590519	0.131197	-4.50102	6.76278e-06	3.95552e-05	Tom7
FBgn0032732	570.895	-0.650663	0.14458	-4.50035	6.78401e-06	3.96571e-05	CG15168
FBgn0038324	367.782	-0.669904	0.148872	-4.49985	6.80009e-06	3.97288e-05	CG5038
FBgn0031320	197.325	-0.850769	0.189075	-4.49963	6.80725e-06	3.97484e-05	CG5126
FBgn0004875	1658.38	-0.572728	0.127302	-4.49896	6.82858e-06	3.98506e-05	enc
FBgn0039254	283.786	-0.683636	0.151967	-4.49858	6.84092e-06	3.99003e-05	Nmnat
FBgn0040600	610.284	-0.611133	0.135864	-4.49811	6.85607e-06	3.99663e-05	CG13631
FBgn0004049	859.946	-0.590383	0.131325	-4.4956	6.93725e-06	4.04169e-05	yrt
FBgn0030915	268.397	-0.781463	0.173834	-4.49546	6.94195e-06	4.04216e-05	CG6179
FBgn0053156	203.363	-0.80079	0.178144	-4.49517	6.9513e-06	4.04534e-05	CG33156
FBgn0040928	61.0707	-1.1022	0.245247	-4.49426	6.98132e-06	4.06055e-05	CG15345
FBgn0029118	2364.78	-0.600809	0.133735	-4.49254	7.03774e-06	4.09108e-05	Sucb
FBgn0010417	1035.73	-0.680583	0.151496	-4.49241	7.04233e-06	4.09147e-05	Taf6
FBgn0261549	480.917	-0.651612	0.145065	-4.49186	7.06023e-06	4.09958e-05	rdgA
FBgn0040230	989.399	-0.615789	0.137103	-4.49144	7.0743e-06	4.10546e-05	dbo
FBgn0028429	953.587	-0.61345	0.136601	-4.49082	7.09483e-06	4.11508e-05	I-2
FBgn0030178	241.995	-0.804447	0.179147	-4.49043	7.10804e-06	4.12045e-05	CG2974
FBgn0037719	601.414	-0.571022	0.127189	-4.48957	7.13673e-06	4.13478e-05	bocksbeutel
FBgn0050109	273.042	-0.678983	0.151285	-4.48812	7.18551e-06	4.16073e-05	CG30109
FBgn0036258	8506.9	-0.57169	0.127386	-4.48785	7.19451e-06	4.16131e-05	CG5642
FBgn0037792	1522.25	-0.554634	0.123585	-4.48786	7.19408e-06	4.16131e-05	TAF1B
FBgn0001297	11924.2	-0.580929	0.129478	-4.48671	7.23315e-06	4.18094e-05	kay
FBgn0040324	2007.56	-0.54333	0.121101	-4.48659	7.23729e-06	4.18094e-05	Ephrin
FBgn0265192	531.924	-0.646625	0.144127	-4.48649	7.24048e-06	4.18094e-05	Snp
FBgn0036915	931.903	-0.597429	0.133171	-4.48617	7.25154e-06	4.185e-05	Prp3
FBgn0262169	663.369	0.77715	0.173243	4.48589	7.26108e-06	4.18819e-05	magu
FBgn0032587	2472.76	-0.601583	0.134169	-4.48376	7.33388e-06	4.22784e-05	CG5953
FBgn0038360	765.639	-0.609217	0.135881	-4.48345	7.34474e-06	4.23176e-05	CG9590
FBgn0264539	40.5469	-1.32507	0.295565	-4.48316	7.35448e-06	4.23503e-05	CR43918
FBgn0034002	762.539	-0.615827	0.13737	-4.48299	7.36046e-06	4.23613e-05	CG8079
FBgn0035533	766.494	-0.628306	0.140183	-4.48204	7.39335e-06	4.25271e-05	Cip4
FBgn0030234	501.792	-0.724116	0.161574	-4.48165	7.40685e-06	4.25812e-05	CG15211
FBgn0052407	83.1927	-1.048	0.23391	-4.48035	7.4521e-06	4.28177e-05	CG32407
FBgn0030065	77.7838	-1.08618	0.242478	-4.4795	7.48187e-06	4.2965e-05	CG12075
FBgn0036888	3579.61	-0.555974	0.124121	-4.47929	7.48909e-06	4.29828e-05	CG9330
FBgn0033244	2240.07	-0.544679	0.121648	-4.4775	7.55214e-06	4.33208e-05	CG8726
FBgn0026401	11902.3	-0.492794	0.110087	-4.47639	7.59169e-06	4.35238e-05	Nipped-B
FBgn0035016	1350.7	-0.600135	0.134141	-4.47391	7.68025e-06	4.40072e-05	CG4612
FBgn0031315	239.985	-0.73082	0.163386	-4.47297	7.71398e-06	4.41762e-05	CG14341
FBgn0037478	348.241	-0.773948	0.173038	-4.47271	7.72351e-06	4.42065e-05	CG2656
FBgn0030700	91.6038	-0.956183	0.213874	-4.47079	7.79322e-06	4.4581e-05	CG15914
FBgn0261065	1193.95	-0.604748	0.135272	-4.47061	7.79973e-06	4.45937e-05	Cpsf73
FBgn0039555	1340.2	-0.642614	0.143766	-4.46985	7.82747e-06	4.47278e-05	mRpS22
FBgn0010381	1377.02	0.696436	0.155881	4.46774	7.90493e-06	4.51209e-05	Drs
FBgn0035470	308.809	-0.701981	0.15712	-4.46781	7.90244e-06	4.51209e-05	Ccz1
FBgn0037814	1235.17	-0.596637	0.13356	-4.46719	7.92532e-06	4.52125e-05	CG6325
FBgn0031774	362.155	-0.764192	0.17108	-4.46688	7.93689e-06	4.52537e-05	CG9147
FBgn0011676	207.675	-0.774894	0.173486	-4.46661	7.94682e-06	4.52856e-05	Nos
FBgn0085822	298.421	-1.71365	0.38375	-4.46555	7.98649e-06	4.54867e-05	CR41613
FBgn0034923	566.69	-0.637783	0.142848	-4.46476	8.01575e-06	4.56285e-05	Upf3
FBgn0038058	665.923	-0.588843	0.131908	-4.46404	8.04293e-06	4.57582e-05	CG5608
FBgn0038673	204.049	-0.761152	0.170547	-4.463	8.08211e-06	4.5956e-05	CG14286
FBgn0035691	129.678	-0.892478	0.200015	-4.46206	8.11741e-06	4.61315e-05	CG7386
FBgn0027794	950.971	-0.647856	0.145202	-4.46174	8.12952e-06	4.61752e-05	CG14786
FBgn0053462	1950.3	0.559817	0.125476	4.46154	8.13722e-06	4.61937e-05	CG33462
FBgn0000464	1148.86	-0.611621	0.137111	-4.46078	8.16602e-06	4.63319e-05	Lar
FBgn0003074	5194.14	-0.606261	0.135932	-4.46003	8.19468e-06	4.64693e-05	Pgi
FBgn0263863	969.762	-0.618705	0.13876	-4.45882	8.24133e-06	4.67083e-05	mRpL45
FBgn0011740	1807.1	-0.63995	0.143551	-4.45801	8.27242e-06	4.6859e-05	alpha-Man-II
FBgn0034063	606.933	-0.628158	0.140923	-4.45744	8.29438e-06	4.69579e-05	CG8389
FBgn0035901	530.841	-0.623242	0.139892	-4.45516	8.38309e-06	4.74344e-05	CG6745
FBgn0038475	386.074	-0.678927	0.152422	-4.45428	8.4177e-06	4.76044e-05	Keap1
FBgn0036916	349.723	-0.671492	0.150758	-4.45412	8.42384e-06	4.76132e-05	Mtr3
FBgn0030839	473.261	-0.770581	0.173047	-4.45302	8.46705e-06	4.78315e-05	CG5613
FBgn0036271	1311.55	-0.585688	0.131534	-4.45276	8.47725e-06	4.78632e-05	Pbgs
FBgn0039016	3085.01	-0.582295	0.130838	-4.45051	8.56659e-06	4.83152e-05	Dcr-1
FBgn0051812	183.431	-0.820323	0.184321	-4.45052	8.56615e-06	4.83152e-05	CG31812
FBgn0035432	2529.37	-0.586283	0.131744	-4.45016	8.58045e-06	4.83672e-05	ZnT63C
FBgn0039277	38.7516	-1.31318	0.295113	-4.44976	8.59676e-06	4.84329e-05	CG13650
FBgn0036893	261.445	-0.679576	0.152735	-4.44939	8.61148e-06	4.84896e-05	CG9376
FBgn0038870	1137.27	-0.598602	0.134561	-4.44856	8.64488e-06	4.86514e-05	Oga
FBgn0030507	253.88	-0.770672	0.173261	-4.44803	8.66602e-06	4.87177e-05	CG11164
FBgn0039301	340.198	-0.786587	0.176836	-4.44811	8.66278e-06	4.87177e-05	Nup37
FBgn0029152	2148.38	-0.55535	0.124908	-4.44607	8.74538e-06	4.91373e-05	Mkrn1
FBgn0000032	848.117	-0.635616	0.14306	-4.443	8.87134e-06	4.97914e-05	Acph-1
FBgn0032398	3023.46	-0.550484	0.123897	-4.44307	8.86838e-06	4.97914e-05	CG6766
FBgn0051538	170.287	-0.815271	0.183509	-4.44267	8.88488e-06	4.98405e-05	CG31538
FBgn0032863	526.305	-0.667696	0.150309	-4.44217	8.90579e-06	4.99309e-05	Cdc23
FBgn0035248	131.517	-0.857013	0.192961	-4.44137	8.9386e-06	5.00627e-05	CG13919
FBgn0039403	150.676	-0.84594	0.190468	-4.44137	8.9389e-06	5.00627e-05	Sld5
FBgn0026207	1555.77	-0.571075	0.128614	-4.44021	8.98694e-06	5.03047e-05	mbo
FBgn0034814	448.055	-0.673511	0.1517	-4.43975	9.00652e-06	5.03872e-05	CG9890
FBgn0036892	3294.36	-0.536447	0.120847	-4.43908	9.03461e-06	5.05172e-05	Lon
FBgn0052100	219.756	-0.781056	0.176006	-4.43767	9.09362e-06	5.08199e-05	CG32100
FBgn0039115	373.326	-0.752368	0.169548	-4.4375	9.10101e-06	5.08339e-05	CG10214
FBgn0015794	741.784	-0.622731	0.140397	-4.43549	9.18638e-06	5.12832e-05	Rab18
FBgn0038474	574.191	-0.638988	0.144066	-4.43537	9.19145e-06	5.1284e-05	mRpS11
FBgn0023526	905.893	-0.671949	0.151531	-4.43439	9.23324e-06	5.14346e-05	CG2865
FBgn0030758	933.276	-0.590277	0.133113	-4.4344	9.23304e-06	5.14346e-05	CanA-14F
FBgn0053217	512.009	-0.788761	0.177873	-4.43441	9.23229e-06	5.14346e-05	CG33217
FBgn0262945	1230.7	-0.655446	0.147827	-4.43387	9.2555e-06	5.1531e-05	CR43264
FBgn0086695	329.051	-0.668432	0.150778	-4.43322	9.28355e-06	5.16596e-05	hd
FBgn0264491	663.564	-0.584753	0.131908	-4.43303	9.29191e-06	5.16785e-05	how
FBgn0033916	1084.78	-0.614467	0.138619	-4.43277	9.30309e-06	5.17131e-05	CG8494
FBgn0025519	841.136	-0.636515	0.143602	-4.43251	9.31445e-06	5.17486e-05	fidipidine
FBgn0263864	1802.56	-0.558627	0.126052	-4.43173	9.34787e-06	5.19066e-05	Dark
FBgn0037026	1042.47	-0.628252	0.141822	-4.42987	9.4288e-06	5.23281e-05	CG3634
FBgn0021818	2472.87	-0.548247	0.123816	-4.4279	9.51533e-06	5.27802e-05	cnk
FBgn0032150	111.283	-0.90945	0.205404	-4.42762	9.52788e-06	5.28217e-05	CG13123
FBgn0037466	1154.98	-0.616227	0.139211	-4.42657	9.57415e-06	5.305e-05	CG1965
FBgn0026433	469.522	-0.660358	0.149197	-4.42608	9.59598e-06	5.31426e-05	Grip128
FBgn0034351	413.201	-0.712316	0.160946	-4.4258	9.60863e-06	5.31845e-05	CG5190
FBgn0031216	2948.73	-0.558298	0.126154	-4.42554	9.62002e-06	5.31909e-05	Zir
FBgn0032382	440.693	-0.77186	0.174406	-4.42566	9.61496e-06	5.31909e-05	Mal-B2
FBgn0043002	507.188	-0.650454	0.147108	-4.42159	9.79751e-06	5.41436e-05	Chrac-14
FBgn0005278	9584.69	-0.539829	0.122104	-4.42107	9.82119e-06	5.42457e-05	Sam-S
FBgn0028479	6172.58	-0.590905	0.133721	-4.41894	9.91866e-06	5.4755e-05	Mtpalpha
FBgn0036927	15.5816	-1.63037	0.368977	-4.41862	9.93329e-06	5.48067e-05	CG7433
FBgn0041184	10886.7	-0.62328	0.14109	-4.41762	9.97956e-06	5.50329e-05	Socs36E
FBgn0032883	965.862	-0.57731	0.130737	-4.4158	1.00636e-05	5.54671e-05	CG9323
FBgn0035205	3292.25	-0.551341	0.12487	-4.4153	1.00869e-05	5.55661e-05	CG2469
FBgn0031012	325.149	-0.652811	0.14786	-4.41505	1.00988e-05	5.56023e-05	CG8051
FBgn0052262	163.269	-0.793196	0.179718	-4.41356	1.01685e-05	5.59563e-05	CG32262
FBgn0027492	3159.52	-0.556741	0.126159	-4.41302	1.01939e-05	5.60212e-05	wdb
FBgn0031011	2710.77	-0.56723	0.128537	-4.41299	1.01953e-05	5.60212e-05	CG8034
FBgn0037901	1056.76	-0.643744	0.145879	-4.41285	1.02018e-05	5.60212e-05	CG6744
FBgn0052485	430.535	-0.641719	0.145418	-4.41292	1.01984e-05	5.60212e-05	CG32485
FBgn0028514	2155.37	-0.604706	0.137065	-4.41181	1.0251e-05	5.62322e-05	CG4793
FBgn0051865	158.498	-0.894411	0.202729	-4.41185	1.02489e-05	5.62322e-05	Ada1-1
FBgn0267470	120.842	-0.884716	0.200571	-4.41099	1.02899e-05	5.64155e-05	CR45820
FBgn0037855	867.322	-0.563011	0.127645	-4.41076	1.03007e-05	5.64452e-05	CG6621
FBgn0031217	2272.86	-0.577679	0.130983	-4.41033	1.03215e-05	5.65297e-05	CG11377
FBgn0024188	813.531	-0.565102	0.128173	-4.40889	1.03902e-05	5.6876e-05	san
FBgn0004391	2241.04	-0.595784	0.135144	-4.40851	1.04084e-05	5.69458e-05	shtd
FBgn0013303	741.076	-0.577399	0.131013	-4.40719	1.04721e-05	5.72639e-05	Nca
FBgn0050011	4709.38	-0.572016	0.12982	-4.40623	1.05184e-05	5.74871e-05	gem
FBgn0002069	7886.8	-0.566882	0.128741	-4.40327	1.06631e-05	5.82166e-05	Aats-asp
FBgn0027951	2929.8	-0.565877	0.128511	-4.40334	1.06594e-05	5.82166e-05	MTA1-like
FBgn0025574	868.433	-0.572035	0.129916	-4.4031	1.06715e-05	5.82323e-05	Pli
FBgn0033005	3866.42	-0.50762	0.115304	-4.40245	1.07037e-05	5.83773e-05	CG3107
FBgn0003268	5864.4	-0.569934	0.129492	-4.4013	1.07603e-05	5.8655e-05	rod
FBgn0064766	2499.38	-0.559899	0.127229	-4.40072	1.07893e-05	5.8752e-05	CG7600
FBgn0260747	1670.96	-0.615899	0.139952	-4.40078	1.07864e-05	5.8752e-05	CG5010
FBgn0039189	464.206	-0.696423	0.158331	-4.39853	1.08986e-05	5.92852e-05	CG18528
FBgn0266464	2198.69	-0.608118	0.138253	-4.39859	1.08957e-05	5.92852e-05	Nsf2
FBgn0026323	1759.4	-0.540636	0.122957	-4.39695	1.09785e-05	5.96884e-05	Tak1
FBgn0261822	5663.98	-0.545011	0.123958	-4.39675	1.09882e-05	5.97098e-05	Bsg
FBgn0010583	1178.39	-0.596145	0.135598	-4.39641	1.10054e-05	5.97409e-05	dock
FBgn0037535	381.236	-0.689775	0.156895	-4.39642	1.10053e-05	5.97409e-05	CG14463
FBgn0030137	211.289	-0.818948	0.186306	-4.39572	1.10408e-05	5.99018e-05	CG15317
FBgn0030683	227.872	-0.779107	0.177251	-4.39551	1.10513e-05	5.99277e-05	CG8239
FBgn0036761	950.695	-0.592337	0.134767	-4.39525	1.10644e-05	5.99678e-05	MED19
FBgn0051950	179.534	-0.814529	0.185338	-4.39482	1.10862e-05	6.00547e-05	CG31950
FBgn0031628	120.39	-0.873254	0.198749	-4.39375	1.1141e-05	6.03198e-05	CG3294
FBgn0027535	1684.07	-0.569722	0.129714	-4.39215	1.12237e-05	6.07046e-05	botv
FBgn0034237	18866.5	-0.573287	0.130523	-4.39224	1.12188e-05	6.07046e-05	eIF3-S9
FBgn0033092	205.773	-0.776609	0.176836	-4.3917	1.12469e-05	6.07984e-05	CG9422
FBgn0263745	281.339	-0.693363	0.157933	-4.39023	1.13232e-05	6.11792e-05	CR43670
FBgn0035471	1574.36	-0.524505	0.119565	-4.38679	1.15037e-05	6.21143e-05	Sc2
FBgn0035689	882.705	-0.643565	0.146708	-4.3867	1.15082e-05	6.21143e-05	CG7376
FBgn0034734	1489.19	-0.595694	0.135802	-4.3865	1.15191e-05	6.2141e-05	CG4554
FBgn0026787	1297.87	-0.581545	0.132628	-4.38479	1.16097e-05	6.25974e-05	Nhe1
FBgn0034271	1119.64	-0.60529	0.138053	-4.38447	1.16267e-05	6.2624e-05	CG4996
FBgn0039337	330.549	-0.683067	0.155792	-4.38449	1.16259e-05	6.2624e-05	MED28
FBgn0039467	5971.43	-0.569718	0.129959	-4.38383	1.16613e-05	6.27783e-05	CG14253
FBgn0035150	2682.33	-0.554046	0.126388	-4.38368	1.1669e-05	6.2787e-05	Rev1
FBgn0036039	527.441	-0.618637	0.14118	-4.38192	1.17639e-05	6.32327e-05	Naa60
FBgn0036053	7618.05	-0.563077	0.128498	-4.38199	1.176e-05	6.32327e-05	iPLA2-VIA
FBgn0264607	2158.82	-0.50375	0.114965	-4.38178	1.17713e-05	6.32395e-05	CaMKII
FBgn0086605	940.087	-0.588448	0.134302	-4.38154	1.17844e-05	6.32773e-05	CG9853
FBgn0031484	825.933	-0.593642	0.135515	-4.38063	1.18339e-05	6.34955e-05	CG3165
FBgn0034422	239.566	-0.750846	0.171404	-4.38056	1.18372e-05	6.34955e-05	CG7137
FBgn0030524	214.262	-0.807296	0.184303	-4.38026	1.18537e-05	6.3551e-05	CG10993
FBgn0039304	1181.27	-0.588208	0.134387	-4.37698	1.20335e-05	6.44822e-05	CG10425
FBgn0035371	1794.43	-0.576478	0.131746	-4.37567	1.21062e-05	6.48383e-05	CG9977
FBgn0020930	1160.12	-0.599532	0.137061	-4.37421	1.21873e-05	6.52389e-05	Dgkepsilon
FBgn0266836	11.7811	-1.69208	0.386952	-4.37284	1.22642e-05	6.56172e-05	CR45298
FBgn0265523	17727.3	-0.582813	0.133309	-4.37189	1.23173e-05	6.58673e-05	Smr
FBgn0026080	464.964	-0.642388	0.147004	-4.36988	1.24317e-05	6.63801e-05	Tip60
FBgn0030208	1652.1	-0.53003	0.121292	-4.36987	1.24323e-05	6.63801e-05	PPP4R2r
FBgn0036549	212.371	-0.726485	0.166246	-4.36993	1.24285e-05	6.63801e-05	CG10516
FBgn0025885	10221.3	-0.608307	0.139222	-4.36932	1.24636e-05	6.6513e-05	Inos
FBgn0032801	450.508	-0.604806	0.138445	-4.36857	1.25063e-05	6.67066e-05	CG10165
FBgn0033616	452.201	-0.637856	0.146047	-4.36746	1.25703e-05	6.70135e-05	CG7745
FBgn0261808	1692.51	-0.683434	0.156524	-4.36632	1.26355e-05	6.73266e-05	cu
FBgn0028926	272.74	-0.721414	0.165259	-4.36534	1.26924e-05	6.75956e-05	NC2beta
FBgn0262954	1013.98	-0.530206	0.12148	-4.36454	1.27392e-05	6.78098e-05	Rpb12
FBgn0033528	828.349	-0.594922	0.13634	-4.3635	1.27996e-05	6.80968e-05	trsn
FBgn0035711	26.4879	-1.41963	0.325453	-4.36202	1.28866e-05	6.85248e-05	CG8519
FBgn0001179	1385.59	-0.54641	0.125274	-4.36171	1.2905e-05	6.85873e-05	hay
FBgn0020224	1368.49	-0.523297	0.119982	-4.36146	1.29199e-05	6.86314e-05	Cbl
FBgn0264751	476.368	-0.679403	0.155819	-4.36022	1.29933e-05	6.89861e-05	CG44009
FBgn0039205	180.23	-0.815963	0.187164	-4.3596	1.303e-05	6.91457e-05	CG13623
FBgn0036565	1548.01	-0.546467	0.125361	-4.35915	1.30567e-05	6.92524e-05	CG5235
FBgn0052418	331.428	-0.67097	0.154023	-4.35631	1.32274e-05	7.01223e-05	vito
FBgn0030263	3805.63	-0.593162	0.136176	-4.35585	1.32549e-05	7.02321e-05	CG2076
FBgn0003042	406.203	-0.611245	0.140337	-4.35556	1.32725e-05	7.02895e-05	Pc
FBgn0004638	2113.62	-0.541932	0.124429	-4.35534	1.32862e-05	7.03262e-05	drk
FBgn0030876	190.072	-0.738216	0.169532	-4.35445	1.33404e-05	7.05775e-05	CG6762
FBgn0267508	608.331	-1.55127	0.356281	-4.35405	1.33644e-05	7.06686e-05	28SrRNA-Psi:CR45848
FBgn0028837	923.49	-0.605586	0.1391	-4.3536	1.33922e-05	7.07798e-05	CSN6
FBgn0032388	3920.2	-0.54306	0.124782	-4.35207	1.3486e-05	7.1239e-05	CG6686
FBgn0034634	252.369	-0.767969	0.176496	-4.35119	1.35401e-05	7.14889e-05	CG10494
FBgn0035244	1463	-0.628176	0.144383	-4.35076	1.35665e-05	7.1592e-05	ABCB7
FBgn0266369	965.398	-0.605554	0.139195	-4.35039	1.35893e-05	7.16756e-05	Mtp
FBgn0024956	551.457	-0.648696	0.149127	-4.34997	1.36159e-05	7.17796e-05	Mat1
FBgn0051363	6134.9	-0.520619	0.119726	-4.34843	1.37113e-05	7.22463e-05	Jupiter
FBgn0263005	138.266	-0.832784	0.191537	-4.34791	1.37442e-05	7.23831e-05	CG43313
FBgn0036985	618.74	0.639235	0.147069	4.3465	1.38327e-05	7.27898e-05	zye
FBgn0040075	1742.93	-0.569506	0.131028	-4.34645	1.38359e-05	7.27898e-05	rept
FBgn0263391	4964.6	-0.520489	0.119753	-4.34635	1.38424e-05	7.27898e-05	hts
FBgn0261641	1935.99	-0.545598	0.125562	-4.34524	1.3912e-05	7.31189e-05	CG42724
FBgn0250906	4492.83	-0.619522	0.142593	-4.34469	1.39475e-05	7.32682e-05	Pgk
FBgn0034368	2472.85	-0.515763	0.118726	-4.34413	1.39828e-05	7.33799e-05	CG5482
FBgn0085203	63.5245	-1.12319	0.258548	-4.34421	1.39779e-05	7.33799e-05	CG34174
FBgn0030789	527.45	-0.660471	0.152048	-4.34382	1.40024e-05	7.34458e-05	Rrp45
FBgn0053977	420.951	-0.62674	0.144287	-4.34369	1.40107e-05	7.34521e-05	CG33977
FBgn0010333	2666.1	-0.572251	0.131763	-4.34303	1.40533e-05	7.36382e-05	Rac1
FBgn0032329	380.556	-0.646714	0.148945	-4.34198	1.41207e-05	7.39545e-05	Art8
FBgn0000352	1920.81	-0.582031	0.134072	-4.34119	1.41715e-05	7.41458e-05	cos
FBgn0033907	501.006	-0.64063	0.14757	-4.3412	1.41706e-05	7.41458e-05	mRpS16
FBgn0028507	979.275	-0.682067	0.157223	-4.33822	1.43642e-05	7.51166e-05	CG3793
FBgn0011828	474.26	0.687058	0.158412	4.33717	1.44329e-05	7.5438e-05	Pxn
FBgn0051445	472.058	-0.652117	0.150367	-4.33683	1.44556e-05	7.55183e-05	CG31445
FBgn0052243	2847.39	-0.500712	0.115462	-4.33658	1.44716e-05	7.5564e-05	CG32243
FBgn0011592	13559.7	-0.583285	0.134538	-4.33547	1.45452e-05	7.59106e-05	fra
FBgn0087007	503.517	-0.624505	0.144148	-4.33238	1.47506e-05	7.69439e-05	bbg
FBgn0039135	1266.39	-0.586785	0.1355	-4.33053	1.48754e-05	7.75558e-05	CG13603
FBgn0039114	697.943	-0.609766	0.140818	-4.33018	1.48988e-05	7.76393e-05	Lsd-1
[truncated: 3,996 more rows]

## Sheet: dBRD4_RNAi_DESeq2_DE
	baseMean	log2FoldChange	lfcSE	stat	pvalue	padj	gene_names
FBgn0036007	5895.5	-3.39038	0.11264	-30.0992	4.95735e-199	5.32122e-195	path
FBgn0032140	2791.06	-3.34902	0.117805	-28.4284	9.01607e-178	4.83892e-174	CG13117
FBgn0035089	704.011	-4.70242	0.174136	-27.0044	1.31275e-160	4.69702e-157	Phk-3
FBgn0034407	9487	3.36534	0.126476	26.6084	5.42277e-156	1.4552e-152	DptB
FBgn0051092	1424.97	-4.16145	0.15801	-26.3366	7.30053e-153	1.56728e-149	LpR2
FBgn0053462	739.993	-3.93688	0.149542	-26.3262	9.61455e-153	1.72004e-149	CG33462
FBgn0037788	3981.75	-2.49584	0.110604	-22.5654	9.47737e-113	1.45329e-109	CG3940
FBgn0034638	857.298	-3.28397	0.146488	-22.418	2.62713e-111	3.52495e-108	CG10433
FBgn0261260	28194.7	-3.17697	0.142819	-22.2447	1.26839e-109	1.51277e-106	mgl
FBgn0001258	3938.83	-2.92825	0.131925	-22.1964	3.72094e-109	3.99406e-106	ImpL3
FBgn0082585	1522.99	-3.19916	0.144429	-22.1504	1.03386e-108	1.00886e-105	sprt
FBgn0052091	629.514	-3.40971	0.162404	-20.9953	7.24383e-98	6.47961e-95	CG32091
FBgn0033875	3258.3	-3.11745	0.14932	-20.8776	8.55327e-97	7.06237e-94	CG6357
FBgn0016930	1401.96	-2.69012	0.129759	-20.7317	1.79404e-95	1.37551e-92	Dyrk2
FBgn0039155	375.854	-3.76852	0.183178	-20.573	4.79078e-94	3.42829e-91	Kal1
FBgn0031307	745.844	-3.63772	0.177006	-20.5514	7.4735e-94	5.01378e-91	MFS3
FBgn0051324	841.479	-2.93595	0.144639	-20.2984	1.3273e-91	8.38071e-89	CG31324
FBgn0053460	456.468	-2.97477	0.148937	-19.9733	9.40094e-89	5.60609e-86	CG33460
FBgn0035173	2384.82	-2.64316	0.134724	-19.6191	1.06238e-85	6.00188e-83	CG13907
FBgn0014469	271.522	-4.10851	0.210625	-19.5063	9.70091e-85	4.99508e-82	Cyp4e2
FBgn0034200	298.831	-3.33105	0.170771	-19.506	9.77238e-85	4.99508e-82	CG11395
FBgn0063492	982.26	-2.55651	0.131756	-19.4034	7.22372e-84	3.52452e-81	GstE8
FBgn0027578	3790.15	-2.45135	0.127011	-19.3003	5.34407e-83	2.49405e-80	CG14526
FBgn0038053	3846.09	-2.65988	0.138081	-19.2632	1.09347e-82	4.89055e-80	CG18549
FBgn0037153	279.962	-3.43411	0.180469	-19.0288	9.85352e-81	4.23071e-78	olf413
FBgn0263041	192.705	-4.94301	0.261968	-18.8687	2.06155e-79	8.51103e-77	CG43336
FBgn0052982	1268.56	-2.32335	0.123295	-18.8438	3.3064e-79	1.31448e-76	CG32982
FBgn0034198	666.573	-2.61809	0.138993	-18.8362	3.81434e-79	1.46226e-76	CG11400
FBgn0014949	1720.95	2.62926	0.140115	18.7651	1.45815e-78	5.39718e-76	btn
FBgn0031914	3219.21	-2.75149	0.147079	-18.7076	4.29625e-78	1.5372e-75	CG5973
FBgn0039613	1951.35	-2.29847	0.123359	-18.6324	1.75612e-77	6.08069e-75	CG14527
FBgn0261258	7431.64	-2.49137	0.13445	-18.5301	1.18034e-76	3.95929e-74	rgn
FBgn0031694	1171.71	-2.21274	0.119482	-18.5194	1.43989e-76	4.68356e-74	Cyp4ac2
FBgn0063491	1295.47	-2.71671	0.147487	-18.42	9.08003e-76	2.86662e-73	GstE9
FBgn0010388	1177.82	3.09861	0.16883	18.3535	3.09519e-75	9.49252e-73	Dro
FBgn0000395	1236.64	-2.28798	0.124888	-18.3202	5.71006e-75	1.70255e-72	cv-2
FBgn0010246	1726.57	-2.38748	0.130651	-18.2737	1.33939e-74	3.88566e-72	Myo61F
FBgn0032364	1644.19	-2.11781	0.116097	-18.2418	2.40545e-74	6.79475e-72	CG4970
FBgn0020416	4538.69	-2.51713	0.138054	-18.2329	2.82913e-74	7.78665e-72	Idgf1
FBgn0032178	489.879	-2.95996	0.16315	-18.1426	1.47033e-73	3.94563e-71	Spn31A
FBgn0036764	1452.51	-2.41599	0.133398	-18.1112	2.60116e-73	6.80995e-71	CG5535
FBgn0032024	3486.31	-2.06929	0.115038	-17.9879	2.42355e-72	6.19389e-70	CG14273
FBgn0033980	609.099	-2.53324	0.141966	-17.844	3.21869e-71	8.03475e-69	Cyp6a20
FBgn0265274	229.303	-3.83063	0.215134	-17.8058	6.37513e-71	1.55524e-68	Inx3
FBgn0039321	392.726	-3.09724	0.175139	-17.6845	5.52011e-70	1.31673e-67	CG10550
FBgn0034709	31939.7	-2.37602	0.13552	-17.5325	8.08851e-69	1.88744e-66	Swim
FBgn0000180	264.701	-3.47948	0.199507	-17.4404	4.07133e-68	9.29822e-66	bib
FBgn0038832	541.956	-2.58796	0.148592	-17.4165	6.18139e-68	1.38231e-65	CG15695
FBgn0034396	756.34	-2.46364	0.142874	-17.2434	1.25358e-66	2.74611e-64	CG15097
FBgn0036502	294.39	-2.87382	0.167578	-17.1492	6.37324e-66	1.36821e-63	CG7841
FBgn0063494	2346.82	-2.21688	0.129323	-17.1422	7.189e-66	1.51307e-63	GstE6
FBgn0243514	3605.66	-2.33536	0.136894	-17.0596	2.9636e-65	6.11755e-63	eater
FBgn0031805	214.537	-3.82829	0.224677	-17.0391	4.21503e-65	8.53663e-63	CG9505
FBgn0040813	43832.6	2.0988	0.124906	16.803	2.31825e-63	4.60817e-61	Nplp2
FBgn0028425	7678.46	-1.99043	0.119604	-16.6419	3.46654e-62	6.76543e-60	JhI-21
FBgn0266418	1380.23	-2.36703	0.142391	-16.6234	4.71898e-62	9.04527e-60	wake
FBgn0020415	7626.89	-1.88092	0.113855	-16.5203	2.61961e-61	4.93314e-59	Idgf2
FBgn0010381	538.645	-2.52509	0.153102	-16.4929	4.12627e-61	7.63644e-59	Drs
FBgn0041607	975.336	-1.97384	0.1204	-16.3941	2.10814e-60	3.83539e-58	asparagine-synthetase
FBgn0050046	1880.04	-2.20845	0.134838	-16.3785	2.72474e-60	4.87456e-58	CG30046
FBgn0266311	450.072	-2.4414	0.150765	-16.1935	5.60643e-59	9.86548e-57	CR44976
FBgn0003447	233.82	-3.00617	0.188455	-15.9517	2.77402e-57	4.80264e-55	sn
FBgn0052320	265.006	-2.71164	0.170531	-15.9012	6.2144e-57	1.05881e-54	CG32320
FBgn0031389	1639.76	-1.97542	0.124604	-15.8535	1.32924e-56	2.22938e-54	CG4259
FBgn0020269	358.998	-2.63391	0.166793	-15.7915	3.55932e-56	5.87781e-54	mspo
FBgn0034199	350.659	-2.66969	0.171267	-15.5879	8.7979e-55	1.43086e-52	Gbp
FBgn0039207	3316.88	-1.85657	0.119285	-15.5641	1.27647e-54	2.04501e-52	CG5789
FBgn0040259	825.913	-2.09744	0.134933	-15.5443	1.73781e-54	2.74318e-52	Ugt86Da
FBgn0262563	266.314	-2.62773	0.169195	-15.5308	2.14786e-54	3.34133e-52	CG43103
FBgn0051361	977.748	-2.29234	0.147793	-15.5104	2.9487e-54	4.52162e-52	dpr17
FBgn0030796	1186.23	-2.63776	0.170993	-15.4261	1.09229e-53	1.65136e-51	CG4829
FBgn0036891	6234.85	-1.6623	0.107793	-15.4212	1.1788e-53	1.75739e-51	CG9372
FBgn0025525	499.253	-2.63816	0.172306	-15.3109	6.46159e-53	9.50119e-51	bab2
FBgn0030588	4228.28	-1.93535	0.126518	-15.2971	7.99667e-53	1.15995e-50	CG9521
FBgn0031470	2932.06	-2.01673	0.133015	-15.1617	6.34412e-52	9.0797e-50	CG18557
FBgn0038660	531.611	-2.12824	0.140984	-15.0956	1.7316e-51	2.44566e-49	CG14291
FBgn0035767	340.03	-2.46505	0.164486	-14.9864	9.01339e-51	1.25649e-48	CG8596
FBgn0034880	322.86	-2.35267	0.158503	-14.8431	7.71338e-50	1.06148e-47	ItgalphaPS5
FBgn0031701	4936.89	-2.44291	0.166389	-14.6819	8.41402e-49	1.12895e-46	TotM
FBgn0051445	298.344	-2.58045	0.175753	-14.6822	8.38098e-49	1.12895e-46	CG31445
FBgn0260746	5076.29	-1.82607	0.124446	-14.6736	9.52281e-49	1.26195e-46	Ect3
FBgn0010043	274.478	-2.51311	0.171653	-14.6407	1.54531e-48	2.02284e-46	GstD7
FBgn0086901	5646.78	-1.89334	0.12989	-14.5765	3.96139e-48	5.12308e-46	cv-c
FBgn0039464	1217.87	-2.19729	0.150787	-14.5721	4.2257e-48	5.39985e-46	CG6330
FBgn0015522	204.332	-2.8263	0.19496	-14.4968	1.26917e-47	1.60274e-45	olf186-M
FBgn0037720	909.477	-2.00723	0.138565	-14.4859	1.48815e-47	1.85742e-45	CG8312
FBgn0022355	3538.61	-2.11952	0.146456	-14.4721	1.81757e-47	2.24251e-45	Tsf1
FBgn0264089	7268.15	-2.18674	0.151776	-14.4077	4.62871e-47	5.64597e-45	sli
FBgn0039682	437.983	-2.03167	0.142212	-14.2862	2.66837e-46	3.21823e-44	Obp99c
FBgn0025814	1001.47	-1.85418	0.130355	-14.224	6.50145e-46	7.75406e-44	Mgstl
FBgn0005636	796.103	2.2272	0.156956	14.19	1.05644e-45	1.24614e-43	nvy
FBgn0028424	1036.97	-1.90578	0.134335	-14.1867	1.10691e-45	1.29147e-43	JhI-26
FBgn0003308	259.269	-2.3159	0.163258	-14.1855	1.12684e-45	1.30059e-43	ry
FBgn0001142	688.433	-2.12449	0.150168	-14.1474	1.93715e-45	2.21206e-43	Gs1
FBgn0004507	3236.02	-1.90966	0.136977	-13.9415	3.54568e-44	4.00625e-42	GlyP
FBgn0015777	1763.08	-1.71932	0.123394	-13.9335	3.96303e-44	4.43116e-42	nrv2
FBgn0032078	7501.15	-1.60915	0.115659	-13.9129	5.29015e-44	5.85407e-42	C1GalTA
FBgn0012042	671.517	2.01018	0.144589	13.9028	6.09176e-44	6.67234e-42	AttA
FBgn0039844	397.783	-2.55707	0.183984	-13.8983	6.48192e-44	7.02797e-42	CG1607
FBgn0052170	555.093	-2.06818	0.149775	-13.8086	2.2623e-43	2.42835e-41	CG32170
FBgn0032694	4332.83	-1.91306	0.138556	-13.8071	2.308e-43	2.45288e-41	MESR3
FBgn0051145	1256.04	-1.94124	0.141115	-13.7564	4.66117e-43	4.9052e-41	CG31145
FBgn0033584	957.876	-1.90278	0.138664	-13.7222	7.472e-43	7.78684e-41	CG7737
FBgn0036857	431.164	-2.1322	0.155392	-13.7214	7.56285e-43	7.80574e-41	CG9629
FBgn0039108	7064.97	-1.472	0.107349	-13.7123	8.57119e-43	8.76221e-41	CG10232
FBgn0086913	298.711	-2.28053	0.168113	-13.5655	6.41611e-42	6.49722e-40	Rab26
FBgn0027836	3570.93	-1.76545	0.130361	-13.5427	8.74548e-42	8.77327e-40	Dgp-1
FBgn0035656	215.919	-2.42944	0.179814	-13.5108	1.34992e-41	1.34167e-39	CG10479
FBgn0261547	538.717	-2.02912	0.15035	-13.496	1.65156e-41	1.62641e-39	Exn
FBgn0002719	9502.55	-1.59242	0.1184	-13.4495	3.09896e-41	3.02402e-39	Men
FBgn0034639	130.09	-3.19528	0.238459	-13.3997	6.0709e-41	5.87072e-39	CG15673
FBgn0036862	374.923	-2.1157	0.158548	-13.3442	1.27953e-40	1.22629e-38	Gbs-76A
FBgn0038652	401.391	-2.20463	0.165924	-13.287	2.75362e-40	2.6157e-38	CG7720
FBgn0003071	2297.23	-1.78726	0.135594	-13.181	1.12925e-39	1.06328e-37	Pfk
FBgn0013718	1436.12	-1.63551	0.12449	-13.1377	2.0021e-39	1.86874e-37	nuf
FBgn0038198	90.239	-3.55695	0.271009	-13.1249	2.37223e-39	2.19513e-37	Npc2b
FBgn0038716	95.7558	-3.49881	0.267027	-13.1028	3.17235e-39	2.91043e-37	CG7342
FBgn0263773	1923.43	-1.77453	0.13567	-13.0797	4.30278e-39	3.91407e-37	fok
FBgn0041581	2570.1	1.82016	0.139187	13.077	4.45551e-39	4.01894e-37	AttB
FBgn0040765	1116.2	-1.64963	0.12621	-13.0706	4.84872e-39	4.33718e-37	luna
FBgn0034870	289.667	-2.28575	0.175453	-13.0277	8.5089e-39	7.54831e-37	CG13559
FBgn0086355	2831.12	-1.72631	0.13359	-12.9224	3.36273e-38	2.95865e-36	Tpi
FBgn0033113	1068.18	-1.4678	0.113625	-12.9179	3.56846e-38	3.11413e-36	Spn42Dc
FBgn0037560	285.889	-2.09866	0.16249	-12.9156	3.67481e-38	3.18108e-36	CR18228
FBgn0031589	2270.66	-1.55724	0.120712	-12.9005	4.47246e-38	3.84059e-36	CG3714
FBgn0038679	347.44	-1.91373	0.148614	-12.8772	6.05286e-38	5.15646e-36	CG6040
FBgn0032726	84.3112	4.3207	0.336119	12.8547	8.0964e-38	6.84305e-36	CG10621
FBgn0010041	435.735	-1.83015	0.142585	-12.8355	1.03759e-37	8.7012e-36	GstD5
FBgn0027070	364.518	-2.01574	0.157681	-12.7837	2.02336e-37	1.68362e-35	CG17322
FBgn0261861	159.844	-2.63725	0.206597	-12.7652	2.56563e-37	2.11842e-35	CG42790
FBgn0053099	106.225	-3.08761	0.242051	-12.756	2.88494e-37	2.36388e-35	CG33099
FBgn0040099	163.094	-2.41767	0.190168	-12.7133	4.98529e-37	4.05395e-35	lectin-28C
FBgn0265048	8518.34	-1.73448	0.137493	-12.615	1.74506e-36	1.40838e-34	cv-d
FBgn0032713	215.299	-2.28842	0.181591	-12.602	2.0573e-36	1.64799e-34	CG17323
FBgn0031327	113.926	-3.39118	0.269272	-12.5939	2.28258e-36	1.81491e-34	CG5397
FBgn0050090	111.082	-3.02905	0.241006	-12.5683	3.15249e-36	2.48815e-34	CG30090
FBgn0035216	1442.58	-1.38118	0.110094	-12.5454	4.2106e-36	3.29902e-34	CG9168
FBgn0035539	152.642	-2.6782	0.213763	-12.5288	5.19304e-36	4.03928e-34	slow
FBgn0034988	1123.97	-1.61137	0.128775	-12.5131	6.33345e-36	4.89089e-34	cN-IIIB
FBgn0266376	766.297	-1.70472	0.13707	-12.4369	1.6482e-35	1.2637e-33	CR45018
FBgn0264324	3960.46	-1.68076	0.135971	-12.3612	4.23801e-35	3.2263e-33	spg
FBgn0032066	188.011	-2.29391	0.185781	-12.3474	5.02982e-35	3.80212e-33	CG9463
FBgn0029147	985.522	-1.56849	0.12705	-12.3455	5.1514e-35	3.86679e-33	NtR
FBgn0266084	894.453	-1.62052	0.131477	-12.3255	6.60479e-35	4.92332e-33	Fhos
FBgn0052185	2859.99	1.70934	0.13903	12.2948	9.65993e-35	7.15102e-33	edin
FBgn0030245	4248.1	-1.54674	0.125997	-12.2759	1.21966e-34	8.96701e-33	CG1637
FBgn0033649	515.605	-1.83294	0.149326	-12.2748	1.23699e-34	9.03256e-33	pyr
FBgn0032025	371.099	-2.03219	0.16612	-12.2333	2.06341e-34	1.49653e-32	CG7778
FBgn0259923	70.8814	-3.72346	0.306157	-12.1619	4.95669e-34	3.57081e-32	2019-09-04
FBgn0035343	91.7134	-3.12508	0.257454	-12.1384	6.60925e-34	4.72958e-32	CG16762
FBgn0011828	806.284	1.95419	0.161104	12.13	7.32144e-34	5.20452e-32	Pxn
FBgn0262508	142.102	-2.44535	0.201629	-12.128	7.5088e-34	5.30259e-32	CG43078
FBgn0031717	396.41	-1.742	0.143727	-12.1202	8.25115e-34	5.78875e-32	Oscillin
FBgn0267792	1330.1	-1.44277	0.119383	-12.0852	1.26513e-33	8.81814e-32	rgr
FBgn0003076	2309.48	-1.46085	0.12115	-12.0582	1.75561e-33	1.21579e-31	Pgm
FBgn0033748	483.815	-1.64674	0.13705	-12.0156	2.94171e-33	2.02412e-31	vis
FBgn0039593	153.11	-2.52552	0.210258	-12.0115	3.09039e-33	2.11289e-31	CG9989
FBgn0038341	1006.33	-1.49504	0.124612	-11.9975	3.65989e-33	2.48641e-31	AdamTS-A
FBgn0024315	263.335	-2.12908	0.178049	-11.9578	5.90982e-33	3.98969e-31	Picot
FBgn0026718	1997.2	-1.44916	0.121358	-11.9412	7.21713e-33	4.84179e-31	fu12
FBgn0033949	199.388	-2.20924	0.186371	-11.854	2.05157e-32	1.3678e-30	CG10131
FBgn0026315	1349.79	-1.44422	0.122358	-11.8033	3.75359e-32	2.4871e-30	Ugt35a
FBgn0033128	89.5106	-3.11189	0.264589	-11.7612	6.1822e-32	4.07115e-30	Tsp42Eg
FBgn0038595	171.716	2.33171	0.198853	11.7258	9.39979e-32	6.15227e-30	CG7142
FBgn0028514	1516.37	-1.67928	0.143613	-11.6931	1.38267e-31	8.99489e-30	CG4793
FBgn0035445	4940.03	-1.27246	0.109143	-11.6586	2.07316e-31	1.34056e-29	CG12014
FBgn0063493	341.469	-1.78953	0.153646	-11.6471	2.37287e-31	1.52517e-29	GstE7
FBgn0037391	1597.24	-1.38733	0.119591	-11.6006	4.09106e-31	2.61389e-29	CG2017
FBgn0003475	3373.61	-1.79264	0.154827	-11.5784	5.30531e-31	3.36966e-29	spir
FBgn0010053	2090.23	1.54402	0.133401	11.5743	5.5619e-31	3.51185e-29	Jheh1
FBgn0051778	166.361	-2.23176	0.194469	-11.4762	1.73777e-30	1.09083e-28	CG31778
FBgn0037726	1309.62	-1.51406	0.132067	-11.4643	1.99443e-30	1.24466e-28	CG9492
FBgn0036491	222.959	-2.01119	0.176103	-11.4205	3.30257e-30	2.04912e-28	Best4
FBgn0264776	211.439	-1.99838	0.175239	-11.4037	4.00544e-30	2.47094e-28	CG44014
FBgn0029123	2388.55	-1.73991	0.152635	-11.3992	4.22194e-30	2.58962e-28	SoxN
FBgn0032670	131.88	-2.34226	0.205909	-11.3752	5.55596e-30	3.3885e-28	CG5783
FBgn0035619	569.072	-1.64942	0.145503	-11.336	8.70048e-30	5.27633e-28	CG10592
FBgn0037913	5008.54	-1.27581	0.11264	-11.3265	9.70441e-30	5.85209e-28	fabp
FBgn0004359	312.532	-1.84842	0.16322	-11.3247	9.90066e-30	5.93708e-28	T48
FBgn0265375	68.2076	-3.3841	0.299125	-11.3133	1.1271e-29	6.72127e-28	CR44316
FBgn0041710	4863.59	-1.32349	0.117119	-11.3004	1.30609e-29	7.74564e-28	yellow-f
FBgn0262169	261.552	-2.09286	0.187389	-11.1686	5.81175e-29	3.42765e-27	magu
FBgn0039827	133.953	-2.46247	0.221192	-11.1327	8.69603e-29	5.10072e-27	CG1544
FBgn0051690	155.56	-2.26454	0.20402	-11.0996	1.25978e-28	7.34918e-27	CG31690
FBgn0025393	442.858	-1.73265	0.157397	-11.0081	3.49256e-28	2.02644e-26	CG14795
FBgn0037222	195.829	-1.91984	0.174442	-11.0056	3.59201e-28	2.07294e-26	CG14642
FBgn0010039	1517.01	-1.46139	0.133058	-10.9831	4.60708e-28	2.64451e-26	GstD3
FBgn0010238	851.494	-1.65419	0.151268	-10.9355	7.79837e-28	4.45254e-26	Lac
FBgn0030839	346.05	-1.73144	0.158687	-10.911	1.02094e-27	5.7983e-26	CG5613
FBgn0031678	5083.71	-1.27499	0.117002	-10.8971	1.18953e-27	6.7202e-26	CG31918
FBgn0012034	3011.65	-1.2194	0.112008	-10.8868	1.33304e-27	7.49153e-26	AcCoAS
FBgn0004133	942.31	-1.51254	0.139332	-10.8556	1.87476e-27	1.04811e-25	blow
FBgn0038020	808.674	-1.55489	0.144237	-10.7801	4.27194e-27	2.37591e-25	GstD9
FBgn0037781	310.623	-1.61588	0.150702	-10.7224	7.99345e-27	4.42277e-25	Fancl
FBgn0030332	252.343	-1.79446	0.167412	-10.7188	8.30636e-27	4.57233e-25	CG9360
FBgn0041579	106.34	2.67735	0.249872	10.7149	8.6656e-27	4.74574e-25	AttC
FBgn0014135	565.419	-1.54987	0.144918	-10.6948	1.07702e-26	5.86838e-25	bnl
FBgn0028494	823.613	-1.48524	0.1391	-10.6775	1.29758e-26	7.03448e-25	CG6424
FBgn0264475	1260.66	1.34236	0.125832	10.6679	1.43856e-26	7.75957e-25	CR43883
FBgn0266758	3593.41	-1.23624	0.116395	-10.6211	2.37802e-26	1.27628e-24	Esyt2
FBgn0016926	2109.66	-1.37575	0.129774	-10.6012	2.94327e-26	1.57179e-24	Pino
FBgn0002778	3028.93	-1.29782	0.122566	-10.5888	3.35963e-26	1.78526e-24	mnd
FBgn0038299	264.787	-1.88379	0.178091	-10.5777	3.78123e-26	1.99939e-24	Spn88Eb
FBgn0033724	299.927	-1.71917	0.16256	-10.5756	3.86698e-26	2.03471e-24	CG8501
FBgn0063497	326.984	-1.62258	0.153514	-10.5696	4.12393e-26	2.15933e-24	GstE3
FBgn0023095	1260.05	-1.52759	0.144695	-10.5573	4.70151e-26	2.44981e-24	caps
FBgn0262656	1972.5	-1.6062	0.152732	-10.5165	7.25214e-26	3.7606e-24	dm
FBgn0029507	2458.07	-1.2687	0.12087	-10.4964	8.97377e-26	4.63098e-24	Tsp42Ed
FBgn0261673	4659.73	-1.43709	0.136939	-10.4944	9.17014e-26	4.70968e-24	nemy
FBgn0034354	301.123	-1.84257	0.175694	-10.4873	9.87781e-26	5.04897e-24	GstE11
FBgn0011706	958.303	-1.56767	0.149758	-10.468	1.21217e-25	6.16658e-24	rpr
FBgn0032533	114.246	-2.31524	0.221594	-10.4482	1.49403e-25	7.56456e-24	CG16888
FBgn0030160	63.4166	-3.13887	0.300539	-10.4442	1.55844e-25	7.85365e-24	CG9691
FBgn0032117	658.74	-1.34204	0.128729	-10.4253	1.90082e-25	9.53428e-24	FucTB
FBgn0038603	237.491	-1.784	0.171158	-10.4231	1.94447e-25	9.70786e-24	PKD
FBgn0036323	178.726	-1.92501	0.184827	-10.4152	2.11387e-25	1.05048e-23	CG14118
FBgn0250869	280.098	-1.86242	0.178945	-10.4078	2.28471e-25	1.13014e-23	CG42240
FBgn0052549	3355.88	-1.26412	0.121647	-10.3917	2.7035e-25	1.33116e-23	CG32549
FBgn0038865	13140	-1.26099	0.122085	-10.3288	5.22269e-25	2.55983e-23	CG10824
FBgn0037315	2502.26	-1.28367	0.124314	-10.326	5.37405e-25	2.62205e-23	Cerk
FBgn0033756	887.755	-1.3047	0.126508	-10.3131	6.14661e-25	2.98542e-23	CG17760
FBgn0030478	1862.62	-1.2765	0.123862	-10.3059	6.62749e-25	3.20448e-23	CG1640
FBgn0035346	1383.94	-1.29678	0.125857	-10.3037	6.78306e-25	3.26499e-23	CG1146
FBgn0020257	657.302	-1.41462	0.13762	-10.2792	8.7431e-25	4.18966e-23	Ppa
FBgn0264895	273.766	-1.7084	0.166354	-10.2696	9.65675e-25	4.60691e-23	RapGAP1
FBgn0041105	140.053	-2.17713	0.21203	-10.268	9.81863e-25	4.66341e-23	nerfin-2
FBgn0087007	351.358	-1.75583	0.171535	-10.236	1.36741e-24	6.46598e-23	bbg
FBgn0028863	1021.98	-1.37877	0.134781	-10.2297	1.45972e-24	6.87219e-23	CG4587
FBgn0037533	6433.12	-1.20315	0.117894	-10.2054	1.8759e-24	8.79298e-23	CD98hc
FBgn0022709	256.848	-1.59609	0.156859	-10.1753	2.55581e-24	1.19278e-22	Adk1
FBgn0085466	60.141	-3.01579	0.296511	-10.1709	2.67334e-24	1.24224e-22	CG34437
FBgn0038744	305.606	1.77049	0.174531	10.1443	3.51255e-24	1.62516e-22	CG4733
FBgn0002069	6041.24	-1.18047	0.116459	-10.1364	3.8095e-24	1.75498e-22	Aats-asp
FBgn0263260	2757.22	-1.0766	0.106278	-10.13	4.06526e-24	1.86481e-22	sel
FBgn0259736	130.598	-2.06932	0.204711	-10.1085	5.065e-24	2.31352e-22	CG42390
FBgn0043841	15434.5	-1.09874	0.108946	-10.0852	6.42324e-24	2.92149e-22	vir-1
FBgn0032138	8315.67	-1.19286	0.118875	-10.0345	1.07473e-23	4.86759e-22	CG4364
FBgn0262473	1458.77	-1.32682	0.132476	-10.0156	1.30167e-23	5.87063e-22	Tl
FBgn0023526	673.562	-1.48187	0.147984	-10.0137	1.32643e-23	5.95726e-22	CG2865
FBgn0265991	1189.21	-1.5612	0.155912	-10.0133	1.33198e-23	5.95728e-22	Zasp52
FBgn0041150	2397.27	-1.52739	0.152653	-10.0056	1.43954e-23	6.41163e-22	hoe1
FBgn0037487	954.139	-1.65372	0.165375	-9.99981	1.52688e-23	6.77252e-22	CG14608
FBgn0002922	385.221	-1.65433	0.165665	-9.98601	1.75496e-23	7.75217e-22	nau
FBgn0023094	581.927	-1.29414	0.12971	-9.97718	1.91833e-23	8.43909e-22	cyc
FBgn0051116	351.956	-1.54788	0.15541	-9.95997	2.28124e-23	9.99461e-22	ClC-a
FBgn0038720	1198.91	-1.43629	0.144213	-9.95948	2.2925e-23	1.00031e-21	CG6231
FBgn0035904	907.603	-1.4115	0.141999	-9.94025	2.78135e-23	1.20871e-21	GstO3
FBgn0003041	3807.95	-1.24661	0.126176	-9.8799	5.08834e-23	2.20235e-21	pbl
FBgn0031881	415.099	-1.55286	0.157188	-9.879	5.13441e-23	2.21336e-21	CG3476
FBgn0035515	768.843	-1.20075	0.1219	-9.85032	6.83283e-23	2.93375e-21	CG14997
FBgn0013272	17148.6	-1.15788	0.117562	-9.8491	6.91603e-23	2.95763e-21	Gp150
FBgn0032470	135.321	2.05282	0.208757	9.83357	8.07098e-23	3.43785e-21	CG5142
FBgn0033519	78.0059	-2.49831	0.254235	-9.82678	8.63343e-23	3.66289e-21	CG11825
FBgn0011722	34643	-1.24221	0.126608	-9.8114	1.00563e-22	4.24978e-21	Tig
FBgn0031703	1761.88	-1.31313	0.133882	-9.80814	1.03866e-22	4.37214e-21	CG12512
FBgn0040398	413.514	-1.50732	0.153695	-9.80722	1.04821e-22	4.3951e-21	CG14629
FBgn0041094	2926.79	-1.4325	0.146466	-9.78037	1.36713e-22	5.71004e-21	scyl
FBgn0261555	81.8051	-2.3671	0.242207	-9.77306	1.46953e-22	6.11391e-21	CG42673
FBgn0035868	108.662	-2.10034	0.215137	-9.76279	1.62614e-22	6.73938e-21	CG7194
FBgn0028670	4532.91	-1.11064	0.113907	-9.75042	1.83713e-22	7.58452e-21	Vha100-2
FBgn0053138	1741.75	-1.27158	0.130427	-9.7493	1.85743e-22	7.63894e-21	AGBE
FBgn0014033	48.4046	-3.08245	0.316972	-9.72468	2.36645e-22	9.69522e-21	Sr-CI
FBgn0010395	301.377	-1.4622	0.150379	-9.72341	2.39621e-22	9.77981e-21	Itgbetanu
FBgn0027596	640.174	-1.48138	0.152785	-9.69582	3.14111e-22	1.27715e-20	CG10249
FBgn0021767	108.512	-2.44655	0.252484	-9.68995	3.32691e-22	1.34759e-20	org-1
FBgn0040238	2255.32	-1.1217	0.11597	-9.67239	3.95038e-22	1.59411e-20	Best1
FBgn0035282	46.7141	-3.09034	0.319643	-9.66811	4.11904e-22	1.65595e-20	CNMa
FBgn0014865	183.759	1.99922	0.206886	9.66342	4.31217e-22	1.72712e-20	Mtk
FBgn0030065	52.6436	-3.05979	0.317127	-9.64845	4.99052e-22	1.99139e-20	CG12075
FBgn0030040	342.565	-1.5253	0.158291	-9.63602	5.63285e-22	2.23937e-20	CG15347
FBgn0265623	1315.31	-1.24562	0.129285	-9.63464	5.7094e-22	2.26143e-20	Su(z)2
FBgn0086443	5590.18	-1.19112	0.123809	-9.62062	6.54337e-22	2.58223e-20	Aats-asn
FBgn0052638	1604.88	-1.2192	0.12675	-9.61892	6.65241e-22	2.61564e-20	CG32638
FBgn0085242	234.046	-1.59354	0.165987	-9.60039	7.96428e-22	3.12002e-20	CG34213
FBgn0052369	6405.79	-1.18777	0.123999	-9.57888	9.80987e-22	3.82906e-20	CG32369
FBgn0030757	904.996	-1.16319	0.121455	-9.57716	9.97505e-22	3.86542e-20	CG9902
FBgn0036504	48.0542	-3.00898	0.314172	-9.57747	9.94557e-22	3.86542e-20	yellow-k
FBgn0038113	67.2117	-2.53942	0.265246	-9.57383	1.0302e-21	3.97777e-20	CG11668
FBgn0052440	88.7642	-2.23146	0.23374	-9.54675	1.33835e-21	5.14905e-20	CG32440
FBgn0036145	76.9068	-2.4189	0.25346	-9.54352	1.38068e-21	5.29293e-20	CG7607
FBgn0034797	674.95	-1.47061	0.154184	-9.53803	1.45566e-21	5.56051e-20	nahoda
FBgn0003074	4014.38	-1.1895	0.125282	-9.4946	2.21053e-21	8.41411e-20	Pgi
FBgn0034010	180.447	1.9738	0.208356	9.47319	2.71426e-21	1.0295e-19	CG8157
FBgn0036165	270.281	-1.50467	0.159407	-9.43921	3.75601e-21	1.41961e-19	chrb
FBgn0263659	558.368	-1.339	0.141951	-9.4328	3.99291e-21	1.50385e-19	CR43650
FBgn0016076	615.49	-1.32503	0.140552	-9.42727	4.20893e-21	1.57967e-19	vri
FBgn0015801	1526.95	-1.29556	0.137699	-9.40865	5.02572e-21	1.87966e-19	Reg-5
FBgn0038419	198.051	1.75161	0.186493	9.39238	5.86592e-21	2.18628e-19	CG14879
FBgn0035770	3350.65	-1.17745	0.125468	-9.38446	6.32412e-21	2.3489e-19	pst
FBgn0000409	4387.03	-1.08163	0.115328	-9.37878	6.67385e-21	2.47025e-19	Cyt-c-p
FBgn0266268	2042.04	-1.11359	0.118769	-9.37614	6.84328e-21	2.52425e-19	FeCH
FBgn0000146	643.021	-1.33387	0.142271	-9.37555	6.88179e-21	2.52977e-19	aub
FBgn0037518	130.639	-1.97603	0.210833	-9.37251	7.08301e-21	2.59485e-19	CG2641
FBgn0029521	114.714	-2.00332	0.214018	-9.36051	7.93547e-21	2.89726e-19	Or1a
FBgn0022702	60.627	2.70002	0.288722	9.35164	8.63024e-21	3.14024e-19	Cht2
FBgn0039644	3578.23	-1.0947	0.117149	-9.34453	9.22988e-21	3.34708e-19	CG11897
FBgn0052625	462.903	-1.2521	0.134026	-9.3422	9.43499e-21	3.40994e-19	CG32625
FBgn0033902	11018.6	-1.03307	0.110691	-9.33295	1.02967e-20	3.70889e-19	Tango7
FBgn0020764	1383.89	-1.24754	0.134104	-9.3028	1.36798e-20	4.91102e-19	Alas
FBgn0013733	22575	-1.33519	0.143915	-9.27766	1.73238e-20	6.19845e-19	shot
FBgn0014163	1851.98	-1.14614	0.123658	-9.26859	1.88619e-20	6.72636e-19	fax
FBgn0030151	3327.05	-1.10729	0.119532	-9.26359	1.97671e-20	7.02584e-19	CG1354
FBgn0030218	422.824	-1.42801	0.154737	-9.22859	2.74207e-20	9.71397e-19	CG1628
FBgn0266801	298.085	-1.50379	0.163171	-9.216	3.08391e-20	1.08891e-18	CG45263
FBgn0004108	121.715	-2.00462	0.218288	-9.18341	4.1766e-20	1.46989e-18	Nrt
FBgn0031971	10334.6	-1.11811	0.121853	-9.17591	4.47771e-20	1.57071e-18	Sirup
FBgn0038250	289.405	-1.48503	0.162268	-9.15174	5.60249e-20	1.95886e-18	CG3505
FBgn0011592	10488.1	-1.1574	0.126513	-9.14852	5.77196e-20	2.01157e-18	fra
FBgn0063923	1229.51	-1.09133	0.119298	-9.14794	5.8028e-20	2.01577e-18	Kaz1-ORFB
FBgn0010611	3448.13	-1.26159	0.138022	-9.14051	6.21579e-20	2.15227e-18	Hmgs
FBgn0004364	215.633	-1.59712	0.175215	-9.1152	7.85247e-20	2.71024e-18	18w
FBgn0026376	1717.62	-1.15067	0.126292	-9.11117	8.14981e-20	2.80385e-18	Rgl
FBgn0025631	493.322	-1.35231	0.148462	-9.10877	8.33244e-20	2.85752e-18	moody
FBgn0040850	100.093	-2.00383	0.220035	-9.10685	8.48083e-20	2.89915e-18	CG15210
FBgn0036101	828.962	-1.19039	0.130754	-9.10406	8.70176e-20	2.96523e-18	NijA
FBgn0265413	2887.89	-1.12759	0.124124	-9.08438	1.0429e-19	3.54257e-18	CG44325
FBgn0001186	1746.15	-1.45524	0.16061	-9.06071	1.29603e-19	4.38852e-18	Hex-A
FBgn0014869	2009.42	-1.15527	0.127665	-9.04926	1.43944e-19	4.8588e-18	Pglym78
FBgn0037000	337.484	1.34305	0.148456	9.04683	1.4718e-19	4.95245e-18	ZnT77C
FBgn0037228	25709	-0.949794	0.105401	-9.01125	2.03712e-19	6.83326e-18	CG1092
FBgn0001316	9712.07	-1.13915	0.12654	-9.0023	2.21038e-19	7.39134e-18	klar
FBgn0010786	2183	-1.20188	0.133773	-8.98446	2.60015e-19	8.66769e-18	l(3)02640
FBgn0066101	41.1595	-3.00514	0.334526	-8.98327	2.62843e-19	8.73486e-18	LpR1
FBgn0050069	1517.47	1.20017	0.133722	8.97514	2.82997e-19	9.3756e-18	CG30069
FBgn0039129	83.7069	-2.16421	0.241633	-8.95661	3.34822e-19	1.10584e-17	RpS19b
FBgn0037562	294.797	-1.56624	0.175532	-8.92281	4.54584e-19	1.49678e-17	CG11671
FBgn0032120	5242.56	-1.14464	0.128439	-8.91194	5.01461e-19	1.64608e-17	CG33298
FBgn0033381	676.597	-1.19729	0.134522	-8.90033	5.5679e-19	1.82213e-17	GstE13
FBgn0004368	2483.43	-1.20229	0.135099	-8.89929	5.62036e-19	1.83371e-17	Ptp4E
FBgn0027086	7939.63	-0.971805	0.109323	-8.88933	6.14764e-19	1.99966e-17	Aats-ile
FBgn0034013	2932.42	-1.10889	0.125143	-8.86101	7.92931e-19	2.57139e-17	unc-5
FBgn0051777	147.739	-1.64227	0.185431	-8.8565	8.25642e-19	2.66941e-17	CG31777
FBgn0266375	1576.09	-1.18685	0.134079	-8.85182	8.61003e-19	2.77538e-17	IP3K2
FBgn0032613	220.214	-1.66047	0.187996	-8.83248	1.02378e-18	3.2902e-17	CG13283
FBgn0026263	111.254	-1.87967	0.21315	-8.81852	1.15979e-18	3.71619e-17	bip1
FBgn0015040	2129.47	-1.06573	0.121095	-8.8008	1.35842e-18	4.33967e-17	Cyp9c1
FBgn0029608	474.35	-1.20809	0.137303	-8.79871	1.38402e-18	4.40831e-17	CG3091
FBgn0040237	2560.31	-1.15236	0.131	-8.79664	1.40968e-18	4.47678e-17	bor
FBgn0037743	755.824	-1.09725	0.124843	-8.78904	1.50838e-18	4.77611e-17	CG8412
FBgn0034741	81.0079	-2.20673	0.251151	-8.78646	1.54349e-18	4.87288e-17	CG4269
FBgn0032731	6633.26	-0.983542	0.112223	-8.76419	1.88127e-18	5.92186e-17	Swip-1
FBgn0000535	213.352	1.93534	0.220873	8.76224	1.91407e-18	6.00749e-17	eag
FBgn0028426	1230.05	-1.07289	0.12267	-8.74611	2.20833e-18	6.89077e-17	JhI-1
FBgn0037807	7669.32	-1.00321	0.114702	-8.74618	2.20693e-18	6.89077e-17	CG6293
FBgn0085395	237.087	1.6095	0.184123	8.7414	2.30234e-18	7.16327e-17	Shawl
FBgn0027598	3998.28	-1.22435	0.140094	-8.73952	2.34096e-18	7.26238e-17	cindr
FBgn0029801	587.879	-1.35217	0.154752	-8.73765	2.38018e-18	7.36278e-17	CG15771
FBgn0039640	355.984	-1.38943	0.159069	-8.73479	2.44103e-18	7.52932e-17	CG14516
FBgn0039006	246.487	-1.5077	0.172894	-8.72034	2.77371e-18	8.53094e-17	Cyp6d4
FBgn0038846	51.4866	-2.57941	0.296238	-8.70721	3.11457e-18	9.55194e-17	CG5697
FBgn0003748	1655.66	-1.03609	0.119054	-8.70268	3.24124e-18	9.91209e-17	Treh
FBgn0000071	3887.93	-1.19183	0.137008	-8.69896	3.34939e-18	1.02137e-16	Ama
FBgn0032785	566.529	-1.39594	0.160621	-8.6909	3.5958e-18	1.09341e-16	CG10026
FBgn0011817	445.143	-1.57369	0.181155	-8.68697	3.72231e-18	1.12868e-16	nmo
FBgn0034761	41.7354	-2.85508	0.328936	-8.67975	3.96635e-18	1.19929e-16	CG4250
FBgn0032129	907.909	-1.17908	0.13588	-8.67736	4.05054e-18	1.22131e-16	jp
FBgn0062978	43.5435	-2.78961	0.321543	-8.6757	4.11009e-18	1.23579e-16	CG31808
FBgn0003890	110.266	-1.9419	0.224234	-8.66018	4.71006e-18	1.41223e-16	betaTub97EF
FBgn0261862	2007.39	1.12905	0.130536	8.64932	5.18068e-18	1.54901e-16	whd
FBgn0030955	6617.74	-1.09759	0.127488	-8.60935	7.34736e-18	2.19074e-16	CG6891
FBgn0050035	192.008	-1.78427	0.207367	-8.60441	7.67072e-18	2.28082e-16	Tret1-1
FBgn0052985	173.466	-1.52914	0.177787	-8.60098	7.90356e-18	2.34356e-16	CG32985
FBgn0012037	510.527	-1.53706	0.178916	-8.59098	8.62278e-18	2.54978e-16	Ance
FBgn0036463	3324.72	-1.11668	0.130032	-8.5877	8.87297e-18	2.61655e-16	Reck
FBgn0039924	2413.29	0.949249	0.110554	8.58628	8.98329e-18	2.64183e-16	PIP4K
FBgn0013576	12707.9	-1.03362	0.120394	-8.58532	9.0584e-18	2.65663e-16	mtd
FBgn0039883	62.0858	-2.28521	0.266262	-8.58258	9.27693e-18	2.71331e-16	RhoGAP100F
FBgn0267126	166.837	-1.6306	0.190076	-8.57869	9.59589e-18	2.79898e-16	CR45566
FBgn0010909	14176.5	-1.09451	0.127705	-8.57061	1.02937e-17	2.99437e-16	msn
FBgn0263930	555.792	-1.28446	0.150212	-8.551	1.22028e-17	3.54013e-16	dally
FBgn0031660	1373.6	-1.04893	0.123019	-8.52656	1.50768e-17	4.36212e-16	mRpL28
FBgn0040371	133.287	-1.87657	0.220704	-8.50266	1.85299e-17	5.34678e-16	CG12470
FBgn0053123	4120.42	-0.943551	0.11108	-8.49432	1.99101e-17	5.72962e-16	CG33123
FBgn0017545	36819.3	-0.881394	0.10377	-8.4937	2.00161e-17	5.74473e-16	RpS3A
FBgn0031530	173.224	-1.74772	0.205798	-8.49237	2.0247e-17	5.7955e-16	pgant2
FBgn0053542	156.971	-1.73567	0.204722	-8.47818	2.28737e-17	6.52996e-16	upd3
FBgn0034029	907.197	-1.04221	0.122999	-8.47337	2.38399e-17	6.78773e-16	eIF2B-gamma
FBgn0052699	4245.56	-1.07482	0.127098	-8.45662	2.75246e-17	7.81611e-16	CG32699
FBgn0266911	44.0777	-2.63672	0.312195	-8.44575	3.02104e-17	8.55617e-16	CR45371
FBgn0045800	550.69	-1.08822	0.128864	-8.44473	3.04745e-17	8.60825e-16	Uhg1
FBgn0039265	5547.79	-0.929751	0.110116	-8.44337	3.08328e-17	8.68659e-16	CG11790
FBgn0050344	6403.09	-1.10821	0.131336	-8.43798	3.22866e-17	9.07237e-16	CG30344
FBgn0039045	1241.66	-1.01495	0.120388	-8.4306	3.43893e-17	9.63797e-16	CG17119
FBgn0028956	2025.18	-0.975198	0.115916	-8.413	3.99652e-17	1.11715e-15	mthl3
FBgn0262782	2125.98	-1.06892	0.127406	-8.38989	4.866e-17	1.35667e-15	Mdh1
FBgn0027079	4382.87	-1.02129	0.122036	-8.36877	5.82229e-17	1.61908e-15	Aats-val
FBgn0035977	1887.25	1.02604	0.122651	8.36556	5.98324e-17	1.65954e-15	PGRP-LF
FBgn0036287	41.4215	-2.64242	0.315915	-8.36436	6.04406e-17	1.67209e-15	CG10663
FBgn0040260	60.4235	-2.33028	0.278774	-8.35901	6.3249e-17	1.74528e-15	Ugt36Bc
FBgn0054031	202.159	-1.38479	0.165794	-8.3525	6.68308e-17	1.83939e-15	CG34031
FBgn0032402	348.516	-1.41288	0.169401	-8.34046	7.40039e-17	2.02729e-15	CG14945
FBgn0037717	145.942	-1.93489	0.23199	-8.34041	7.40357e-17	2.02729e-15	CG8301
FBgn0005278	7536.31	-1.02408	0.122888	-8.33345	7.85183e-17	2.14457e-15	Sam-S
FBgn0031471	199.689	-1.67153	0.20104	-8.31444	9.21859e-17	2.51148e-15	CG3117
FBgn0264894	165.877	-1.72469	0.207615	-8.30715	9.80294e-17	2.66392e-15	CG44085
FBgn0026160	3798.87	-1.28743	0.15524	-8.29313	1.10305e-16	2.98994e-15	tna
FBgn0035321	1227.35	-1.0961	0.132337	-8.28264	1.20471e-16	3.25728e-15	CG1275
FBgn0036749	162.087	-1.63493	0.197553	-8.27592	1.27469e-16	3.43782e-15	CG7460
FBgn0063498	814.469	-1.01522	0.122815	-8.26628	1.38208e-16	3.71809e-15	GstE2
FBgn0016123	64.4949	-2.31853	0.280853	-8.25532	1.51499e-16	4.06549e-15	Aph-4
FBgn0266064	4051.45	-1.01371	0.122803	-8.25474	1.52238e-16	4.07513e-15	GlyS
FBgn0032079	3136.34	-1.00747	0.122098	-8.25135	1.56621e-16	4.18203e-15	CG31886
FBgn0031836	3041.94	-1.01597	0.123281	-8.24113	1.70587e-16	4.54362e-15	CG11050
FBgn0027660	217.462	-1.3849	0.168108	-8.23813	1.7492e-16	4.64751e-15	blot
FBgn0031356	3951.82	-1.05475	0.128296	-8.22126	2.01377e-16	5.33723e-15	CG17660
FBgn0032881	218.581	-1.35339	0.16472	-8.2163	2.0987e-16	5.54864e-15	CG9319
FBgn0011225	815.253	-1.07843	0.131382	-8.20836	2.24232e-16	5.91378e-15	jar
FBgn0261984	3930.97	-1.01175	0.123466	-8.19453	2.51581e-16	6.61879e-15	Ire1
FBgn0038105	41.8987	-2.58266	0.315295	-8.19124	2.58558e-16	6.78572e-15	yellow-f2
FBgn0039156	1270.26	-1.00467	0.122917	-8.17353	2.99487e-16	7.84071e-15	CG6178
FBgn0264979	101.504	1.86625	0.228932	8.15202	3.57909e-16	9.34745e-15	CG4267
FBgn0036316	741.23	-1.10884	0.136064	-8.14945	3.65573e-16	9.52442e-15	CG10960
FBgn0038237	42.4418	2.62156	0.321918	8.14356	3.83826e-16	9.97575e-15	Pde6
FBgn0031489	1476.79	-0.965639	0.118785	-8.12929	4.31806e-16	1.11939e-14	CG17224
FBgn0261243	7466.06	-1.03143	0.126882	-8.12902	4.32779e-16	1.11939e-14	Psa
FBgn0050115	879.37	-1.07555	0.132381	-8.12466	4.48622e-16	1.15758e-14	GEFmeso
FBgn0031148	465.225	-1.24498	0.153246	-8.12407	4.50788e-16	1.16037e-14	Cbs
FBgn0001092	11618.5	-0.957865	0.118231	-8.10163	5.42269e-16	1.39251e-14	Gapdh2
FBgn0250785	160.867	-1.52851	0.18925	-8.07666	6.65621e-16	1.7052e-14	vari
FBgn0261556	5409.34	-1.00827	0.124869	-8.07463	6.76832e-16	1.72979e-14	CG42674
FBgn0037754	275.828	-1.2875	0.159474	-8.07342	6.83565e-16	1.74285e-14	CG8500
FBgn0052702	2618.67	-0.974852	0.120808	-8.06941	7.06385e-16	1.79676e-14	Cubn
FBgn0037934	291.296	-1.21043	0.150338	-8.05143	8.1829e-16	2.07648e-14	CG6830
FBgn0262945	943.034	-1.28709	0.159972	-8.0457	8.5757e-16	2.17103e-14	CR43264
FBgn0026439	59.8412	-2.16409	0.269069	-8.04288	8.77534e-16	2.21634e-14	Eaat1
FBgn0001248	5287.8	-0.971761	0.120871	-8.03965	9.0095e-16	2.27014e-14	Idh
FBgn0025366	8703.3	-0.861244	0.107345	-8.02314	1.03077e-15	2.59117e-14	Ip259
FBgn0040007	17100.2	-0.869266	0.108502	-8.01152	1.13295e-15	2.84138e-14	RpL38
FBgn0032483	107.18	1.68733	0.210623	8.01113	1.1366e-15	2.84389e-14	CG15482
FBgn0011661	29530.3	-1.0162	0.126903	-8.00769	1.16886e-15	2.91781e-14	Moe
FBgn0039304	939.248	-1.03825	0.129662	-8.00737	1.17189e-15	2.91857e-14	CG10425
FBgn0038681	2300.69	-1.21346	0.151931	-7.98695	1.38317e-15	3.43678e-14	Cyp12a4
FBgn0033652	97.1186	-2.04652	0.257083	-7.96055	1.71275e-15	4.24587e-14	ths
FBgn0001987	177.772	-1.71148	0.215153	-7.95471	1.79555e-15	4.44089e-14	Gli
FBgn0041184	8776.38	-1.02268	0.128629	-7.95061	1.85602e-15	4.57988e-14	Socs36E
FBgn0034126	90.1254	-1.79441	0.225816	-7.94636	1.92065e-15	4.7285e-14	CG4398
FBgn0083124	401.521	-1.06903	0.134623	-7.94093	2.00667e-15	4.92896e-14	Uhg4
FBgn0264339	1070.69	-1.17173	0.147642	-7.93628	2.08344e-15	5.10584e-14	CG43795
FBgn0032083	53.6894	-2.3069	0.290781	-7.93349	2.13073e-15	5.20986e-14	CG9541
FBgn0042701	99.0009	-1.78925	0.22577	-7.92513	2.27911e-15	5.56e-14	CR12628
FBgn0000615	755.712	-1.03664	0.130922	-7.91801	2.4135e-15	5.8745e-14	exu
FBgn0266696	9170.39	-1.05315	0.133166	-7.90856	2.60385e-15	6.32348e-14	CG45186
FBgn0262509	102.658	1.78542	0.225882	7.90423	2.69594e-15	6.53233e-14	nrm
FBgn0010228	3275.92	-0.924454	0.117638	-7.85844	3.88939e-15	9.40285e-14	HmgZ
FBgn0037744	874.261	-1.1322	0.144126	-7.8556	3.9785e-15	9.59668e-14	CG8417
FBgn0033051	978.245	-0.941198	0.119999	-7.84338	4.38582e-15	1.05555e-13	Strica
FBgn0032021	83.7245	-1.79383	0.228892	-7.83701	4.61392e-15	1.10796e-13	CG7781
FBgn0016693	5905.6	-1.0967	0.139961	-7.83576	4.65998e-15	1.11156e-13	Past1
FBgn0032810	43.4939	2.57542	0.328665	7.83601	4.65092e-15	1.11156e-13	CG13077
FBgn0050339	703.805	-1.00894	0.128754	-7.83619	4.64421e-15	1.11156e-13	CG30339
FBgn0024980	148.72	-1.4771	0.188789	-7.82408	5.11381e-15	1.21711e-13	Syx4
FBgn0261565	1831.48	-1.01555	0.12984	-7.82154	5.21806e-15	1.23917e-13	Lmpt
FBgn0261274	2297.85	-1.04331	0.133785	-7.79841	6.26937e-15	1.48555e-13	Ero1L
FBgn0036752	1774.55	-1.07649	0.138088	-7.79565	6.40753e-15	1.51494e-13	Adgf-A
FBgn0259238	1500.53	-0.959228	0.123107	-7.79185	6.60333e-15	1.55781e-13	CG42336
FBgn0263143	1011.43	-0.981502	0.125983	-7.79073	6.6624e-15	1.56829e-13	vret
FBgn0002031	3491.52	-0.967858	0.12425	-7.78959	6.72296e-15	1.57909e-13	l(2)37Cc
FBgn0031973	116.664	-1.62208	0.208733	-7.77106	7.78331e-15	1.82415e-13	Spn28Dc
FBgn0034258	22245.9	-0.900688	0.116174	-7.75293	8.97951e-15	2.09991e-13	eIF3-S8
FBgn0037290	156.381	-1.61474	0.208326	-7.75102	9.11567e-15	2.12712e-13	CG1124
FBgn0033372	229.702	-1.24239	0.160554	-7.73816	1.00867e-14	2.3486e-13	CG13742
FBgn0028540	97.0596	1.70765	0.220731	7.73633	1.02325e-14	2.37739e-13	CG9008
FBgn0031734	36.9606	-2.56998	0.332428	-7.73093	1.06767e-14	2.47524e-13	CG11147
FBgn0264449	236.467	-1.33532	0.172822	-7.72655	1.10498e-14	2.55623e-13	CG43867
FBgn0064225	146628	-0.827148	0.107153	-7.71931	1.16958e-14	2.69984e-13	RpL5
FBgn0003360	13369.3	-0.969913	0.125671	-7.71785	1.18306e-14	2.72511e-13	sesB
FBgn0265276	73.7848	-1.92198	0.249326	-7.7087	1.27102e-14	2.92144e-13	l(3)neo38
FBgn0010329	79.4309	-1.87504	0.243481	-7.70097	1.35032e-14	3.09709e-13	Tbh
FBgn0021800	42.229	-2.40304	0.312059	-7.70059	1.35443e-14	3.09989e-13	Reph
FBgn0030263	3057.09	-0.999219	0.129774	-7.69968	1.36404e-14	3.11523e-13	CG2076
FBgn0036116	213.483	-1.35795	0.176526	-7.69262	1.44156e-14	3.28529e-13	CG7888
FBgn0050022	480.719	-1.09186	0.142008	-7.68872	1.48617e-14	3.37978e-13	CG30022
FBgn0026415	73.5812	-1.89235	0.246819	-7.66695	1.76128e-14	3.99694e-13	Idgf4
FBgn0001257	7504.86	-1.80916	0.236381	-7.65359	1.95451e-14	4.4208e-13	ImpL2
FBgn0027091	3016.08	-0.877332	0.114632	-7.65347	1.95629e-14	4.4208e-13	Aats-cys
FBgn0038682	196.893	-1.36283	0.178119	-7.65122	1.99082e-14	4.48938e-13	CG5835
FBgn0036279	650.002	1.11451	0.145741	7.64721	2.05393e-14	4.622e-13	Ncc69
FBgn0259834	1050.17	1.08071	0.141705	7.62649	2.41234e-14	5.41716e-13	out
FBgn0010803	1560.2	-0.993464	0.130389	-7.61923	2.55203e-14	5.71889e-13	Aats-trp
FBgn0266417	49.0458	-2.25295	0.295786	-7.61682	2.60001e-14	5.81427e-13	CG45057
FBgn0024977	105.867	-1.67076	0.219456	-7.61319	2.67403e-14	5.96737e-13	CG2709
FBgn0038220	2251.79	-1.00307	0.131866	-7.60675	2.81082e-14	6.25961e-13	CG12207
FBgn0028341	1473.38	-1.047	0.13777	-7.59964	2.96956e-14	6.59944e-13	l(1)G0232
FBgn0034219	1337.89	-0.907244	0.119447	-7.59535	3.0697e-14	6.80789e-13	mthl4
FBgn0040227	9820.59	-0.885609	0.1167	-7.58877	3.22947e-14	7.14745e-13	eIF-3p66
FBgn0003888	3370.1	-1.21586	0.160424	-7.57906	3.4808e-14	7.68784e-13	betaTub60D
FBgn0039413	35.0438	-2.50825	0.331463	-7.5672	3.81353e-14	8.40543e-13	CG14556
FBgn0046763	2012.8	-0.880279	0.116703	-7.54292	4.59564e-14	1.01085e-12	CG17278
FBgn0034654	7927.42	-0.879408	0.116652	-7.53872	4.74597e-14	1.04178e-12	CG10306
FBgn0032029	437.211	-1.01367	0.13447	-7.53831	4.76092e-14	1.04293e-12	CG17292
FBgn0014417	1549.75	-0.872055	0.115833	-7.52858	5.12954e-14	1.12139e-12	CG13397
FBgn0032381	133.564	-1.45412	0.193241	-7.52488	5.27671e-14	1.15122e-12	Mal-B1
FBgn0036839	239.447	-1.2309	0.163588	-7.52439	5.29678e-14	1.15326e-12	CG18136
FBgn0263120	10351.7	-0.802208	0.106641	-7.52249	5.37435e-14	1.16778e-12	Acsl
FBgn0035162	4689.42	-0.868149	0.115541	-7.51375	5.74576e-14	1.24596e-12	CG13900
FBgn0036806	126.028	-1.58312	0.21078	-7.51077	5.8782e-14	1.27211e-12	Cyp12c1
FBgn0037727	77.5717	-1.81421	0.241604	-7.50904	5.95643e-14	1.28645e-12	CG8358
FBgn0029003	7215.38	-1.00873	0.134693	-7.48908	6.93576e-14	1.49495e-12	mab-21
FBgn0261261	1234.47	-1.03133	0.137795	-7.48453	7.18009e-14	1.54451e-12	plx
FBgn0012036	13978.2	-0.878999	0.117509	-7.48024	7.41852e-14	1.59261e-12	Aldh
FBgn0033661	5407.22	-0.881531	0.117934	-7.47476	7.73443e-14	1.65711e-12	CG13185
FBgn0265726	652.682	-1.07573	0.143967	-7.47207	7.89448e-14	1.68803e-12	NnaD
FBgn0031937	2128.48	-0.936413	0.125704	-7.44937	9.37876e-14	2.00142e-12	CG13795
FBgn0029880	525.114	-0.958938	0.128881	-7.44047	1.00327e-13	2.13672e-12	CG14443
FBgn0026196	3346.27	-0.94044	0.126605	-7.42817	1.10113e-13	2.34051e-12	nop5
FBgn0000579	13307	-0.981127	0.132097	-7.42733	1.1081e-13	2.35066e-12	Eno
FBgn0259937	3722.88	-0.959765	0.12923	-7.42682	1.11237e-13	2.35507e-12	Nop60B
FBgn0004914	2401.5	-0.908556	0.122401	-7.42279	1.14676e-13	2.4231e-12	Hnf4
FBgn0013765	4071.8	-0.886158	0.119398	-7.42187	1.15474e-13	2.43517e-12	cnn
FBgn0035983	1445.07	-0.955418	0.128889	-7.4127	1.23753e-13	2.60465e-12	CG4080
FBgn0262534	839.198	-0.936002	0.126293	-7.41137	1.24997e-13	2.62567e-12	CG43088
FBgn0066084	71093	-0.815098	0.110145	-7.40022	1.35961e-13	2.85039e-12	RpL41
FBgn0032192	45.6399	-2.15328	0.291109	-7.39681	1.39494e-13	2.91878e-12	CG5731
FBgn0001250	88.5743	1.75262	0.237188	7.38915	1.47772e-13	3.08597e-12	if
FBgn0011016	5375.26	-0.827118	0.112295	-7.36556	1.76402e-13	3.67669e-12	SsRbeta
FBgn0032729	789.124	-0.937331	0.127303	-7.36298	1.79846e-13	3.74122e-12	CG10639
FBgn0033065	45.2502	2.22639	0.30258	7.35801	1.86666e-13	3.87557e-12	Cyp6w1
FBgn0020762	1044.47	0.925285	0.126255	7.32872	2.32369e-13	4.81516e-12	Atet
FBgn0039098	277.054	1.18936	0.162332	7.32669	2.35899e-13	4.87888e-12	GILT3
FBgn0265058	122.802	-1.66296	0.22723	-7.31841	2.50927e-13	5.17972e-12	CR44169
FBgn0266186	2044.18	-0.828556	0.113226	-7.31773	2.52198e-13	5.19596e-12	Vamp7
FBgn0259682	47.2559	-2.15611	0.294808	-7.31361	2.60054e-13	5.34754e-12	Jabba
FBgn0263232	621.886	-0.964124	0.132083	-7.2994	2.89046e-13	5.93235e-12	Nxf3
FBgn0050414	86.3592	-1.74757	0.239444	-7.29844	2.91115e-13	5.96341e-12	CG30414
FBgn0032264	333.517	-1.18508	0.162382	-7.29808	2.91912e-13	5.96834e-12	Lip4
FBgn0267488	2947.32	-0.882343	0.120916	-7.29715	2.93929e-13	5.99816e-12	Mcr
FBgn0011824	508.841	-1.18077	0.16196	-7.29055	3.08692e-13	6.28748e-12	CG4038
FBgn0051098	474.283	-0.98576	0.135554	-7.27207	3.54022e-13	7.1971e-12	CG31098
FBgn0000181	18702.8	-0.868014	0.119484	-7.26466	3.73975e-13	7.58838e-12	bic
FBgn0003301	1735.38	-1.03024	0.141831	-7.26389	3.76108e-13	7.61725e-12	rut
FBgn0024236	2425.51	-0.991925	0.136708	-7.25577	3.99397e-13	8.07369e-12	foi
FBgn0024321	1616.88	-1.05099	0.144939	-7.25123	4.1299e-13	8.33277e-12	NK7.1
FBgn0052280	834.63	-0.960547	0.132483	-7.25036	4.15677e-13	8.37124e-12	CG32280
FBgn0029508	221.424	-1.25931	0.173761	-7.24734	4.25036e-13	8.54371e-12	Tsp42Ea
FBgn0016059	3977.65	-0.830904	0.11474	-7.2416	4.43436e-13	8.89691e-12	Sema-1b
FBgn0037822	983.532	-0.86041	0.118867	-7.23843	4.53909e-13	9.09003e-12	CG14683
FBgn0016694	996.405	-1.06243	0.146827	-7.23589	4.62479e-13	9.24442e-12	Pdp1
FBgn0027081	6951.02	-0.912012	0.126386	-7.21608	5.35063e-13	1.06754e-11	Aats-thr
FBgn0264305	2423.81	-0.895888	0.124192	-7.21373	5.44398e-13	1.08415e-11	CG43783
FBgn0003062	1461.4	-1.00555	0.139442	-7.21125	5.54407e-13	1.10204e-11	Fib
FBgn0031681	3471.26	-0.96503	0.13385	-7.20978	5.60423e-13	1.11194e-11	pgant5
FBgn0038330	156.906	-1.31913	0.183115	-7.20388	5.8524e-13	1.15903e-11	CG14868
FBgn0023407	4223.5	-0.920826	0.127844	-7.20272	5.90239e-13	1.16678e-11	B4
FBgn0039789	287.517	-1.3935	0.19413	-7.17816	7.06539e-13	1.39412e-11	CG9717
FBgn0265140	9002.49	-0.863942	0.120516	-7.16868	7.57247e-13	1.49143e-11	Meltrin
FBgn0029968	805.037	-0.980046	0.137035	-7.15179	8.56538e-13	1.6839e-11	Ir7g
FBgn0027094	7885.05	-0.895285	0.125253	-7.14782	8.81645e-13	1.73009e-11	Aats-ala
FBgn0032082	5468.46	-0.768676	0.107544	-7.14753	8.83532e-13	1.73063e-11	CG18088
FBgn0002780	9068.23	-0.756441	0.106141	-7.12677	1.02753e-12	2.0062e-11	mod
FBgn0264439	399.554	-1.03282	0.144923	-7.12671	1.02796e-12	2.0062e-11	CR43857
FBgn0013997	3198.38	-0.859374	0.120697	-7.12009	1.07855e-12	2.10111e-11	Nrx-IV
FBgn0026197	45.3452	-2.16539	0.304186	-7.11863	1.09001e-12	2.1196e-11	noe
FBgn0046687	1176.34	-0.900136	0.12679	-7.09945	1.25252e-12	2.4312e-11	Tre1
FBgn0001124	5627.01	-0.830289	0.117053	-7.09326	1.30992e-12	2.53802e-11	Got1
FBgn0004859	142.01	1.58313	0.22334	7.08844	1.3563e-12	2.62005e-11	ci
FBgn0033763	100.119	1.7362	0.244936	7.08836	1.35713e-12	2.62005e-11	CG8646
FBgn0036454	182.765	-1.40566	0.198405	-7.08482	1.39225e-12	2.68303e-11	CG17839
FBgn0030482	4076.05	-0.891874	0.126016	-7.07745	1.46835e-12	2.82461e-11	CG1673
FBgn0259228	2726.92	-0.99663	0.140878	-7.07441	1.50087e-12	2.88199e-11	C3G
FBgn0083010	2221.1	-0.986114	0.139415	-7.07324	1.51359e-12	2.90123e-11	snoRNA:Psi28S-1135c
FBgn0037519	107.092	-1.5522	0.219484	-7.07205	1.52658e-12	2.92091e-11	CG3014
FBgn0028978	1522.1	-0.883127	0.12503	-7.06331	1.62586e-12	3.10534e-11	trbl
FBgn0030060	1641.41	-0.872996	0.123688	-7.05804	1.68873e-12	3.21969e-11	CG2004
FBgn0039562	19853.7	-0.916342	0.129957	-7.0511	1.77508e-12	3.37832e-11	Gp93
FBgn0032805	627.115	-0.937093	0.132947	-7.04865	1.80665e-12	3.43231e-11	CG10337
FBgn0004926	5543.14	-0.809401	0.115014	-7.03741	1.95843e-12	3.7141e-11	eIF-2beta
FBgn0039561	1428.03	-0.966846	0.137409	-7.03625	1.97489e-12	3.73871e-11	mfrn
FBgn0032452	100.689	-1.48193	0.210663	-7.03459	1.9985e-12	3.77674e-11	CG15484
FBgn0031695	65.1166	-1.81648	0.258304	-7.03233	2.0312e-12	3.83179e-11	Cyp4ac3
FBgn0033377	2294.37	-0.861984	0.122609	-7.03037	2.05985e-12	3.87903e-11	Pmm45A
FBgn0011224	665.172	-0.994259	0.14146	-7.02854	2.0871e-12	3.92345e-11	heph
FBgn0010470	3774.84	-0.895731	0.127692	-7.01479	2.30291e-12	4.32158e-11	Fkbp14
FBgn0001085	76.555	1.74121	0.248259	7.01369	2.32112e-12	4.34815e-11	fz
FBgn0261238	1175.44	-0.998596	0.142386	-7.0133	2.3276e-12	4.35269e-11	Alh
FBgn0027087	2472.54	-0.911971	0.13007	-7.01141	2.35925e-12	4.4042e-11	Aats-his
FBgn0261461	4301.74	-0.881767	0.125842	-7.00692	2.43627e-12	4.54008e-11	RhoGAP18B
FBgn0051216	651.13	-0.969626	0.138505	-7.00068	2.5472e-12	4.73858e-11	Naam
FBgn0036298	1058.84	-0.925827	0.132259	-7.00013	2.55724e-12	4.74904e-11	nst
FBgn0051549	1284.72	-0.927319	0.132509	-6.99818	2.59317e-12	4.79915e-11	CG31549
FBgn0052666	1199.35	-0.975505	0.139394	-6.9982	2.59263e-12	4.79915e-11	Drak
FBgn0010651	1251.86	-0.849242	0.121362	-6.99758	2.60422e-12	4.8113e-11	l(2)08717
FBgn0036984	85.7379	-1.65647	0.237098	-6.98646	2.81914e-12	5.19943e-11	CG13248
FBgn0000278	478.47	1.03936	0.148815	6.98422	2.86434e-12	5.26469e-11	CecB
FBgn0266685	89.8808	-1.53987	0.220477	-6.98427	2.86341e-12	5.26469e-11	CR45175
FBgn0027572	2022.53	-0.81113	0.11632	-6.97324	3.09716e-12	5.68289e-11	CG5009
FBgn0039481	69.3597	-1.88443	0.270306	-6.97147	3.13649e-12	5.74524e-11	Cpr97Eb
FBgn0034059	959.424	-0.806698	0.115719	-6.9712	3.14251e-12	5.74645e-11	CG8320
FBgn0034894	1253.2	-0.843787	0.121075	-6.96912	3.18924e-12	5.82199e-11	CG4091
FBgn0038420	451.01	-1.29973	0.18652	-6.96831	3.20762e-12	5.8456e-11	CG10311
FBgn0000276	1787.24	0.93222	0.133867	6.96379	3.31245e-12	6.02642e-11	CecA1
FBgn0034501	3853.46	0.973714	0.139928	6.95869	3.43447e-12	6.23784e-11	CG13868
FBgn0032026	3737.39	-0.747771	0.107468	-6.95807	3.4496e-12	6.25474e-11	CG7627
FBgn0029980	537.054	-1.00072	0.143918	-6.95341	3.56556e-12	6.45408e-11	CG10778
FBgn0001091	8619.27	-0.892278	0.128352	-6.95179	3.60668e-12	6.51753e-11	Gapdh1
FBgn0039430	1015.78	-0.841305	0.121047	-6.95022	3.64719e-12	6.57966e-11	CG5455
FBgn0029167	15012	1.09857	0.158426	6.93424	4.08402e-12	7.35534e-11	Hml
FBgn0020647	3471.5	-0.960426	0.138596	-6.9297	4.2173e-12	7.58266e-11	KrT95D
FBgn0261548	1974	-0.872995	0.125988	-6.92918	4.23282e-12	7.59783e-11	CG42666
FBgn0030237	3589.29	-0.94018	0.135742	-6.92622	4.32225e-12	7.74541e-11	CG15209
FBgn0033356	553.894	-0.983457	0.142	-6.92575	4.33683e-12	7.7586e-11	CG8229
FBgn0028988	91.8466	-1.68588	0.243431	-6.92549	4.34479e-12	7.7599e-11	Spn42Dd
FBgn0000017	4494.01	-1.02178	0.147716	-6.91714	4.60845e-12	8.21713e-11	Abl
FBgn0023477	3453.36	-0.825291	0.119416	-6.91103	4.81139e-12	8.56475e-11	Tal
FBgn0031897	2087.23	-0.85916	0.124418	-6.90545	5.00456e-12	8.89386e-11	CG13784
FBgn0030085	570.254	-0.958947	0.139152	-6.89134	5.52673e-12	9.80561e-11	CG6999
FBgn0003517	63778.1	-0.879344	0.127681	-6.88703	5.69688e-12	1.00908e-10	sta
FBgn0032123	416.541	-1.05146	0.152742	-6.88387	5.8248e-12	1.03004e-10	Oatp30B
FBgn0037921	157.399	-1.27448	0.185308	-6.87764	6.08511e-12	1.0743e-10	CG6808
FBgn0050489	140.415	-1.2904	0.187828	-6.87014	6.4141e-12	1.13053e-10	Cyp12d1-p
FBgn0026084	1621.01	-0.856671	0.124746	-6.86731	6.54222e-12	1.15122e-10	cib
FBgn0001149	6644.8	0.913533	0.133328	6.85175	7.29525e-12	1.28162e-10	GstD1
FBgn0031474	3754.31	-0.818406	0.119457	-6.85108	7.32943e-12	1.28552e-10	CG2991
FBgn0035312	301.732	-1.06278	0.155398	-6.83905	7.97214e-12	1.39597e-10	CG15820
FBgn0035400	3028.59	-0.917657	0.13421	-6.83745	8.06152e-12	1.40932e-10	CG11537
FBgn0011672	2148.75	-0.906565	0.132778	-6.82768	8.63006e-12	1.50626e-10	Mvl
FBgn0030343	1620.81	-0.932607	0.136633	-6.82565	8.75261e-12	1.52517e-10	ATP7
FBgn0011769	182.145	-1.23156	0.180773	-6.81272	9.57686e-12	1.66609e-10	Fdxh
FBgn0038803	543.04	-1.03369	0.151824	-6.80844	9.86657e-12	1.71372e-10	CG5191
FBgn0261285	313.183	-1.134	0.166774	-6.79962	1.04897e-11	1.81901e-10	Ppcs
FBgn0262160	2727.74	-1.02363	0.15055	-6.7993	1.0513e-11	1.82011e-10	CG9932
FBgn0262817	191.268	1.31906	0.194134	6.7946	1.08612e-11	1.87736e-10	CG43188
FBgn0031461	1044.2	-1.81216	0.266734	-6.79389	1.09152e-11	1.88366e-10	daw
FBgn0033749	639.573	-0.891575	0.131443	-6.78296	1.17736e-11	2.02854e-10	achi
FBgn0086904	13489.9	-0.832408	0.122861	-6.77519	1.24245e-11	2.13725e-10	Nacalpha
FBgn0250820	1700.08	-0.866818	0.128094	-6.76703	1.31454e-11	2.25765e-10	meigo
FBgn0032633	2555.6	-0.864816	0.127885	-6.76244	1.35691e-11	2.32668e-10	Lrch
FBgn0000489	380.686	-1.12737	0.166885	-6.7554	1.42443e-11	2.43857e-10	Pka-C3
FBgn0041342	4405.88	-0.816823	0.120978	-6.75184	1.45985e-11	2.49523e-10	Cct1
FBgn0023083	761.364	-0.995917	0.14777	-6.73964	1.5878e-11	2.70962e-10	fray
FBgn0035497	259.001	-1.07258	0.159172	-6.73847	1.60059e-11	2.7271e-10	CG14995
FBgn0017579	38058.6	-0.768114	0.114215	-6.72516	1.754e-11	2.97902e-10	RpL14
FBgn0034723	20.8696	-2.68212	0.398809	-6.72532	1.75209e-11	2.97902e-10	CG13506
FBgn0265362	237.46	-1.07899	0.160542	-6.72093	1.80563e-11	3.06188e-10	CG44303
FBgn0263345	48.6356	1.96451	0.292372	6.71922	1.82703e-11	3.09327e-10	CR43426
FBgn0022382	213.975	-1.29107	0.192377	-6.71117	1.93069e-11	3.26363e-10	Pka-R2
FBgn0243516	1228.55	-1.02887	0.153346	-6.70944	1.95372e-11	3.29736e-10	Vrp1
FBgn0038912	262.043	1.13418	0.169108	6.70684	1.9888e-11	3.3513e-10	CG6656
FBgn0052040	119.951	1.44437	0.215439	6.70434	2.02317e-11	3.40388e-10	CG32040
FBgn0000556	254911	-0.869724	0.129752	-6.70299	2.04201e-11	3.4262e-10	Ef1alpha48D
FBgn0031464	171.454	1.34804	0.201113	6.70293	2.04283e-11	3.4262e-10	Duox
FBgn0036324	48.6045	-1.99115	0.297352	-6.69626	2.13826e-11	3.58067e-10	CG12520
FBgn0030976	27.394	-2.43321	0.363431	-6.69511	2.15502e-11	3.60312e-10	CG7378
FBgn0031910	141.242	-1.28414	0.19189	-6.69203	2.20102e-11	3.6743e-10	CG15818
FBgn0038804	100.241	-1.4052	0.210057	-6.68961	2.23769e-11	3.72972e-10	CG10877
FBgn0040153	100.198	-1.4807	0.221446	-6.68649	2.28585e-11	3.80408e-10	l(1)G0469
FBgn0035907	162.568	-1.23988	0.185629	-6.67934	2.4002e-11	3.9882e-10	GstO1
FBgn0037852	1014.24	-0.932401	0.139627	-6.67781	2.4254e-11	4.02385e-10	Tpc1
FBgn0033302	16.0803	-2.83346	0.424374	-6.67681	2.44197e-11	4.04507e-10	Cyp6a14
FBgn0037138	2355.16	-0.81643	0.122359	-6.6724	2.51659e-11	4.16226e-10	P5CDh1
FBgn0052816	162.144	-1.21586	0.182484	-6.66283	2.68597e-11	4.43557e-10	CG32816
FBgn0029863	600.708	-0.947772	0.142355	-6.65781	2.77946e-11	4.58291e-10	CG3823
FBgn0267635	813.176	-0.813914	0.122335	-6.65314	2.86901e-11	4.72331e-10	CR45973
FBgn0004228	99.2163	-1.47665	0.221976	-6.65232	2.88518e-11	4.74264e-10	mex1
FBgn0039494	909.716	-0.854296	0.128735	-6.6361	3.22085e-11	5.28633e-10	grass
FBgn0001114	1219.78	0.913044	0.137641	6.63353	3.27758e-11	5.37123e-10	Glt
FBgn0065073	1829.68	-0.952866	0.143758	-6.62825	3.39685e-11	5.5582e-10	snoRNA:229
FBgn0019936	30655	-0.748038	0.113083	-6.61493	3.7174e-11	6.07345e-10	RpS20
FBgn0027330	1349.81	-0.817111	0.123565	-6.61282	3.77064e-11	6.15107e-10	l(1)G0020
FBgn0040397	71.9682	-1.56937	0.237587	-6.60547	3.96263e-11	6.45445e-10	CG3655
FBgn0042174	13978	-0.732898	0.111337	-6.58273	4.61888e-11	7.51198e-10	CR18854
FBgn0004656	6890.8	-0.918251	0.139557	-6.57976	4.71216e-11	7.6521e-10	fs(1)h
FBgn0034793	907.341	-0.86878	0.132182	-6.57259	4.94476e-11	8.01768e-10	asrij
FBgn0034935	37.7165	-2.141	0.325761	-6.5723	4.95447e-11	8.02131e-10	CG13565
FBgn0023529	9583.06	-0.746924	0.113697	-6.56942	5.05109e-11	8.16543e-10	CG2918
FBgn0034225	55.6213	-1.84104	0.280614	-6.56076	5.35353e-11	8.64132e-10	veil
FBgn0000578	6222.19	-0.929094	0.141743	-6.5548	5.57156e-11	8.97974e-10	ena
FBgn0050345	603.434	-0.946132	0.144355	-6.55421	5.59371e-11	9.00193e-10	CG30345
FBgn0039678	1125.58	1.76145	0.268765	6.55386	5.60677e-11	9.00944e-10	Obp99a
FBgn0020304	3664.74	-0.965979	0.147443	-6.55153	5.69518e-11	9.12955e-10	drongo
FBgn0036551	98.0466	-1.43455	0.218967	-6.55144	5.69853e-11	9.12955e-10	CG17029
FBgn0267616	27.3289	-2.31342	0.353299	-6.54805	5.8294e-11	9.3253e-10	CR45954
FBgn0000490	30.2187	2.32331	0.354846	6.54736	5.85642e-11	9.34238e-10	dpp
FBgn0039800	37.6651	-2.14463	0.327558	-6.54733	5.85748e-11	9.34238e-10	Npc2g
FBgn0030073	925.704	-0.940787	0.143708	-6.5465	5.88999e-11	9.38029e-10	CG10962
FBgn0040827	65.9243	-1.79595	0.274351	-6.54617	5.90329e-11	9.38754e-10	CG13315
FBgn0264819	109.989	-1.36323	0.208287	-6.54493	5.95214e-11	9.45122e-10	CR44027
FBgn0267385	10911.3	-0.786029	0.120306	-6.53356	6.4226e-11	1.01832e-09	PyK
FBgn0000479	385.438	-1.16543	0.17847	-6.53008	6.57331e-11	1.04014e-09	dnc
FBgn0001217	38.9986	-2.05315	0.314421	-6.52994	6.57963e-11	1.04014e-09	Hsc70-2
FBgn0020493	36.704	-2.04631	0.31343	-6.52875	6.63222e-11	1.0456e-09	Dad
FBgn0029148	1008.01	-0.838069	0.128367	-6.52871	6.63365e-11	1.0456e-09	NHP2
FBgn0030884	79.6141	1.70618	0.261368	6.52789	6.67047e-11	1.04987e-09	CG6847
FBgn0028473	31441.4	-0.847279	0.129812	-6.52695	6.71237e-11	1.05491e-09	Non1
FBgn0262614	8228.28	-0.897879	0.137576	-6.52642	6.7361e-11	1.0571e-09	pyd
FBgn0005593	55681.1	-0.707703	0.108483	-6.52361	6.86349e-11	1.07443e-09	RpL7
FBgn0041585	2981.2	-0.755511	0.115813	-6.52354	6.8666e-11	1.07443e-09	olf186-F
FBgn0050456	2533.8	-0.948643	0.145614	-6.51479	7.27931e-11	1.13735e-09	CG30456
FBgn0022787	6238.89	-0.758546	0.116633	-6.50372	7.83576e-11	1.22251e-09	Hel89B
FBgn0034858	1610.82	-0.817925	0.125818	-6.50087	7.98575e-11	1.24411e-09	eIF2B-delta
FBgn0011274	1160.29	-0.960274	0.147923	-6.49171	8.48696e-11	1.32028e-09	Dif
FBgn0034618	2010	-0.881282	0.135761	-6.49144	8.50173e-11	1.32066e-09	CG9485
FBgn0010198	38984.7	-0.692057	0.106646	-6.4893	8.62334e-11	1.33761e-09	RpS15Aa
FBgn0038952	120.219	-1.45962	0.225184	-6.4819	9.05744e-11	1.40292e-09	CG7069
FBgn0261439	2893.39	-0.793576	0.122444	-6.48113	9.10383e-11	1.40808e-09	SdhA
FBgn0038149	896.822	-0.841811	0.129917	-6.47958	9.19781e-11	1.42057e-09	GILT1
FBgn0039328	458.241	-0.957931	0.148084	-6.46885	9.8749e-11	1.52295e-09	CHKov2
FBgn0031851	844.809	-0.838614	0.129645	-6.46853	9.89603e-11	1.52402e-09	Aatf
FBgn0000719	2284.08	-0.839998	0.129972	-6.4629	1.02717e-10	1.5796e-09	fog
FBgn0028737	23132.3	-0.755339	0.116899	-6.46146	1.03698e-10	1.59241e-09	Ef1beta
FBgn0267624	958.496	-1.05205	0.162913	-6.45776	1.06266e-10	1.62951e-09	CR45962
FBgn0031571	63.4742	-1.62442	0.251655	-6.45496	1.08249e-10	1.65756e-09	CG3921
FBgn0013771	56.0388	-1.77253	0.27462	-6.45447	1.086e-10	1.66055e-09	Cyp6a9
FBgn0023423	3865.91	-0.753177	0.116776	-6.44977	1.12018e-10	1.71039e-09	slmb
FBgn0040308	1355.46	-0.811064	0.125822	-6.44611	1.1476e-10	1.74977e-09	Jafrac2
FBgn0063449	367.602	-0.910097	0.141238	-6.44373	1.16572e-10	1.77488e-09	Uhg2
FBgn0034259	2102.07	-0.775048	0.120431	-6.4356	1.22984e-10	1.86984e-09	P32
FBgn0029881	17878.8	-0.799884	0.124296	-6.43533	1.23201e-10	1.8705e-09	pigs
FBgn0053461	21.8184	-2.44559	0.380875	-6.42098	1.35399e-10	2.05279e-09	CG33461
FBgn0030364	3001.74	-0.734167	0.11461	-6.4058	1.49579e-10	2.26458e-09	CG15735
FBgn0083120	137.576	-1.21427	0.190334	-6.37969	1.77442e-10	2.68262e-09	Uhg8
FBgn0042185	574.606	-0.831143	0.130489	-6.36942	1.89743e-10	2.86455e-09	CG18769
FBgn0037513	95.7033	-1.37539	0.21604	-6.36636	1.93567e-10	2.91819e-09	pyd3
FBgn0035189	82.014	-1.57629	0.247722	-6.36312	1.97696e-10	2.97625e-09	CG9119
FBgn0259173	120.494	-1.29333	0.203264	-6.36279	1.98116e-10	2.97841e-09	corn
FBgn0011272	46082.8	-0.803538	0.126342	-6.36	2.01752e-10	3.02882e-09	RpL13
FBgn0043853	4720	-0.675794	0.10637	-6.35322	2.10848e-10	3.16095e-09	scaRNA:MeU5-C46
FBgn0038842	2217.06	-0.838277	0.13195	-6.35297	2.11198e-10	3.16178e-09	hdly
FBgn0039205	143.702	-1.29953	0.204786	-6.34578	2.213e-10	3.30841e-09	CG13623
FBgn0265045	1103.54	0.858388	0.135357	6.34166	2.27304e-10	3.39344e-09	Strn-Mlck
FBgn0263507	493.78	-0.869074	0.137083	-6.33976	2.30131e-10	3.43087e-09	CR43496
FBgn0002543	844.74	-0.896444	0.141437	-6.33811	2.32596e-10	3.46281e-09	lea
FBgn0001341	836.886	-0.821918	0.129834	-6.33052	2.44336e-10	3.63256e-09	l(1)1Bi
FBgn0031497	3358.62	-0.807743	0.127608	-6.3299	2.45328e-10	3.64225e-09	CG17259
FBgn0085434	336.425	-1.01742	0.160814	-6.32668	2.50491e-10	3.71377e-09	NaCP60E
FBgn0051370	302.936	-0.972617	0.15375	-6.32595	2.51684e-10	3.72631e-09	CG31370
FBgn0023549	1330.37	-1.00164	0.158564	-6.31695	2.66772e-10	3.94425e-09	Mct1
FBgn0026570	1004.92	-0.780784	0.123609	-6.31658	2.67421e-10	3.94841e-09	CG5704
FBgn0027547	1571.89	-0.740378	0.11723	-6.3156	2.69111e-10	3.96792e-09	CG1927
FBgn0032620	791.82	-0.815517	0.129225	-6.31085	2.77516e-10	4.08622e-09	CG12288
FBgn0004396	2206.78	-0.927882	0.147041	-6.31038	2.78347e-10	4.09285e-09	CrebA
FBgn0260441	24494.8	-0.731505	0.115975	-6.30746	2.8365e-10	4.16511e-09	RpS12
FBgn0051436	201.554	-1.04904	0.166407	-6.30408	2.89909e-10	4.25121e-09	CG31436
FBgn0085229	1616.31	-0.757218	0.120167	-6.30137	2.95032e-10	4.32043e-09	CG34200
FBgn0041225	155.994	-1.19935	0.190363	-6.30031	2.97045e-10	4.34398e-09	Gr94a
FBgn0264775	27.7814	-2.22234	0.352928	-6.29685	3.03763e-10	4.43618e-09	CG44013
FBgn0015766	35769.2	-1.01664	0.161465	-6.29634	3.04746e-10	4.44449e-09	Msr-110
FBgn0031247	396.106	-0.918001	0.14595	-6.28985	3.17775e-10	4.62822e-09	CG11562
FBgn0260933	1665.9	-0.766713	0.12195	-6.28712	3.23417e-10	4.70401e-09	rempA
FBgn0259481	1466.9	-0.772918	0.123159	-6.27579	3.47854e-10	5.0526e-09	Mob2
FBgn0037960	408.501	-0.882876	0.140826	-6.26927	3.62752e-10	5.26186e-09	mthl5
FBgn0052706	234.1	-1.09526	0.174867	-6.26339	3.76699e-10	5.4568e-09	CG32706
FBgn0003401	516.424	-0.819079	0.130794	-6.26237	3.79166e-10	5.48513e-09	shu
FBgn0036834	1319.67	-0.886648	0.14159	-6.26208	3.79885e-10	5.48814e-09	CG6836
FBgn0003892	624.757	-0.950696	0.151837	-6.26131	3.81755e-10	5.50034e-09	ptc
FBgn0034243	3395.53	-0.701138	0.111979	-6.26133	3.81699e-10	5.50034e-09	Ns2
FBgn0034221	73.5032	-1.53711	0.245626	-6.25791	3.90171e-10	5.61406e-09	CG10764
FBgn0036518	4206.54	-0.83155	0.132891	-6.25737	3.91519e-10	5.62593e-09	RhoGAP71E
FBgn0263400	28.4514	-2.20677	0.352808	-6.25488	3.97812e-10	5.7087e-09	CG43446
FBgn0032004	1479.21	0.703734	0.112613	6.24915	4.12703e-10	5.91449e-09	CG8292
FBgn0085370	5871.87	-0.783734	0.125522	-6.24379	4.27083e-10	6.11242e-09	Pde11
FBgn0022029	1908.19	-0.733374	0.117518	-6.24053	4.36087e-10	6.23297e-09	l(2)k01209
FBgn0033970	39.961	-1.872	0.300385	-6.23201	4.60474e-10	6.56499e-09	CG10205
FBgn0261545	1924.23	-0.802568	0.128782	-6.23199	4.6054e-10	6.56499e-09	CG42663
FBgn0086251	1204.99	-0.825569	0.132596	-6.22621	4.77849e-10	6.80269e-09	del
FBgn0030300	611.017	-1.65413	0.265861	-6.22178	4.91557e-10	6.98857e-09	Sk1
FBgn0041629	10794	-0.861356	0.138448	-6.22153	4.92327e-10	6.99026e-09	Hexo2
FBgn0033033	304.628	1.2046	0.193788	6.21608	5.09744e-10	7.22799e-09	scaf
FBgn0020496	8389.86	-0.797613	0.128378	-6.21302	5.19758e-10	7.36026e-09	CtBP
FBgn0011260	771.785	-0.928843	0.149576	-6.20986	5.30321e-10	7.49996e-09	Sema-2a
FBgn0038981	4029.49	-0.767802	0.123819	-6.20101	5.61004e-10	7.92345e-09	CG5346
FBgn0010408	40569.3	-0.763122	0.1231	-6.19919	5.67527e-10	8.00504e-09	RpS9
FBgn0004449	39586.3	-0.964803	0.155756	-6.19434	5.85293e-10	8.24479e-09	Ten-m
FBgn0003525	4869.17	-0.865987	0.139885	-6.19069	5.99031e-10	8.42726e-09	stg
FBgn0265137	1383.91	-0.751086	0.121356	-6.18913	6.04989e-10	8.49994e-09	Spn42Da
FBgn0051974	56.1243	-1.77193	0.286313	-6.1888	6.0624e-10	8.50637e-09	CG31974
FBgn0031980	31185.9	-0.667388	0.107855	-6.18783	6.09989e-10	8.54781e-09	RpL36A
FBgn0259227	190.381	-1.20682	0.195143	-6.1843	6.23777e-10	8.72963e-09	CG42327
FBgn0029866	70.9972	-1.48192	0.239785	-6.18021	6.40156e-10	8.94719e-09	CG3842
FBgn0013995	60.1442	-1.75683	0.284434	-6.17659	6.55012e-10	9.14291e-09	Calx
FBgn0025885	8709.2	-0.77752	0.125919	-6.17475	6.62681e-10	9.23795e-09	Inos
FBgn0024733	46607.6	-0.644532	0.104442	-6.17119	6.77774e-10	9.4361e-09	RpL10
FBgn0031988	2888.43	-0.689558	0.111857	-6.16465	7.06373e-10	9.82152e-09	CG8668
FBgn0039113	910.943	-0.763517	0.123912	-6.16175	7.1946e-10	9.99054e-09	CG10217
FBgn0030582	703.53	-0.933132	0.151471	-6.16045	7.25394e-10	1.00599e-08	CG14411
FBgn0033485	1001.88	-0.720214	0.116973	-6.1571	7.40875e-10	1.02614e-08	RpLP0-like
FBgn0029121	789.496	-0.81462	0.132432	-6.15123	7.68858e-10	1.06352e-08	Sras
FBgn0038302	489.521	-0.82515	0.134239	-6.14686	7.90316e-10	1.09179e-08	CG4210
FBgn0024150	42.6771	-1.86555	0.303553	-6.1457	7.96106e-10	1.09838e-08	Ac78C
FBgn0037240	2895.38	-0.743953	0.121058	-6.14544	7.9743e-10	1.0988e-08	Cont
FBgn0050466	363.696	-0.859234	0.139952	-6.13949	8.27856e-10	1.13926e-08	CG30466
FBgn0083048	5310.29	-0.733803	0.119624	-6.13426	8.55577e-10	1.1759e-08	snoRNA:Psi18S-1377d
FBgn0037151	331.721	-0.933933	0.152315	-6.13157	8.70136e-10	1.19438e-08	CG7130
FBgn0265830	77.4265	1.56624	0.256086	6.11606	9.59143e-10	1.31487e-08	CR44619
FBgn0086710	23063.1	-0.687774	0.112498	-6.11368	9.73605e-10	1.33299e-08	RpL30
FBgn0001168	3303.21	-0.903665	0.147832	-6.11277	9.79175e-10	1.33891e-08	h
FBgn0027865	570.482	-0.838934	0.137514	-6.10073	1.05585e-09	1.44192e-08	Tsp96F
FBgn0004456	89.6114	-1.44049	0.236178	-6.09917	1.06617e-09	1.45417e-08	mew
FBgn0032482	7887.47	-0.669493	0.109777	-6.09864	1.06977e-09	1.45722e-08	Pect
FBgn0028484	3395.01	-0.894983	0.146776	-6.09763	1.07654e-09	1.46458e-08	Ack
FBgn0037443	1953.9	-0.809877	0.132826	-6.09728	1.07889e-09	1.46592e-08	Dmtn
FBgn0086912	636.868	-0.752573	0.123458	-6.09578	1.08903e-09	1.47784e-08	mbm
FBgn0026417	299.502	-0.951094	0.156094	-6.09309	1.10755e-09	1.50051e-08	Hus1-like
FBgn0033188	4727.03	-0.851436	0.139741	-6.09294	1.10853e-09	1.50051e-08	Drat
FBgn0032744	371.222	-0.855397	0.140442	-6.09074	1.12388e-09	1.51936e-08	Ttc19
FBgn0036993	61.1544	-1.56397	0.256912	-6.08756	1.14647e-09	1.54795e-08	CG5910
FBgn0000163	1713.45	-0.803589	0.132109	-6.08276	1.1813e-09	1.59298e-08	baz
FBgn0039431	4833.09	-0.852856	0.140244	-6.08124	1.1926e-09	1.6062e-08	plum
FBgn0034067	54.9655	-1.65495	0.272217	-6.07953	1.20539e-09	1.62139e-08	CG8399
FBgn0043806	3016.72	-0.732712	0.12056	-6.07757	1.22015e-09	1.63918e-08	CG32032
FBgn0000053	2268.14	-0.787737	0.129879	-6.06514	1.31839e-09	1.76895e-08	ade3
FBgn0267627	326.413	-1.05028	0.173253	-6.06207	1.34377e-09	1.80075e-08	CR45965
FBgn0264090	2494.97	-0.956832	0.157986	-6.05644	1.39168e-09	1.86264e-08	CG43759
FBgn0030305	1780.24	-0.70319	0.11614	-6.05469	1.40688e-09	1.88011e-08	CG1749
FBgn0266369	806.802	-0.852475	0.140799	-6.05453	1.40824e-09	1.88011e-08	Mtp
FBgn0038054	31.5801	-1.98816	0.328417	-6.05377	1.41496e-09	1.88674e-08	CG5509
FBgn0025700	3874.76	-0.679892	0.112314	-6.05348	1.41746e-09	1.88772e-08	CG5885
FBgn0031117	128.377	-1.20404	0.198946	-6.05211	1.42962e-09	1.90156e-08	GstT3
FBgn0038530	74.3693	1.44738	0.239191	6.05117	1.43796e-09	1.91028e-08	AttD
FBgn0015245	9335.24	-0.836121	0.13818	-6.05096	1.43989e-09	1.91048e-08	Hsp60
FBgn0036760	427.207	-0.883729	0.146059	-6.05049	1.44404e-09	1.91362e-08	CG5567
FBgn0037637	1629.71	-0.69862	0.115493	-6.04904	1.45708e-09	1.92852e-08	CG9836
FBgn0039868	555.947	-0.812819	0.134405	-6.04756	1.47057e-09	1.94398e-08	CG11563
FBgn0261873	1013.51	-0.96103	0.159024	-6.04328	1.51011e-09	1.99379e-08	sdt
FBgn0035558	13677.5	-0.722855	0.119731	-6.03734	1.56672e-09	2.06599e-08	CG11357
FBgn0004867	42718.2	-0.748958	0.124091	-6.03557	1.58404e-09	2.08627e-08	RpS2
FBgn0264294	3191.29	-0.714796	0.118451	-6.03455	1.59408e-09	2.09692e-08	Cyt-b5
FBgn0025381	7253.25	-0.835761	0.13879	-6.02179	1.72501e-09	2.26637e-08	rush
FBgn0263740	5136.13	-0.732201	0.121684	-6.01724	1.77413e-09	2.32806e-08	eIF-2gamma
FBgn0031662	1349.43	-0.743226	0.123616	-6.01237	1.82833e-09	2.39625e-08	CG3792
FBgn0024957	2716.47	-0.700451	0.116513	-6.01178	1.83497e-09	2.40202e-08	Irp-1B
FBgn0011284	57679.3	-0.696015	0.115906	-6.00497	1.91363e-09	2.50194e-08	RpS4
FBgn0034049	7990.11	-0.758559	0.126396	-6.00143	1.95587e-09	2.55406e-08	bdg
FBgn0004057	338.127	-1.01848	0.169842	-5.99662	2.01471e-09	2.62769e-08	Zw
FBgn0010434	6724.29	-0.758727	0.126532	-5.99635	2.01806e-09	2.62887e-08	cora
FBgn0039757	61271.2	-0.690878	0.115313	-5.9913	2.08167e-09	2.70844e-08	RpS7
FBgn0003942	47543.1	-0.640478	0.107076	-5.98152	2.21064e-09	2.86929e-08	RpS27A
FBgn0037351	44069.9	-0.732028	0.122378	-5.98169	2.20831e-09	2.86929e-08	RpL13A
FBgn0061492	1192.78	-0.787226	0.131732	-5.97598	2.2871e-09	2.96494e-08	loj
FBgn0035423	6862.2	-0.655835	0.109779	-5.97415	2.31291e-09	2.99479e-08	CG17737
FBgn0267111	32.7195	-1.94553	0.32588	-5.9701	2.37112e-09	3.06646e-08	CR45551
FBgn0083013	1387.8	-0.711556	0.11923	-5.96794	2.40267e-09	3.10352e-08	snoRNA:Psi28S-1060
FBgn0033540	730.831	-0.78788	0.132097	-5.96439	2.45547e-09	3.16791e-08	Elp2
FBgn0031069	1152.62	-0.806042	0.13525	-5.95965	2.52774e-09	3.25724e-08	Pmp70
FBgn0016122	192.245	-1.09263	0.183352	-5.9592	2.53482e-09	3.26245e-08	Acer
FBgn0030616	28807.4	-0.683073	0.114645	-5.95814	2.55133e-09	3.27975e-08	RpL37a
FBgn0029785	49605.2	-0.640884	0.107588	-5.95683	2.57181e-09	3.30213e-08	RpL35
FBgn0265725	48.0563	-1.66541	0.279934	-5.94929	2.693e-09	3.4536e-08	CG44532
FBgn0031011	2278.34	-0.786306	0.132227	-5.94662	2.7373e-09	3.50622e-08	CG8034
FBgn0051221	77.5051	-1.38897	0.233614	-5.94556	2.75506e-09	3.52477e-08	CG31221
FBgn0052407	68.54	-1.43892	0.242377	-5.93668	2.9085e-09	3.71665e-08	CG32407
FBgn0260945	2229.64	-0.753399	0.127029	-5.93091	3.01255e-09	3.84503e-08	Atg1
FBgn0031018	67.6147	-1.42896	0.24097	-5.93002	3.02898e-09	3.86141e-08	CG12200
FBgn0085443	6601.52	-0.793443	0.133875	-5.92673	3.09024e-09	3.93483e-08	spri
FBgn0003900	561.659	0.913394	0.154141	5.9257	3.10967e-09	3.95488e-08	twi
FBgn0024329	4026.7	-0.674217	0.113805	-5.9243	3.13632e-09	3.98405e-08	Mekk1
FBgn0083050	2117.62	-0.834885	0.140956	-5.92301	3.16107e-09	4.01074e-08	snoRNA:Psi18S-1377b
FBgn0021944	2432.19	-0.911344	0.153879	-5.92246	3.17157e-09	4.01932e-08	Coprox
FBgn0263346	672.858	-0.805608	0.136066	-5.92072	3.20538e-09	4.05738e-08	CG43427
FBgn0032925	1716.66	-0.689063	0.116419	-5.91885	3.24209e-09	4.099e-08	CG9246
FBgn0259111	277.803	-1.17799	0.199463	-5.90581	3.50926e-09	4.43158e-08	Ndae1
FBgn0034968	33703.3	-0.661801	0.112111	-5.90311	3.56723e-09	4.49948e-08	RpL12
FBgn0030481	544.673	-0.800685	0.135677	-5.90141	3.60413e-09	4.5407e-08	CG1662
FBgn0040384	179.431	-1.14825	0.194703	-5.89745	3.69171e-09	4.64558e-08	CG32795
FBgn0025682	8028.77	-0.736566	0.124954	-5.89469	3.75383e-09	4.71822e-08	scf
FBgn0001148	126.156	-1.15776	0.1965	-5.89193	3.81703e-09	4.79205e-08	gsb
FBgn0035064	479.428	-0.829371	0.141048	-5.88005	4.10134e-09	5.14297e-08	Aats-tyr-m
FBgn0260745	3890.78	0.911586	0.155269	5.87101	4.33157e-09	5.42533e-08	mfas
FBgn0039857	56974.5	-0.713167	0.121488	-5.87029	4.35045e-09	5.44262e-08	RpL6
FBgn0082960	368.353	-0.811069	0.138254	-5.86652	4.45036e-09	5.55586e-08	snoRNA:Psi28S-3405a
FBgn0086359	257.63	-1.13464	0.193411	-5.86648	4.45131e-09	5.55586e-08	Invadolysin
FBgn0260749	2331.41	-0.684442	0.11668	-5.86597	4.46514e-09	5.56664e-08	Utx
FBgn0031012	273.02	-0.886376	0.151159	-5.86388	4.52167e-09	5.63058e-08	CG8051
FBgn0052115	510.715	-0.870798	0.148581	-5.86076	4.60744e-09	5.7241e-08	CG32115
FBgn0262987	26.4943	-2.06859	0.352945	-5.86094	4.60246e-09	5.7241e-08	CG43295
FBgn0032987	50655.6	-0.620172	0.105861	-5.85835	4.67499e-09	5.80131e-08	RpL21
FBgn0019938	2962.31	-0.701789	0.119814	-5.8573	4.70451e-09	5.8312e-08	RpI1
FBgn0027356	232.144	-1.01301	0.173011	-5.85521	4.76406e-09	5.8982e-08	Amph
FBgn0263470	24436.2	-0.629251	0.107602	-5.84794	4.97704e-09	6.15479e-08	snoRNA:Tudor-SN-a
FBgn0000100	41539.9	-0.693658	0.118627	-5.84737	4.99406e-09	6.16872e-08	RpLP0
FBgn0032871	231.097	-0.914169	0.156344	-5.84716	5.00022e-09	6.16924e-08	CG2611
FBgn0030136	43672.5	-0.625533	0.107208	-5.83477	5.38644e-09	6.63812e-08	RpS28b
FBgn0016687	3559.35	-0.677688	0.116235	-5.8303	5.53268e-09	6.81053e-08	Nurf-38
FBgn0040600	505.917	-0.888201	0.152381	-5.8288	5.58272e-09	6.86425e-08	CG13631
FBgn0030421	349.685	-0.948165	0.162693	-5.82794	5.61148e-09	6.89172e-08	CG3812
FBgn0037815	500.538	-0.765196	0.13143	-5.82209	5.81157e-09	7.1293e-08	Rrp46
FBgn0029082	30.9988	-2.03386	0.349537	-5.81873	5.92973e-09	7.26595e-08	hbs
FBgn0051320	627.601	-0.780028	0.134184	-5.81312	6.13177e-09	7.50496e-08	CG31320
FBgn0020618	42061.5	-0.753794	0.12972	-5.81095	6.21211e-09	7.58828e-08	Rack1
FBgn0037683	287.979	-0.902485	0.155309	-5.81089	6.21399e-09	7.58828e-08	CG18473
FBgn0015222	48619.2	-0.801541	0.138015	-5.80763	6.3365e-09	7.72908e-08	Fer1HCH
FBgn0034528	726.487	-0.71418	0.123007	-5.806	6.39841e-09	7.79574e-08	CG11180
FBgn0085257	112.034	-1.19369	0.205849	-5.79885	6.6772e-09	8.1262e-08	CG34228
FBgn0034237	16344.1	-0.679522	0.117378	-5.78917	7.07344e-09	8.59868e-08	eIF3-S9
FBgn0030099	672.235	-0.791635	0.136779	-5.78769	7.13618e-09	8.66513e-08	CG12056
FBgn0043578	222.073	1.26465	0.218615	5.78482	7.25907e-09	8.80439e-08	PGRP-SB1
FBgn0004197	2411.15	0.833405	0.144132	5.78222	7.37198e-09	8.92351e-08	Ser
FBgn0031835	368.352	-0.985216	0.170392	-5.78205	7.37976e-09	8.92351e-08	CG11319
FBgn0052344	904.029	-0.708161	0.122477	-5.78199	7.38223e-09	8.92351e-08	CG32344
FBgn0037249	14644.8	-0.676919	0.117087	-5.78133	7.41136e-09	8.94865e-08	eIF3-S10
FBgn0027095	4397.88	-0.617723	0.106852	-5.78112	7.42043e-09	8.94954e-08	Manf
FBgn0030958	221.043	-0.951973	0.164728	-5.77905	7.51254e-09	9.05046e-08	CR6900
FBgn0015393	1031.83	-0.714229	0.1236	-5.77855	7.53481e-09	9.06711e-08	hoip
FBgn0027088	3628.02	-0.726535	0.125869	-5.77216	7.82611e-09	9.40711e-08	Aats-gly
FBgn0263832	998.868	-0.813478	0.141054	-5.76713	8.06348e-09	9.68159e-08	Rcd5
FBgn0035087	6552.56	-0.658831	0.114249	-5.76664	8.08685e-09	9.6988e-08	CG2765
FBgn0036082	59.4149	1.56389	0.27121	5.76634	8.10128e-09	9.70526e-08	CG12362
FBgn0030431	415.531	-0.918254	0.159316	-5.76372	8.22822e-09	9.84635e-08	CG4407
FBgn0039359	36936.5	-0.648891	0.112599	-5.76283	8.27148e-09	9.88709e-08	RpL27
FBgn0040383	1231.25	0.770371	0.133695	5.76214	8.30551e-09	9.91673e-08	CG5254
FBgn0020910	71340.9	-0.735107	0.127592	-5.76137	8.34331e-09	9.93974e-08	RpL3
FBgn0052676	2193.24	-0.853641	0.148163	-5.76151	8.33668e-09	9.93974e-08	CG32676
FBgn0038964	2348.46	-0.721697	0.125337	-5.75806	8.50858e-09	1.01254e-07	Nop56
FBgn0037144	33.4493	-1.89002	0.328332	-5.75641	8.59202e-09	1.02134e-07	CG7458
FBgn0031374	3071.51	-0.755867	0.131434	-5.75091	8.87631e-09	1.05396e-07	CG7337
FBgn0037248	2130.98	-0.700522	0.121828	-5.75007	8.92054e-09	1.05804e-07	srl
FBgn0003090	34.64	-1.87846	0.327094	-5.74288	9.30774e-09	1.10275e-07	pk
FBgn0033635	62.0068	-1.59381	0.277715	-5.739	9.52392e-09	1.12712e-07	CG7777
FBgn0035049	932.306	-0.782651	0.136443	-5.73611	9.68735e-09	1.1452e-07	Mmp1
FBgn0082958	628.631	-0.889327	0.155183	-5.73082	9.99439e-09	1.1802e-07	snoRNA:Psi28S-3405c
FBgn0264494	103.375	-1.30233	0.227319	-5.72909	1.00969e-08	1.19099e-07	CG17646
FBgn0040373	304.823	0.862831	0.15063	5.72816	1.01525e-08	1.19623e-07	CG3038
FBgn0027080	2306.18	-0.733674	0.128149	-5.72516	1.03334e-08	1.21622e-07	Aats-tyr
FBgn0261596	31782.9	-0.64548	0.112768	-5.72398	1.04059e-08	1.22341e-07	RpS24
FBgn0003423	1255.35	-0.75077	0.131204	-5.72217	1.05171e-08	1.23413e-07	slgA
FBgn0250816	650.869	0.856992	0.149768	5.72212	1.05201e-08	1.23413e-07	AGO3
FBgn0003274	37496.9	-0.675859	0.118193	-5.71825	1.07629e-08	1.25914e-07	RpLP2
FBgn0033388	2313.15	-0.66742	0.116719	-5.71816	1.07685e-08	1.25914e-07	CG8046
FBgn0052000	7540.59	0.67546	0.118123	5.71826	1.07619e-08	1.25914e-07	CG32000
FBgn0037723	381.072	-0.783259	0.13703	-5.71597	1.09077e-08	1.27403e-07	SpdS
FBgn0041174	366.468	-0.887897	0.155355	-5.71528	1.09524e-08	1.27786e-07	Vhl
FBgn0035432	2170.65	-0.725451	0.126956	-5.7142	1.10224e-08	1.28463e-07	ZnT63C
FBgn0031560	21.9349	-2.15262	0.376867	-5.71188	1.11733e-08	1.30081e-07	CG16713
FBgn0052476	140.733	-1.06918	0.187225	-5.71067	1.1253e-08	1.30866e-07	mthl14
FBgn0037846	192.501	-0.942294	0.165011	-5.71048	1.12655e-08	1.3087e-07	CG6574
FBgn0047095	56.2143	-1.50891	0.264406	-5.70679	1.15125e-08	1.33594e-07	CG33939
FBgn0083123	380.566	-0.847072	0.148492	-5.70451	1.16678e-08	1.35251e-07	Uhg5
FBgn0023215	949.729	-0.880137	0.154319	-5.70337	1.17459e-08	1.36009e-07	Mnt
FBgn0052218	280.049	-0.874274	0.153473	-5.6966	1.22223e-08	1.41374e-07	CR32218
FBgn0052719	121.694	1.17219	0.20585	5.69437	1.23825e-08	1.43072e-07	CG32719
FBgn0042177	2264.93	-0.669282	0.117539	-5.69413	1.24005e-08	1.43126e-07	CG32164
FBgn0028327	3318.69	-0.811105	0.142457	-5.6937	1.24313e-08	1.43327e-07	l(1)G0320
FBgn0024250	1552.98	-0.824635	0.144838	-5.69351	1.24456e-08	1.43338e-07	brk
FBgn0261609	3761.83	-0.680027	0.119446	-5.69316	1.24713e-08	1.4348e-07	eIF-2alpha
FBgn0033226	1505.91	-0.761318	0.133792	-5.69032	1.26803e-08	1.45728e-07	CG1882
FBgn0037270	6434.8	-0.736399	0.129421	-5.68997	1.27062e-08	1.4587e-07	CG9769
FBgn0040985	2362.75	-0.692057	0.121779	-5.68291	1.32422e-08	1.51861e-07	CG6115
FBgn0010409	47791.8	-0.653982	0.115122	-5.68079	1.34075e-08	1.53429e-07	RpL18A
FBgn0266072	25.5638	-2.01278	0.35431	-5.68084	1.34034e-08	1.53429e-07	CR44825
FBgn0038852	126.456	-1.11981	0.197195	-5.67871	1.35713e-08	1.55138e-07	HHEX
FBgn0000575	1167.42	-0.795061	0.140044	-5.67724	1.36883e-08	1.56308e-07	emc
FBgn0038966	444.351	-0.792777	0.139747	-5.67296	1.40351e-08	1.60099e-07	pinta
FBgn0031992	817.405	-0.706131	0.124492	-5.67211	1.41047e-08	1.60722e-07	CG8498
FBgn0036843	391.842	-0.90984	0.160439	-5.67095	1.42009e-08	1.61646e-07	CG6812
FBgn0014037	3574.3	-0.83329	0.146952	-5.67048	1.42395e-08	1.61914e-07	Su(Tpl)
FBgn0034493	439.293	-0.803018	0.141631	-5.66977	1.42986e-08	1.62414e-07	CG8908
FBgn0013323	74.7655	-1.36729	0.241224	-5.66812	1.44375e-08	1.63645e-07	Ptth
FBgn0037279	4608.48	-0.650523	0.114767	-5.66818	1.44322e-08	1.63645e-07	CG1129
FBgn0001218	24636.6	-0.719519	0.127015	-5.66485	1.47152e-08	1.66617e-07	Hsc70-3
FBgn0042178	1432.73	-0.669688	0.118228	-5.66438	1.4756e-08	1.66903e-07	CG32165
FBgn0050410	942.705	-0.752839	0.13308	-5.65705	1.53995e-08	1.73998e-07	Rpi
FBgn0036173	504.732	-0.840794	0.148638	-5.65665	1.54352e-08	1.74218e-07	CG7394
FBgn0035344	14.747	-2.43201	0.430001	-5.65582	1.55104e-08	1.74883e-07	Cyp4d20
FBgn0031384	72.4161	-1.35576	0.239767	-5.65446	1.56333e-08	1.76083e-07	CG4238
FBgn0000064	3798.07	-0.770026	0.136185	-5.65427	1.56507e-08	1.76095e-07	Ald
FBgn0262142	18.7097	-2.211	0.391047	-5.65404	1.56721e-08	1.76151e-07	CR42868
FBgn0030051	98.6609	-1.21406	0.214789	-5.65232	1.58292e-08	1.77731e-07	spirit
FBgn0040322	1862.78	-0.663747	0.117498	-5.649	1.61385e-08	1.81015e-07	GNBP2
FBgn0001089	10.98	-2.52871	0.447879	-5.64597	1.64251e-08	1.8375e-07	Gal
FBgn0037844	537.596	-0.81419	0.144201	-5.64624	1.63998e-08	1.8375e-07	CG4570
FBgn0039674	1077.39	-0.783053	0.138695	-5.64588	1.64338e-08	1.8375e-07	CG1907
FBgn0034860	321.611	-1.01126	0.179126	-5.64553	1.64673e-08	1.83934e-07	CG9812
FBgn0000116	65.11	-1.56962	0.278181	-5.64243	1.67662e-08	1.86805e-07	Argk
FBgn0030850	2078.95	-0.722811	0.128105	-5.64233	1.67766e-08	1.86805e-07	stas
FBgn0051044	1101.3	-0.686607	0.121683	-5.64257	1.6753e-08	1.86805e-07	CR31044
FBgn0029095	4012.98	0.723369	0.128216	5.64179	1.6829e-08	1.87194e-07	aru
FBgn0261674	542.342	-0.805027	0.142863	-5.63497	1.75086e-08	1.94552e-07	CG42709
FBgn0261625	2807.61	-0.67499	0.119848	-5.63205	1.78077e-08	1.97671e-07	CG42708
FBgn0029118	2074.76	-0.662998	0.117803	-5.62802	1.8229e-08	2.02138e-07	Sucb
FBgn0039415	20.6663	-2.16649	0.385206	-5.62423	1.86338e-08	2.06414e-07	CG6142
FBgn0261608	24753.3	-0.60452	0.107534	-5.62164	1.89149e-08	2.09312e-07	RpL37A
FBgn0037552	5262.72	-0.630859	0.112275	-5.61886	1.92222e-08	2.12494e-07	CG7800
FBgn0263459	130.45	-1.06335	0.189324	-5.61653	1.94832e-08	2.15157e-07	snoRNA:2R:9445410
FBgn0050499	1079.09	-0.731587	0.13027	-5.61591	1.95531e-08	2.15707e-07	CG30499
FBgn0041182	38122.5	-0.691464	0.123196	-5.61269	1.99204e-08	2.19534e-07	Tep2
FBgn0086357	11301.9	-0.6937	0.123773	-5.60461	2.0872e-08	2.29784e-07	Sec61alpha
FBgn0002626	38664.3	-0.643876	0.114981	-5.59983	2.14559e-08	2.35971e-07	RpL32
FBgn0261373	255.393	-0.870283	0.155448	-5.59853	2.16175e-08	2.37504e-07	CG33228
FBgn0031613	422.051	-0.867247	0.154914	-5.59825	2.16523e-08	2.37644e-07	HP6
FBgn0034938	327.87	-0.919585	0.164302	-5.59693	2.18175e-08	2.39083e-07	CG3803
FBgn0083011	396.624	-1.09828	0.196232	-5.59685	2.18279e-08	2.39083e-07	snoRNA:Psi28S-1135b
FBgn0052557	83.5769	-1.44793	0.259221	-5.5857	2.32765e-08	2.54689e-07	CG32557
FBgn0025740	2590.26	0.661181	0.118425	5.58314	2.36212e-08	2.58197e-07	PlexB
FBgn0025117	5221.95	-0.660271	0.118277	-5.58239	2.37235e-08	2.59051e-07	und
FBgn0262902	228.767	-0.919637	0.164748	-5.58208	2.37659e-08	2.59251e-07	CR43257
FBgn0259112	229.97	-0.936758	0.168077	-5.57339	2.49823e-08	2.72244e-07	CR42254
FBgn0010638	3577.45	-0.676582	0.12142	-5.57223	2.51498e-08	2.73791e-07	Sec61beta
FBgn0038683	488.328	-0.934603	0.167757	-5.57119	2.5301e-08	2.75159e-07	CG11779
FBgn0036258	7338.75	-0.692331	0.124339	-5.56808	2.57563e-08	2.79826e-07	CG5642
FBgn0015521	14233.7	-0.62904	0.113003	-5.56657	2.59801e-08	2.81972e-07	RpS21
FBgn0259171	1253.37	-0.775325	0.139335	-5.56447	2.6295e-08	2.85102e-07	Pde9
FBgn0083039	128.085	-1.11729	0.200799	-5.56419	2.63375e-08	2.85275e-07	snoRNA:Psi18S-301
FBgn0024912	296.972	-0.825724	0.148568	-5.55787	2.7308e-08	2.94894e-07	agt
FBgn0039044	926.994	-0.687816	0.123749	-5.55815	2.72653e-08	2.94894e-07	p53
FBgn0086672	11705.2	-0.76843	0.138256	-5.55802	2.7285e-08	2.94894e-07	snoRNA:Or-aca5
FBgn0026721	2721.63	-0.744267	0.133928	-5.5572	2.74138e-08	2.95738e-07	fat-spondin
FBgn0263316	8814.9	-0.622744	0.112132	-5.55368	2.79714e-08	3.01451e-07	Mrp4
FBgn0026593	308.85	-0.912562	0.164458	-5.5489	2.87468e-08	3.09497e-07	CG5707
FBgn0036667	912.26	-0.641772	0.115782	-5.54292	2.97469e-08	3.19944e-07	CG9669
FBgn0035348	65.2212	-1.38171	0.249341	-5.54144	2.9999e-08	3.22332e-07	CG16758
FBgn0039525	15.0944	-2.40227	0.433613	-5.54012	3.02257e-08	3.24443e-07	CG5646
FBgn0014026	64117.5	-0.697483	0.125964	-5.53716	3.07411e-08	3.29645e-07	RpL7A
FBgn0263606	119.692	-1.12732	0.203768	-5.53236	3.15942e-08	3.38455e-07	Hsc20
FBgn0026403	160.421	-1.17409	0.212289	-5.53064	3.19066e-08	3.41461e-07	Ndg
FBgn0259685	99.5125	-1.22057	0.220714	-5.53007	3.201e-08	3.42226e-07	crb
FBgn0035620	26.2558	-1.93949	0.350836	-5.52819	3.23547e-08	3.45568e-07	CG5150
FBgn0036213	40854.5	-0.639583	0.115715	-5.52723	3.25322e-08	3.47118e-07	RpL10Ab
FBgn0030329	2818.97	-0.70464	0.127757	-5.51546	3.47859e-08	3.70796e-07	prtp
FBgn0085400	1113.46	-1.82982	0.331831	-5.51431	3.50142e-08	3.72859e-07	CG34371
FBgn0051538	141.125	-1.13411	0.20585	-5.50941	3.60047e-08	3.83027e-07	CG31538
FBgn0034997	3654.1	-0.742668	0.134819	-5.50863	3.61633e-08	3.84334e-07	CG3376
FBgn0052636	55.1191	-1.44258	0.262037	-5.50525	3.68643e-08	3.91396e-07	CR32636
FBgn0029821	33.0058	-1.80326	0.327584	-5.50472	3.69746e-08	3.92179e-07	CG4020
FBgn0029629	8771.55	-0.652522	0.118589	-5.50241	3.74642e-08	3.9698e-07	CG8636
FBgn0029897	34298.4	-0.671414	0.122056	-5.50086	3.77945e-08	4.00085e-07	RpL17
FBgn0033876	35.7851	-1.75636	0.319378	-5.49931	3.81272e-08	4.03209e-07	Syngr
FBgn0259878	39.5178	-1.82441	0.331819	-5.49823	3.83633e-08	4.05307e-07	Fs
FBgn0001125	2379.52	-0.732773	0.133335	-5.49573	3.89095e-08	4.10673e-07	Got2
FBgn0035571	23.2204	-2.07089	0.376878	-5.49487	3.91004e-08	4.12282e-07	CG12493
FBgn0037440	487.018	-0.746447	0.135902	-5.49255	3.96162e-08	4.17311e-07	CG1041
FBgn0029506	16963.1	-0.646845	0.117797	-5.4912	3.99206e-08	4.19755e-07	Tsp42Ee
FBgn0032693	1003.71	-0.630855	0.114885	-5.49118	3.99264e-08	4.19755e-07	Cyp310a1
FBgn0015834	7458.66	-0.639791	0.116563	-5.48878	4.04711e-08	4.25065e-07	Trip1
FBgn0037899	3571.71	-0.68632	0.125098	-5.48628	4.10496e-08	4.3072e-07	RpL24-like
FBgn0264343	22.29	-2.06057	0.375716	-5.48438	4.14933e-08	4.3495e-07	CG43799
FBgn0000277	653.62	0.724409	0.132151	5.48167	4.2134e-08	4.41236e-07	CecA2
FBgn0014380	916.995	-0.682551	0.124552	-5.48006	4.25176e-08	4.44818e-07	RhoL
FBgn0004646	37.4514	-1.77343	0.323663	-5.47926	4.27116e-08	4.46413e-07	ogre
FBgn0031256	3763.88	-0.659348	0.120377	-5.47738	4.31669e-08	4.50733e-07	CG4164
FBgn0025678	16475.5	-0.675457	0.123332	-5.47675	4.33203e-08	4.51895e-07	CaBP1
FBgn0266638	50.7291	1.62576	0.296892	5.47594	4.35199e-08	4.53537e-07	CR45145
FBgn0032032	580.892	-0.75203	0.137344	-5.47554	4.36172e-08	4.5411e-07	CG17294
FBgn0033741	2309.43	-0.668912	0.122207	-5.47361	4.40965e-08	4.58655e-07	CG8545
FBgn0030310	2719.81	-0.735277	0.134339	-5.47331	4.41708e-08	4.58983e-07	PGRP-SA
FBgn0038861	291.178	-0.814462	0.149048	-5.46442	4.64426e-08	4.82122e-07	CG7009
FBgn0036300	741.204	-0.755937	0.138396	-5.46212	4.70484e-08	4.8794e-07	CG10688
FBgn0030740	6347.76	-0.593909	0.108737	-5.46186	4.7116e-08	4.88169e-07	CG9917
FBgn0052675	2168.01	-0.671324	0.123003	-5.45776	4.82168e-08	4.99093e-07	Tango5
FBgn0039690	646.679	-0.754419	0.138314	-5.45439	4.91421e-08	5.0818e-07	CG1969
FBgn0029823	3814.54	-0.728164	0.133524	-5.45343	4.94079e-08	5.10438e-07	CG3011
FBgn0014011	2399.86	-0.669377	0.122856	-5.44846	5.08075e-08	5.24393e-07	Rac2
FBgn0034834	41.9691	-1.73429	0.318401	-5.44688	5.12609e-08	5.28564e-07	LS2
FBgn0039737	3246.23	-0.674386	0.123925	-5.44188	5.27202e-08	5.43089e-07	CG7920
FBgn0032393	1761.01	-0.739245	0.136041	-5.43399	5.51079e-08	5.66598e-07	CG12264
FBgn0260964	85.4495	-1.30215	0.23963	-5.434	5.51038e-08	5.66598e-07	Vmat
FBgn0027575	23.6059	-1.98305	0.36508	-5.43182	5.57814e-08	5.72426e-07	GABA-B-R2
FBgn0039056	4634.8	-0.626683	0.115372	-5.43185	5.57717e-08	5.72426e-07	CenB1A
FBgn0027835	18749.5	-0.666047	0.12264	-5.4309	5.60704e-08	5.74842e-07	Dp1
FBgn0036271	1132.99	-0.701081	0.129191	-5.42669	5.74092e-08	5.88006e-07	Pbgs
FBgn0039094	49.7711	-1.55547	0.28665	-5.42637	5.75104e-08	5.88481e-07	CG10184
FBgn0029662	571.536	0.726686	0.134062	5.42051	5.94284e-08	6.07528e-07	CG12206
FBgn0037468	11187.8	-0.662227	0.12218	-5.42008	5.95733e-08	6.07851e-07	CG1943
FBgn0085227	18.5496	-2.11136	0.389543	-5.42009	5.95688e-08	6.07851e-07	CG34198
FBgn0037553	37.4639	-1.7117	0.315886	-5.41874	6.002e-08	6.11828e-07	CG18249
FBgn0034061	415.944	-0.783133	0.14456	-5.41735	6.04878e-08	6.16012e-07	CG8386
FBgn0029942	545.636	-0.790395	0.145962	-5.41506	6.12696e-08	6.23382e-07	CG2059
FBgn0037718	4155.2	-0.631833	0.116957	-5.40226	6.5806e-08	6.68904e-07	P58IPK
FBgn0036929	2496.37	-0.589532	0.109139	-5.40166	6.60261e-08	6.70506e-07	CG7668
FBgn0013469	20.3371	-2.06578	0.382673	-5.39829	6.72774e-08	6.82566e-07	klu
FBgn0003257	710.08	-0.789825	0.14654	-5.38982	7.05271e-08	7.14862e-07	r-l
FBgn0038874	52.6788	-1.43265	0.265826	-5.38943	7.0683e-08	7.15765e-07	ETHR
FBgn0040071	666.326	-0.810179	0.150411	-5.38643	7.18728e-08	7.27128e-07	tara
FBgn0024947	3201.91	-0.680956	0.126482	-5.38382	7.29209e-08	7.37037e-07	NTPase
FBgn0033153	485.423	-0.827989	0.153837	-5.38226	7.35548e-08	7.42745e-07	Gadd45
FBgn0019925	2731.29	-0.643077	0.119505	-5.38116	7.40063e-08	7.46601e-07	Surf4
FBgn0016685	6279.58	-0.59624	0.110818	-5.38037	7.43311e-08	7.49174e-07	Nlp
FBgn0266570	1009.11	-0.675155	0.125492	-5.38008	7.44532e-08	7.49701e-07	CG2982
FBgn0040256	30.1694	-1.83649	0.341379	-5.37964	7.46363e-08	7.5084e-07	Ugt86Dd
FBgn0031213	3630.13	-0.603438	0.112186	-5.37891	7.49383e-08	7.53172e-07	galectin
FBgn0082966	766.263	-0.843769	0.156877	-5.37853	7.50974e-08	7.54065e-07	snoRNA:Psi28S-3327b
FBgn0025582	10573.7	-0.603926	0.112355	-5.37516	7.65138e-08	7.67569e-07	Int6
FBgn0031762	43.5684	-1.55387	0.289125	-5.37439	7.68422e-08	7.70144e-07	CG9098
FBgn0035871	2314.37	-0.60459	0.112546	-5.37195	7.78884e-08	7.79901e-07	BI-1
FBgn0024989	90.6257	-1.23304	0.229567	-5.37115	7.82362e-08	7.82654e-07	CG3777
FBgn0035147	17689.6	-0.627693	0.116971	-5.36621	8.04095e-08	8.03646e-07	Gale
FBgn0015380	23.2065	-2.01573	0.375884	-5.36264	8.20149e-08	8.18928e-07	drl
FBgn0032051	803.444	-0.702208	0.13106	-5.3579	8.4193e-08	8.39896e-07	CG13097
FBgn0035710	2490.58	0.675044	0.126066	5.35467	8.57124e-08	8.54259e-07	SP1173
FBgn0034179	3496.77	-0.637012	0.119019	-5.35221	8.68863e-08	8.65156e-07	CG6805
FBgn0031381	211.473	-0.95843	0.179092	-5.35161	8.7174e-08	8.67215e-07	Npc2a
FBgn0033912	60263.5	-0.610562	0.114095	-5.35136	8.72933e-08	8.67599e-07	RpS23
FBgn0035309	248.133	-0.849224	0.15878	-5.34844	8.87176e-08	8.80939e-07	CG15879
FBgn0036985	313.205	-1.05021	0.196401	-5.34725	8.92986e-08	8.85888e-07	zye
FBgn0030584	547.13	-0.718969	0.134548	-5.34357	9.11322e-08	9.03244e-07	CG14407
FBgn0086706	14524.4	-0.644989	0.120793	-5.33964	9.31323e-08	9.22216e-07	pix
FBgn0030672	4193.66	-0.684991	0.128383	-5.33552	9.52732e-08	9.42546e-07	CG9281
FBgn0032513	802.987	-0.655342	0.123003	-5.32787	9.93696e-08	9.82167e-07	CG6565
FBgn0003495	9943.28	-0.649245	0.121891	-5.32643	1.00162e-07	9.8909e-07	spz
FBgn0262890	65.5197	1.31633	0.247253	5.32381	1.01615e-07	1.00252e-06	CG43245
FBgn0038811	436.832	-0.740163	0.139133	-5.31983	1.03867e-07	1.02379e-06	CG4159
FBgn0002622	44586.4	-0.660577	0.124218	-5.3179	1.04973e-07	1.03374e-06	RpS3
FBgn0036575	101.239	-1.20011	0.225786	-5.31526	1.06507e-07	1.04789e-06	CG5157
FBgn0040299	73.5649	-1.30854	0.246409	-5.31045	1.09355e-07	1.07493e-06	Myo28B1
FBgn0015924	7685.05	-0.598282	0.112685	-5.30935	1.10017e-07	1.08044e-06	crq
FBgn0011676	177.027	-0.963726	0.181839	-5.29988	1.15876e-07	1.13694e-06	Nos
FBgn0002607	40435.1	-0.627025	0.118323	-5.29926	1.16271e-07	1.13977e-06	RpL19
FBgn0039075	39.5197	-1.63039	0.308966	-5.27693	1.31368e-07	1.28659e-06	CG4393
FBgn0029976	2397.08	-0.770938	0.146246	-5.27152	1.35298e-07	1.32388e-06	snz
FBgn0013772	167.883	-0.909541	0.172552	-5.27113	1.35589e-07	1.32551e-06	Cyp6a8
FBgn0033059	814.288	-0.671356	0.127383	-5.27036	1.36155e-07	1.32984e-06	CG7845
FBgn0034299	547.666	-0.713811	0.13545	-5.26994	1.36469e-07	1.33076e-06	CG5757
FBgn0036462	914.03	-0.661479	0.12552	-5.2699	1.36497e-07	1.33076e-06	mRpL39
FBgn0051612	148.613	-0.959767	0.182162	-5.26877	1.37342e-07	1.33778e-06	CG31612
FBgn0000084	1819.98	-0.635229	0.120627	-5.26606	1.39384e-07	1.35571e-06	AnxB10
FBgn0031008	858.249	-0.765706	0.145406	-5.26599	1.39436e-07	1.35571e-06	CG8010
FBgn0029155	2974.89	-0.657049	0.124802	-5.26475	1.4038e-07	1.36366e-06	Men-b
FBgn0264785	4134.68	-0.648925	0.123681	-5.24675	1.54802e-07	1.50239e-06	Hph
FBgn0261599	46170.3	-0.560123	0.106948	-5.23732	1.62922e-07	1.57977e-06	RpS29
FBgn0058470	16.5959	2.17309	0.415067	5.23551	1.6453e-07	1.59392e-06	CG40470
FBgn0259677	398.618	0.829731	0.15855	5.23326	1.66549e-07	1.61203e-06	CG42346
FBgn0037874	35029.7	-0.677509	0.129473	-5.23281	1.66954e-07	1.61449e-06	Tctp
FBgn0015037	20.802	-2.02205	0.387688	-5.21565	1.8317e-07	1.7697e-06	Cyp4p1
FBgn0267758	124.141	-1.03561	0.198876	-5.2073	1.91607e-07	1.84956e-06	CR46089
[truncated: 2,391 more rows]

## Sheet: dBRD4-L_RNAi_DESeq2_DE
	baseMean	log2FoldChange	lfcSE	stat	pvalue	padj	gene_names
[truncated: 2,390 more rows]

[truncated: 3 more sheets: JQ1_1h_DESeq2_DE, JQ1_4h_DEseq2_DE, Koolen_de_Vries_DESeq2_DE]
