# Supplementary material for: Evolutionary conserved NSL complex/BRD4 axis controls transcription activation via histone acetylation
Source: Nat Commun. 2020 May 7;11:2243. doi: 10.1038/s41467-020-16103-0 (PMC7206058; doi:10.1038/s41467-020-16103-0)
Supplement: Supplementary file 6 — Supplementary Data 3 [file 41467_2020_16103_MOESM6_ESM.xlsx]

## Sheet: Sheet1
Drosophila RT-qPCR primers
Nsl1 fw	AGGAAAACCCTACCCGATGT
Nsl1 rev	ATTCCCATCTAGCTGGCTGA
Nsl3 fw	AAAACCATCTCCTGCATGGG
Nsl3 rev	ACGAGGAGCTGTCAGAGATT
Fs(1)h fw	﻿CTATGTGGCGTCGTGTTTGC
Fs(1)h rev	﻿TCCTGCTTTTTCTCGGCCAT
CG15011 fw	ATCGTGCCTTACAGATGTGC
CG15011 rev	GGAAAGAAGTGCACGCATTG
Tho2 fw	TAAACCGACGCTGCTTGTAG
Tho2 rev	TGGACAGGGTGATTCCAGAA
Sec5 fw	TACACGGCAATGAGACCCTA
Sec5 rev	ATTGGGCAGACAGAAGAGGA
Patj fw	ACGAAGATCATACCCACGGA
Patj rev	TTGATCTGGGCCACAATCAC
Pyr fw	﻿TCACCATCTATTCGGCGGATG
Pyr rev	﻿TGCCCATGAAAATTCCCTCCT
Hsromega fw	﻿ACTCGCGTAAGGCTTTTCTCT
Hsromega rev	﻿AGACTCATGTCCCAATGCGA
CG15784 fw	﻿ACTGTCGTGGAGATCTCGGA
CG15784 rev	﻿ACCGGATGTTGAACGGGAAA
ATPsynbeta fw	CCGTTGCAGAGTACTTCCGT
ATPsynbeta rev	GGACACTTCTGAGCCAGCTT
sun fw	AATACTCCAACATCGCCGCT
sun rev	TTGCCCAGGGAGTGAACTTC
SP1029 fw	﻿TGGTTGCCTACTCCGTGAAC
SP1029 rev	﻿TAGTCGCACTGATCGATGGC
Drosophila ChIP-qPCR primers
Sec5 promoter fw	GCTGCTCAGCAAGGAGACTT
Sec5 promoter rev	CGGACGAGCATAAAAAGAGC
Sec5 end fw	ACTACTTCATGGAAGCGCTG
Sec5 end rev	TTGACACTGAAGCAGAGCAG
CG18661 promoter fw	﻿AATTCCGTGACTGCTTTCCTG
CG18661 promoter rev	﻿TGCCAATGTAAATGATGGGCAG
CG18661 end fw	﻿TATTGGGGCGCTATTACCCG
CG18661 end rev	﻿TGACCACTTGGCCTAGTTCG
H15 promoter fw	﻿ACCCCGACCAACAAAATCCA
H15 promoter rev	﻿GCGCGCTGAGGAGTTCATAA
H15 end fw	﻿ATCAATGGCGCTGTTGGAGA
H15 end rev	﻿CGCCGATCGCTGATACAGAT
CG4497 promoter fw	﻿TCAGCTGGTATTTGGCCTGC
CG4497 promoter rev	﻿ATTTGAATTGCGCGCGCTTA
CG4497 end fw	﻿TCGAGGCAATAAACTCTGGCT
CG4497 end rev	﻿ATTTAACGCTGCGCACTTCC
Patj promoter fw	GAGTGCATAGGAGAGGGTAAACA
Patj promoter rev	GTGGCGTTGGCACACTTT
Patj end fw	ACGCGGTTGCTAACTAATGG
Patj end rev	ACTTCTGGCATCGTTTCTGAC
CG15011 promoter fw	CCTTTCGGAACTAGATCCCC
CG15011 promoter rev fw	AAGCCGGCGTTTTTGTCTAT
CG15011 end fw	CCAAACCCACTTCCTGTCAG
CG15011 end rev	TTTGCGCAGACATATCCTGG
Ent2 promoter fw	CGTAACGGCACCCCTCAA
Ent2 promoter rev	ACCGCACCGCACTACAAG
Ent2 end fw	TCTCGTATCTGGGACCATTTT
Ent2 end rev	TCCCGGAACTGGTATTGAG
CG9901 promoter fw	﻿CAACGCTGTCTACACGAGGT
CG9901 promoter rev	﻿GCAACAATGGCCTTAGCGAA
CG9901 end fw	﻿GGCGTTGCATGTGAAGCTTA
CG9901 end rev	﻿AAGACAGGCGACAGGAAAGC
CG5613 promoter fw	﻿AAAATCACCGGCATTACCACC
CG5613 promoter rev	﻿TGCACTGTCTCTTTCTCGCA
CG5613 end fw	﻿GAGCTTGAAGCCCAAGTTGC
CG5613 end rev	﻿TTGAACACTGCAACAGCGTG
Sra-1 promoter fw	﻿CCAACCGCCAGCAAAAATGT
Sra-1 promoter rev	﻿GCCCCAATCCAATCGACACA
Sra-1 end fw	﻿ATGGTGGATCGGATTCGTCG
Sra-1 end rev	﻿CACGTGCTCCACATTTGAGC
CG9171 promoter fw	﻿ACTAAGAGAGGTCCGCATGC
CG9171 promoter rev	GCAACAACCGCCGGTTATTT
CG9171 end fw	﻿TTCACAGGAAACCGAGCCAA
CG9171 end rev	CAAGCCGACTTCCTCTGGTT
CG18661 +1 nuc fw	﻿AAGCGACTTCTGCACATCCA
CG18661 +1 nuc rev	﻿AGAGTAGCGCCTCCGAAATC
Sra-1 +1 nuc fw	TTAACCATTTCGCGCTGCTG
Sra-1 +1 nuc rev	AACACCTCCACGTTGGACAG
Sec5 +1 nuc fw	﻿TATAGCATACGATGGCGCCG
Sec5 +1 nuc rev	﻿GGAACTCGCCGCGAATGATA
CG9171 +1 nuc fw	﻿CACCTTGATGCGCTCCTTTG
CG9171 +1 nuc rev	﻿TCGTGTTTTTCGCGTGTGTG
mouse RT-qPCR primers
thoc1 fw	ACTTGGTGAGCAGTGGAAGA
thoc1 rev	GAGCTGCTTGGCTCTCATCT
Commd9 fw	﻿AGAAACCCTCCATCTCGGCT
Commd9 rev	﻿AGAAAGCTGGTCCCGAATGC
Mtrf1 fw	AGGCACAAGGAAGCTTTGGA
Mtrf1 rev	TACCCTGCAGACACTGGTCA
Txnl4b fw	TCCTCTTGCCCAAACTGACC
Txnl4b rev	TCCCTCCCAAACCTGAGAAC
HPRT fw	GTATACCTAATCATTATGCCGAGGA
HPRT rev	GACATCTCGAGCAAGTCTTTCA
Tbp fw	CACCAATGACTCCTATGACCC
Tbp rev	AGCCAAGATTCACGGTAGATAC
Pex1 fw	TGAGTTCCATCCTGCTGCAG
Pex1 rev	CCCCAAAGAGCTCAGCGTTA
Pex3 fw	GCTCGGCGACAGTACCATTT
Pex3 rev	CAGCTTGTTTGAAGGCCTGC
Pex11a fw	TGACAAAGAGGCCGTGGTAC
Pex11a rev	AACACGTTGCCCAGTCTGAA
Kansl1 fw	TGATCCTGAGCAATGCCATGT
Kansl1 rev	GTCTGCAGCCCATCTCCATT
Kansl3 fw	ATCCTCAAAGCCCTGCAGTC
Kansl3 rev	CTTGCACACTTGTCCACAGC
Mof fw	AACCAGAAGTCACCGTGGAG
Mof rev	TCCTGGTCATTCACTCGAGAC
nanog fw	GAACTCTCCTCCATTCTGAACC
nanog rev	TTGCTAGTCTTCAACCACTGG
Tbra fw	TCACGAAGTCCAGCAAGAAAG
Tbra rev	TGTGACCAAGAACGGCAG
Meis2 fw	AGGCATATTCCCCAAAGTCG
Meis2 rev	GTGTCTTGCGCTAACTGTTTC
Rex1 fw	AGGAAGCAGCTAAGACAACATG
Rex1 rev	TCAGTCTGTCGAGGGCTC
E-cad fw	AGACTTTGGTGTGGGTCAGG
E-cad rev	CATGCTCAGCGTCTTCTCTG
cdh2 fw	AGTCACAAAGCCTCTGGATC
cdh2 rev	CACTTGATTGCCATTGATGTCC
Phf8 fw	GGCAGAACTTTTGACAGCTC
Phf8 rev	TTCAAGACAAGGATAGGCACG
mouse ChIP-qPCR primers
thoc1 promoter fw	GGCTGTCAGACAAACCCGAA
thoc1 promoter rev	﻿AAGTAGTAGCGACACTGCGG
Commd9 promoter fw	CCAGCCACGGTGAAGAACTA
Commd9 promoter rev	TTCTGGAGTCACGTGACAGC
Mtrf1 promoter fw	TAGGAGAGGGCGATCCACTT
Mtrf1 promoter rev	AGCGGGTAGGATACTGCTCT
Txnl4b promoter fw	GCCAGTGCAAAGTGGAAAGG
Txnl4b promoter rev	AAACACGGACGCAGAAAACG
Vps33a promoter fw	GTCGCTGAGGCACATTGAAC
Vps33a promoter rev	﻿ACTTTAGAAAGGGGCGGGGA
Ing4a-promotermoter-for	GTCGCAGACACATATTGCCG
Ing4a-promotermoter-rev	GCGCCTATTCACGGTCATCT
Ing4-End-for	CCATGGGGAGGGGTCTTCTA
Ing4-End-rev	GCATAAATCCCCGGGCCATA
Nanog promotermoter for	ACAGCTTCTTTTGCATTACAATGTCC
Nanog promotermoter rev	TATTCTCCCAGGCACCCAGGC
gene desert fw	TGGGCGTTGTAATGTGTTGC
gene desert rev	AAACCCCAGCGTTCAAGATT
human RT-qPCR primers
Rplp0 fw	TCAACGGGTACAAACGAGTC
Rplp0 rev	CCACAAAGGCAGATGGATCAG
KANSL1 fw	TCCCCAGGCGGAGTGTGAGG
KANSL1 rev	CTCCCGGCCAGTCTTGCTGC
ABHD3 fw	﻿TTATCCTGGGCTTCAGCGTC
ABHD3 rev	﻿AGGAAGCGGCTGAAACTCTC
SCP2 fw	﻿GCAGCAATTTTGGCCAGTGA
SCP2 rev	﻿CGAGCTTGGCAAATCAGTCA
DDIT4L fw	AGAATTGCTGGACTGTGGCT
DDIT4L rev	TCGTTGAGGTTGGGTTCAGG
MED30 fw	GCAATGAAAACTGTGGTGGG
MED30 rev	TCACTAGCAAAACGAGGTGG
MARC2 fw	CAGACATGGACCAGCTGGTT
MARC2 rev	GCCTCATTGCCACAGTCTCT
METTL26 fw	TCTGCATCAACATGGCCC
METTL26 rev	TGGGTTTGAGCAGGTGTC
dsRNA primers
T7-GST sense	TTA ATA CGA CTC ACT ATA GGG AGA TATCAATTTGTGGGATAGCT
T7-GST antisense	TTA ATA CGA CTC ACT ATA GGG AGA TTTTGGATATTAGATACGGT
T7-NSL1 sense	TTA ATA CGA CTC ACT ATA GGG AGA ATG GCC CCA GCG CTC ACA
T7-NSL1 antisense	TTA ATA CGA CTC ACT ATA GGG AGA TGA ACT TGT GGC CAC TGC C
T7-NSL3 sense	TTA ATA CGA CTC ACT ATA GGG AGA TCC TTG GCG ACT ACC TCA TC
T7-NSL3 antisense	TTA ATA CGA CTC ACT ATA GGG AGA GTA CCA TTT CGG CCC CTA GTG
T7-MOF sense	TTA ATA CGA CTC ACT ATA GGG AGA ATG TCT GAA GCG GAG CTG GAA
T7-MOF antisense	TTA ATA CGA CTC ACT ATA GGG AGA CGA AGT CGT CAA TGT TGG AAC
T7-MBD-R2 sense	TTA ATA CGA CTC ACT ATA GGG AGA CGC TGG CCA CGT TTA TTA AG
T7-MBD-R2 antisense	TTA ATA CGA CTC ACT ATA GGG AGA TTG AAG AGA AAA AGC TTG TAC GG
T7-MCRS2 sense	TTA ATA CGA CTC ACT ATA GGG AGA GCG TCT AGA GAC CAG GAA GGT GAA GCG CAG
T7-MCRS2 antisense	TTA ATA CGA CTC ACT ATA GGG AGA CGC GAA TTC CCT CCG AGT TCG ACA ACC AGA CA
T7-dBRD4 sense	TTA ATA CGA CTC ACT ATA GGG AGA GCG TCT AGA GAC CAG GAA GGT GAA GCG CAG
T7-dBRD4 antisense	TTA ATA CGA CTC ACT ATA GGG AGA CGC GAA TTC CCT CCG AGT TCG ACA ACC AGA CA
T7-dBRD4-L sense	TTA ATA CGA CTC ACT ATA GGG AGA GCA GCA GCA CAA CAA GAA T
T7-dBRD4-L antisense	TTA ATA CGA CTC ACT ATA GGG AGA TAG AAC CGG CGC TGA ACT
cloning primers
dBRD4-S fw Pac1	GGCAGCTTAATTAAGCCACCATGTCGTCCAGTGAGCCA
dBRD4-S rev Asc1	GGGAAGGCGCGCCACCTGCTTCACTGTCGC
dBRD4 fw BamH1	GGCAGCGGATCCTCGTCCAGTGAGCCAC
dBRD4 rev 2xstop Hind3	GCTGCCAAGCTTTTATCACTTGGCGGTTTTCTTGCTTG
