# Supplementary material for: Evolutionary conserved NSL complex/BRD4 axis controls transcription activation via histone acetylation
Source: Nat Commun. 2020 May 7;11:2243. doi: 10.1038/s41467-020-16103-0 (PMC7206058; doi:10.1038/s41467-020-16103-0)
Supplement: Supplementary file 8 — Source Data [file 41467_2020_16103_MOESM8_ESM.xlsx]

## Sheet: Fig 2a
	control dsRNA (GST)		dBRD4 dsRNA1		dBRD4 dsRNA2		dBRD4 dsRNA3		NSL1 dsRNA
Pilot screen	1.00469	0.995305	0.178554	0.178288	0.160308	0.162564	0.255186	0.196168	0.0765436	0.0796674
Genome-wide screen	1.00629	0.993711	0.11967	0.115129	0.111153	0.0940457	0.169286	0.148122	0.0604723	0.0713552
Secondary screen	0.993789	1.00621	0.135791	0.122615	0.124147	0.111801	0.169646	0.145144	0.0460351	0.0439874

## Sheet: Fig 3b
Firefly
	DMSO			9h JQ1			16h JQ1
Gal4-Nsl3	1.19918	0.910478	0.890338	0.685043	0.595842	0.549887	0.223189	0.192669	0.210039
Gal4-KANSL3	0.968994	0.674937	1.35607	0.670034	0.922859	0.67526	0.265973	0.211329	0.265485
Gal4-AD	0.91092	1.03452	1.05456	3.30111	1.55682	1.4797	5.1746	3.19809	2.93368

## Sheet: Fig 3c
Firefly
	DMSO			9h iBET			16h iBET
Gal4-Nsl3	1.19918	0.910478	0.890338		0.474876	0.771688	0.223189	0.192669	0.210039
Gal4-KANSL3	0.968994	0.674937	1.35607	0.932365	0.986587	0.694919	0.265973	0.211329	0.265485
Gal4-AD	0.91092	1.03452	1.05456	3.24268	2.66889	1.97193	5.1746	3.19809	2.93368

## Sheet: Fig 3d
Firefly
	DMSO			100nM dBET
Gal4-Nsl3	1.19447	0.901434	0.904096	0.111581	0.147536
Gal4-AD	1.05316	1.08661	0.860222	1.52632	1.24167	1.48491

## Sheet: Fig 4d
	no tag			control RNAi (GST)			NSL1 RNAi
Sec5 promoter	0.00635207	0.00301639		0.0605503	0.0218398	0.107342	0.00388195	0.00131557	0.0346587
Sec5 end	0.000679022	0.0137286		0.0295201	0.00599869	0.059192	0.00241586	0.000460931	0.042497
CG18661 promoter	0.00105745	0.00190492		0.0900854	0.0890618	0.175504	0.0256306	0.00335204	0.0955767
CG18661 end		0.0125252		0.0165478	0.0117865	0.017001	0.00393116	0.00344717	0.0341151
H15 promoter		0.007134		0.0134883	0.0410709	0.214804	0.00317175	0.00175838	0.119481
H15 end		0.00859407		0.0265411	0.0131758	0.0669444	0.00459897	0.00376354	0.031592
CG4497 promoter				0.174526	0.133395		0.0516468	0.0338539
CG4497 end				0.00214269	0.00481038		0.00383283	0.00720174

## Sheet: Fig 4e
	DMSO			JQ1 4h
Sec5 pro	1.40759	6.08285	8.25061	3.24219	8.69273	12.2072
Sec5 end	0.217881	0.264748	0.475338	0.31159	1.14653	0.495188
patj pro	3.72349	1.92911	2.67564	3.76788	4.3039	4.83799
patj end	0.242182	0.269678	0.377505	0.341414	0.333692	0.326657
CG15011 pro		3.04133	4.55514		5.08402	7.53378
CG15011 end		0.191135	0.467452		0.378249	0.369135
CG4497 pro	3.54988	3.1988	4.94377	2.98875	4.76739	5.31087
CG4497 end	0.301813	0.336476	0.313183	0.256903	0.243709	0.24026
CG18661 pro	3.89975	3.24939	3.4504	4.5937	5.53012	7.59481
CG18661 end	0.397859	0.371084	0.373994	0.465111	0.297451	0.503043
Ent2 pro	3.16736	3.55406	6.75104	3.61696	5.90518	7.1999
Ent2 end	0.25522	0.139366	0.612071	0.269014	0.322155	0.339855

## Sheet: Fig 4f
	DMSO		dBET 100nM
Sec5 promoter	6.63566	7.9955	5.99409	8.38406
Sec5 end	0.0425057	0.0818309	0.0451411	0.0818309
Patj promoter	2.30139	2.53526	2.03914	2.78327
Patj end	0.137165	0.207901	0.132415	0.13477
CG15011 promoter	5.6048	6.34673	4.54515	6.16893
CG15011 end	0.212943	0.218312	0.142453	0.164238
CG4497 promoter	2.90594	2.87659	2.76214	3.24098
CG4497 end	0.0561726	0.0437294	0.0246718	0.0622175
CG18661 promoter	6.8226	7.73043	5.27416	7.67213
CG18661 end	0.184432	0.220319	0.146588	0.16937

## Sheet: Fig 4g
	control RNAi (GST)		NSL1 RNAi		dBRD4 RNAi
Sec5 pro	2.26914	2.75746	0.733959	0.446121	1.79207	2.13882
Sec5 end	0.171074	0.337605	0.247479	0.383559	0.448485	0.255542
CG5613 pro	1.48752	1.73755	0.689568	0.64505	1.83809	1.27784
CG5613 end	0.172859	0.277062	0.163985	0.244275	0.567673	0.230532
CG15011 pro	1.00337	1.08875	0.39061	0.252087	0.92187	1.07152
CG15011 end	0.265248	0.335217	0.246472	0.323702	0.423857	0.251706
CG18661 pro	1.80225	2.1771	0.677106	0.63726	1.73188	1.58489
CG18661 end	0.203092	0.282475	0.251017	0.339184	0.384058	0.232423
CG9901 pro	2.24055	2.1688	0.790391	1.07649	2.8726	1.8542
CG9901 end	0.235729	0.311728	0.143211	0.318777	0.505825	0.207054

## Sheet: Fig 5b
dBRD4 ChIP
	no tag control		control RNAi DMSO		control RNAi panobinostat		NSL1 DMSO		NSL1 panobinostat
Sra-1 promoter	0.00330324	0.00384248	0.0708408	0.0733177	0.0904178	0.104458	0.0404576	0.0551225	0.0774622	0.0735702
Sra-1 end	0.00534411	0.00680101	0.0188594	0.0187431	0.0284479	0.0221475	0.0163599	0.0176196	0.02082	0.0263326
CG18661 promoter	0.00459909	0.00695715	0.0861275	0.103036	0.103036	0.108906	0.0482165	0.0623756	0.0770934	0.0724643
CG18661 end	0.00295583	0.0070805	0.019738	0.0179977	0.0326847	0.0249431	0.0149639	0.0183572	0.02	0.0242139
Sec5 promoter	0.00512677	0.00762161	0.0787561	0.0846195	0.0992255	0.0958756	0.0382881	0.0373436	0.0630976	0.0543161
Sec5 end	0.00443741	0.0082804	0.022131	0.0249738	0.0464502	0.0353052	0.021211	0.0191686	0.0308804	0.0355366
CG9171 promoter	0.00664901	0.00906408	0.106378	0.116439	0.105013	0.135513	0.0596951	0.070604	0.0829691	0.0899414
H3 normalized H4K16ac ChIP
	no tag control		control RNAi DMSO		control RNAi panobinostat		NSL1 DMSO		NSL1 panobinostat
Sra-1 +1 nuc	1.23566	3.12844	1.7373	1.95559	2.89107	3.42191	1.58262	1.26254	2.30637	2.4078
Sra-1 end	0.158812	0.216909	0.202009	0.283491	1.49162	1.91024	0.915665	0.643699	1.58543	2.0581
CG18661 +1 nuc	0.80758	2.18686	1.40671	1.59806	2.3029	2.4251	0.564283	0.377005	0.758996	0.923781
CG18661 end	0.392611	0.789511	0.557719	0.786772	1.949	2.5917	0.873237	0.557719	1.2978	1.43543
Sec5 +1	1.02702	2.84717	1.79166	2.10243	1.98664	2.87578	1.28392	1.0168	1.79166	1.96688
Sec5 end	0.291467	0.439602	0.623186	0.611109	3.15198	4.32491	1.66871	1.30236	2.39664	2.66029
CG9171 +1 nuc	0.383655	0.75654	0.62673	0.751471	1.42326	1.17905	0.620441	0.434466	0.856735	0.966944
CG9171 end	0.138347	0.272054	0.202038	0.202038	0.598135	0.547797	0.503395	0.297053	0.553382	0.520707

## Sheet: Fig 6a
	KANSL2 p/p -4OHT					KANSL2 p/p +4OHT					KANSL2 p/p -4OHT dBET
Commd9			1.00012	1.0001	1.00001			0.378083	0.421971	0.474742	0.727781	0.652396	0.677314
Mtrf1			1.00001	1.00118	1.0006			0.309294	0.271761	0.446232	0.286684	0.360335	0.519235
Thoc1			1.00026	1.00029	1.00022			0.683137	0.914276	0.956772	0.397535	0.621462	0.658673
Txnl4b			1.00078	1.00049	1.00002			0.406118	0.365331	0.506974	0.418642	0.435534	0.579974
Tbp	1.00438	1.00022	1.00156	1.00049		0.670415	0.62201	0.62239	0.69981		0.350901	0.517232	0.502539
Pex1	1.00015	1.00029	1.00025	1.00086	1.00002	0.649682	0.722073	0.821013	0.782438	0.924219	0.920603	0.698348	0.815701
Pex3	1.00005	1.0001	1.00401	1.00195	1.00038	0.586449	0.594618	0.512841	0.279328	0.316102	0.44985	0.481132	0.590281
Pex11a	1.00049	1.00005	1.00002	1.0006	1.00022	0.283359	0.440882	0.239365	0.521684	0.712235	0.399694	0.203407	0.355673
Kansl2	1.00005	1.00001	1.00001	1.00049	1.00869	0.0603801	0.114637	0.0549492	0.0397161	0.0483617	0.391699	0.372171	0.416251
Kansl1	1.00029	1.00001	1	1.00029	1.00038	0.849685	1.16037	1.29149	0.95927	1.30699	0.240176	0.32979	0.370784
Kansl3	1.00029	1.00001	1.00057	1.00135	1.00823	0.758409	1.17369	1.08425	0.839618	1.30606	0.291513	0.345996	0.327927
Mof	1.00001	1.00038	1.00005	1.00195	1.00022	0.680673	0.817981	0.846376	0.856217	0.832219	1.0033	0.704482	0.94627
Nanog	1.00022	1.00015	1.00001			0.75815	0.870556	1.18562			0.0959112	0.12186	0.155712

[truncated: 15 more sheets: Fig 6b, Suppl 1a, Suppl 1b, Suppl 3a, Suppl 3b, Suppl 3c, Suppl 4b, Suppl 4g, Suppl 4h, Suppl 5f, Suppl 5g, Suppl 6c, Suppl 6d, Suppl 6e, Suppl 7a,b]
